# Supplementary material for: Assessment of current mass spectrometric workflows for the quantification of low abundant proteins and phosphorylation sites
Source: Data Brief. 2015 Sep 4;5:297–304. doi: 10.1016/j.dib.2015.08.015 (PMC4596922; doi:10.1016/j.dib.2015.08.015)
Supplement: Supplementary file 1 — Supplementary Material [file mmc1.xlsx]

## Sheet: Table S1 Peptide List for DC
Unmodified Peptide Mix
Peptide sequence	Protein name	Protein accession numbers
IADFGLATQLK	Serine/threonine-protein kinase PLK4 OS=Homo sapiens GN=PLK4 PE=1 SV=3	sp|O00444|PLK4_HUMAN
LLIGQPLPNK	Serine/threonine-protein kinase PLK4 OS=Homo sapiens GN=PLK4 PE=1 SV=3	sp|O00444|PLK4_HUMAN
TDGIDLAR	Centriolar coiled-coil protein of 110 kDa OS=Homo sapiens GN=CCP110 PE=1 SV=3	sp|O43303|CP110_HUMAN
VQEILDNVQVR	Centriolar coiled-coil protein of 110 kDa OS=Homo sapiens GN=CCP110 PE=1 SV=3	sp|O43303|CP110_HUMAN
INEVLAAAK	Centrosomal protein of 152 kDa OS=Homo sapiens GN=CEP152 PE=1 SV=3	sp|O94986|CE152_HUMAN
SQGLDVQEPPVK	Centrosomal protein of 152 kDa OS=Homo sapiens GN=CEP152 PE=1 SV=3	sp|O94986|CE152_HUMAN
FEGDTLVNR	Part Green fluorescent protein OS=Aequorea victoria GN=GFP PE=1 SV=1	sp|P42212|GFP_CON-AEQVI
FSVSGEGEGDATYGK	Part Green fluorescent protein OS=Aequorea victoria GN=GFP PE=1 SV=1	sp|P42212|GFP_CON-AEQVI
SEYLLNQNLR	SCL-interrupting locus protein OS=Homo sapiens GN=STIL PE=1 SV=2	sp|Q15468|STIL_HUMAN
YLNENQLSQLSVTR	SCL-interrupting locus protein OS=Homo sapiens GN=STIL PE=1 SV=2	sp|Q15468|STIL_HUMAN
LELLSIDTER	Centrosomal protein of 135 kDa OS=Homo sapiens GN=CEP135 PE=1 SV=2	sp|Q66GS9|CP135_HUMAN
LSVLYNEAQEELSALR	Centrosomal protein of 135 kDa OS=Homo sapiens GN=CEP135 PE=1 SV=2	sp|Q66GS9|CP135_HUMAN
LSGVEEELQR	Spindle assembly abnormal protein 6 homolog OS=Homo sapiens GN=SASS6 PE=1 SV=1	sp|Q6UVJ0|SAS6_HUMAN
SGISPNLNVVDGR	Spindle assembly abnormal protein 6 homolog OS=Homo sapiens GN=SASS6 PE=1 SV=1	sp|Q6UVJ0|SAS6_HUMAN
ATSISTPSDSYSSVR	Centrosomal protein of 192 kDa OS=Homo sapiens GN=CEP192 PE=1 SV=2	sp|Q8TEP8|CE192_HUMAN
HFLPNDLEK	Centrosomal protein of 192 kDa OS=Homo sapiens GN=CEP192 PE=1 SV=2	sp|Q8TEP8|CE192_HUMAN
EAEGPLPIK	Centromere protein J OS=Homo sapiens GN=CENPJ PE=1 SV=2	sp|Q9HC77|CENPJ_HUMAN
ELCADNPILK	Centromere protein J OS=Homo sapiens GN=CENPJ PE=1 SV=2	sp|Q9HC77|CENPJ_HUMAN
AVLLDLEPR	Tubulin gamma-2 chain OS=Homo sapiens GN=TUBG2 PE=1 SV=1	sp|Q9NRH3|TBG2_HUMAN
DVFFYQADDEHYIPR	Tubulin gamma-2 chain OS=Homo sapiens GN=TUBG2 PE=1 SV=1	sp|Q9NRH3|TBG2_HUMAN
Phosphopeptide Mix (MS PhosphoMix 1 Heavy, Sigma #MSP1H)
Peptide sequence	Protein name
VLHSGpSR	>Sigma Phosphopeptide 1.1|VLHSGpSR
RSpYpSRSR	>Sigma Phosphopeptide 1.2|RSpYpSRSR
RDSLGpTYSSR	>Sigma Phosphopeptide 1.3|RDSLGpTYSSR
pTKLIpTQLRDAK	>Sigma Phosphopeptide 1.4|pTKLIpTQLRDAK
EVQAEQPSSpSSPR	>Sigma Phosphopeptide 1.5|EVQAEQPSSpSSPR
ADEPpSSEESDLEIDK	>Sigma Phosphopeptide 1.6|ADEPpSSEESDLEIDK
ADEPSpSEEpSDLEIDK	>Sigma Phosphopeptide 1.7|ADEPSpSEEpSDLEIDK
FEDEGAGFEESpSETGDYEEK	>Sigma Phosphopeptide 1.8|FEDEGAGFEESpSETGDYEEK
ELSNpSPLRENSFGpSPLEFR	>Sigma Phosphopeptide 1.9|ELSNpSPLRENSFGpSPLEFR
SPTEYHEPVpYANPFYRPTpTPQR	>Sigma Phosphopeptide 1.10|SPTEYHEPVpYANPFYRPTpTPQR

## Sheet: Table S2 Mass List (unmod Pep)
290.82		35
312.86		35
321.19		35
345.87		35
354.18		35
367.57		35
374.2		35
390.54		35
394.21		35
395.56		35
400.22		35
420.56		35
435.57		35
435.73		35
441.58		35
446.57		35
468.78		35
481.28		35
504.56		35
518.31		35
523.25		35
530.77		35
550.85		35
558.96		35
560.8		35
585.31		35
590.81		35
592.84		35
599.83		35
615.66		35
630.33		35
642.3		35
652.85		35
661.87		35
669.36		35
756.34		35
784.38		35
837.94		35
922.99		35
962.94		35

## Sheet: Table S3 Mass List (PO4mix)
212.1		35
271.11		35
282.47		35
308.64		35
344.45		35
361.15		35
373.66		35
411.18		35
423.2		35
438.68		35
458.67		35
458.92		35
497.88		35
541.21		35
584.57		35
586.47		35
588.01		35
611.23		35
616.27		35
687.88		35
705.81		35
746.32		35
781.62		35
783.68		35
876.35		35
916.34		35
940.74		35
1171.93		35
1175.01		35
1410.61		35

## Sheet: Table S4 Transitions(unmod_Pep)
435.731	299.183	18	0	60	1	TDGIDLAR
435.731	385.207	14	0	60	1	TDGIDLAR
435.731	484.275	16	0	60	1	TDGIDLAR
435.731	597.359	16	0	60	1	TDGIDLAR
435.731	654.38	16	0	60	1	TDGIDLAR
435.731	769.407	18	0	60	1	TDGIDLAR
468.784	368.238	19	0	60	1	INEVLAAAK
468.784	412.242	17	0	60	1	INEVLAAAK
468.784	481.322	17	0	60	1	INEVLAAAK
468.784	580.39	17	0	60	1	INEVLAAAK
468.784	709.433	17	0	60	1	INEVLAAAK
468.784	823.476	17	0	60	1	INEVLAAAK
481.276	288.204	19	0	60	1	EAEGPLPIK
481.276	316.714	19	0	60	1	EAEGPLPIK
481.276	478.347	19	0	60	1	EAEGPLPIK
481.276	575.4	17	0	60	1	EAEGPLPIK
481.276	632.422	17	0	60	1	EAEGPLPIK
481.276	761.464	17	0	60	1	EAEGPLPIK
518.307	376.712	18	0	60	1	AVLLDLEPR
518.307	433.254	16	0	60	1	AVLLDLEPR
518.307	524.306	22	0	60	1	AVLLDLEPR
518.307	639.333	18	0	60	1	AVLLDLEPR
518.307	752.417	16	0	60	1	AVLLDLEPR
518.307	865.501	16	0	60	1	AVLLDLEPR
530.768	550.214	17	0	60	1	FEGDTLVNR
530.768	612.37	23	0	60	1	FEGDTLVNR
530.768	663.298	17	0	60	1	FEGDTLVNR
530.768	727.397	19	0	60	1	FEGDTLVNR
530.768	784.418	18	0	60	1	FEGDTLVNR
530.768	913.461	21	0	60	1	FEGDTLVNR
550.849	437.765	18	0	60	1	LLIGQPLPNK
550.849	494.307	18	0	60	1	LLIGQPLPNK
550.849	576.359	20	0	60	1	LLIGQPLPNK
550.849	761.439	20	0	60	1	LLIGQPLPNK
550.849	874.523	18	0	60	1	LLIGQPLPNK
550.849	987.607	20	0	60	1	LLIGQPLPNK
560.797	362.192	28	0	60	1	HFLPNDLEK
560.797	512.28	26	0	60	1	HFLPNDLEK
560.797	626.323	23	0	60	1	HFLPNDLEK
560.797	723.376	22	0	60	1	HFLPNDLEK
560.797	836.46	20	0	60	1	HFLPNDLEK
560.797	983.528	20	0	60	1	HFLPNDLEK
585.305	528.763	19	0	60	1	LSGVEEELQR
585.305	684.355	23	0	60	1	LSGVEEELQR
585.305	813.397	21	0	60	1	LSGVEEELQR
585.305	912.466	21	0	60	1	LSGVEEELQR
585.305	969.487	21	0	60	1	LSGVEEELQR
585.305	1056.52	25	0	60	1	LSGVEEELQR
590.81	478.347	19	0	60	1	ELCADNPILK
590.81	707.417	19	0	60	1	ELCADNPILK
590.81	778.454	19	0	60	1	ELCADNPILK
590.81	938.485	19	0	60	1	ELCADNPILK
590.81	1026.49	17	0	60	1	ELCADNPILK
592.842	443.268	23	0	60	1	IADFGLATQLK
592.842	681.438	19	0	60	1	IADFGLATQLK
592.842	738.459	21	0	60	1	IADFGLATQLK
592.842	885.528	19	0	60	1	IADFGLATQLK
592.842	1000.55	19	0	60	1	IADFGLATQLK
592.842	1071.59	21	0	60	1	IADFGLATQLK
599.831	478.768	19	0	60	1	LELLSIDTER
599.831	643.328	19	0	60	1	LELLSIDTER
599.831	730.36	21	0	60	1	LELLSIDTER
599.831	843.444	21	0	60	1	LELLSIDTER
599.831	956.528	19	0	60	1	LELLSIDTER
599.831	1085.57	21	0	60	1	LELLSIDTER
630.334	384.223	23	0	60	1	SEYLLNQNLR
630.334	522.297	20	0	60	1	SEYLLNQNLR
630.334	654.355	22	0	60	1	SEYLLNQNLR
630.334	767.439	22	0	60	1	SEYLLNQNLR
630.334	880.523	22	0	60	1	SEYLLNQNLR
630.334	1043.59	22	0	60	1	SEYLLNQNLR
642.296	527.745	25	0	60	1	DVFFYQADDEHYIPR
642.296	563.263	25	0	60	1	DVFFYQADDEHYIPR
642.296	708.824	24	0	60	1	DVFFYQADDEHYIPR
652.85	705.402	21	0	60	1	SQGLDVQEPPVK
652.85	804.47	23	0	60	1	SQGLDVQEPPVK
652.85	857.399	21	0	60	1	SQGLDVQEPPVK
652.85	919.497	23	0	60	1	SQGLDVQEPPVK
652.85	1032.58	23	0	60	1	SQGLDVQEPPVK
652.85	1089.6	23	0	60	1	SQGLDVQEPPVK
661.869	427.242	25	0	60	1	VQEILDNVQVR
661.869	612.334	21	0	60	1	VQEILDNVQVR
661.869	740.392	21	0	60	1	VQEILDNVQVR
661.869	853.476	23	0	60	1	VQEILDNVQVR
661.869	966.56	23	0	60	1	VQEILDNVQVR
661.869	1095.6	21	0	60	1	VQEILDNVQVR
669.356	497.271	24	0	60	1	SGISPNLNVVDGR
669.356	540.787	22	0	60	1	SGISPNLNVVDGR
669.356	782.439	30	0	60	1	SGISPNLNVVDGR
669.356	896.482	28	0	60	1	SGISPNLNVVDGR
669.356	993.535	24	0	60	1	SGISPNLNVVDGR
669.356	1080.57	24	0	60	1	SGISPNLNVVDGR
756.341	848.387	27	0	60	1	FSVSGEGEGDATYGK
756.341	905.409	27	0	60	1	FSVSGEGEGDATYGK
756.341	1034.45	25	0	60	1	FSVSGEGEGDATYGK
756.341	1091.47	27	0	60	1	FSVSGEGEGDATYGK
756.341	1178.51	27	0	60	1	FSVSGEGEGDATYGK
756.341	1277.57	27	0	60	1	FSVSGEGEGDATYGK
784.377	412.194	29	0	60	1	ATSISTPSDSYSSVR
784.377	504.237	31	0	60	1	ATSISTPSDSYSSVR
784.377	910.414	31	0	60	1	ATSISTPSDSYSSVR
784.377	1007.47	27	0	60	1	ATSISTPSDSYSSVR
784.377	1108.51	25	0	60	1	ATSISTPSDSYSSVR
784.377	1195.55	27	0	60	1	ATSISTPSDSYSSVR
837.938	699.864	25	0	60	1	YLNENQLSQLSVTR
837.938	913.534	33	0	60	1	YLNENQLSQLSVTR
837.938	1041.59	31	0	60	1	YLNENQLSQLSVTR
837.938	1155.63	31	0	60	1	YLNENQLSQLSVTR
837.938	1284.68	31	0	60	1	YLNENQLSQLSVTR
837.938	1398.72	33	0	60	1	YLNENQLSQLSVTR
922.985	773.393	28	0	60	1	LSVLYNEAQEELSALR
922.985	955.508	34	0	60	1	LSVLYNEAQEELSALR
922.985	1026.55	35	0	60	1	LSVLYNEAQEELSALR
922.985	1155.59	35	0	60	1	LSVLYNEAQEELSALR
922.985	1269.63	30	0	60	1	LSVLYNEAQEELSALR
922.985	1432.69	34	0	60	1	LSVLYNEAQEELSALR
962.941	1054.48	35	0	60	1	DVFFYQADDEHYIPR
962.941	1125.52	35	0	60	1	DVFFYQADDEHYIPR
962.941	1253.58	34	0	60	1	DVFFYQADDEHYIPR

## Sheet: Table S5 Transitions_(PO4mix)
423.199	268.134	21	0	60	1	VLHSGSR
423.199	311.17	20	0	60	1	VLHSGSR
423.199	317.123	21	0	60	1	VLHSGSR
423.199	324.676	20	0	60	1	VLHSGSR
423.199	350.219	15	0	60	1	VLHSGSR
423.199	352.126	20	0	60	1	VLHSGSR
423.199	374.21	21	0	60	1	VLHSGSR
423.199	398.202	21	0	60	1	VLHSGSR
423.199	409.147	20	0	60	1	VLHSGSR
423.199	496.179	21	0	60	1	VLHSGSR
423.199	535.261	21	0	60	1	VLHSGSR
423.199	633.238	21	0	60	1	VLHSGSR
485.58	226.164	26	0	60	1	TKLITQLRDAK
485.58	310.116	25	0	60	1	TKLITQLRDAK
485.58	341.191	25	0	60	1	TKLITQLRDAK
485.58	369.721	25	0	60	1	TKLITQLRDAK
485.58	423.182	25	0	60	1	TKLITQLRDAK
485.58	423.2	25	0	60	1	TKLITQLRDAK
485.58	452.921	25	0	60	1	TKLITQLRDAK
485.58	460.228	28	0	60	1	TKLITQLRDAK
485.58	479.724	25	0	60	1	TKLITQLRDAK
485.58	497.292	25	0	60	1	TKLITQLRDAK
485.58	524.324	25	0	60	1	TKLITQLRDAK
485.58	566.3	25	0	60	1	TKLITQLRDAK
485.58	573.312	25	0	60	1	TKLITQLRDAK
485.58	610.376	30	0	60	1	TKLITQLRDAK
485.58	615.288	25	0	60	1	TKLITQLRDAK
485.58	738.435	25	0	60	1	TKLITQLRDAK
485.58	845.357	25	0	60	1	TKLITQLRDAK
485.58	919.449	28	0	60	1	TKLITQLRDAK
485.58	958.441	25	0	60	1	TKLITQLRDAK
616.271	272.135	26	0	60	1	RDSLGTYSSR
616.271	359.167	26	0	60	1	RDSLGTYSSR
616.271	359.191	26	0	60	1	RDSLGTYSSR
616.271	472.251	26	0	60	1	RDSLGTYSSR
616.271	529.273	25	0	60	1	RDSLGTYSSR
616.271	567.282	18	0	60	1	RDSLGTYSSR
616.271	605.292	19	0	60	1	RDSLGTYSSR
616.271	710.287	25	0	60	1	RDSLGTYSSR
616.271	760.29	19	0	60	1	RDSLGTYSSR
616.271	862.429	18	0	60	1	RDSLGTYSSR
616.271	873.35	25	0	60	1	RDSLGTYSSR
616.271	873.374	19	0	60	1	RDSLGTYSSR
616.271	960.382	25	0	60	1	RDSLGTYSSR
616.271	977.456	18	0	60	1	RDSLGTYSSR
616.271	1047.41	21	0	60	1	RDSLGTYSSR
616.271	1075.43	18	0	60	1	RDSLGTYSSR
727.867	678.878	25	0	60	1	TKLITQLRDAK
727.867	738.435	25	0	60	1	TKLITQLRDAK
727.867	821.472	28	0	60	1	TKLITQLRDAK
727.867	845.357	25	0	60	1	TKLITQLRDAK
727.867	919.449	28	0	60	1	TKLITQLRDAK
727.867	934.556	27	0	60	1	TKLITQLRDAK
727.867	1016.57	25	0	60	1	TKLITQLRDAK
727.867	1032.53	27	0	60	1	TKLITQLRDAK
727.867	1047.64	25	0	60	1	TKLITQLRDAK
727.867	1114.54	25	0	60	1	TKLITQLRDAK
727.867	1131.59	25	0	60	1	TKLITQLRDAK
727.867	1145.62	25	0	60	1	TKLITQLRDAK
727.867	1229.57	25	0	60	1	TKLITQLRDAK
746.321	557.257	20	0	60	1	EVQAEQPSSSSPR
746.321	623.242	20	0	60	1	EVQAEQPSSSSPR
746.321	632.266	20	0	60	1	EVQAEQPSSSSPR
746.321	685.315	20	0	60	1	EVQAEQPSSSSPR
746.321	697.333	20	0	60	1	EVQAEQPSSSSPR
746.321	709.35	20	0	60	1	EVQAEQPSSSSPR
746.321	710.274	20	0	60	1	EVQAEQPSSSSPR
746.321	807.327	20	0	60	1	EVQAEQPSSSSPR
746.321	869.4	20	0	60	1	EVQAEQPSSSSPR
746.321	935.386	20	0	60	1	EVQAEQPSSSSPR
746.321	1064.43	20	0	60	1	EVQAEQPSSSSPR
746.321	1135.46	20	0	60	1	EVQAEQPSSSSPR
783.678	411.176	31	0	60	1	ELSNSPLRENSFGSPLEFR
783.678	671.375	29	0	60	1	ELSNSPLRENSFGSPLEFR
783.678	707.341	37	0	60	1	ELSNSPLRENSFGSPLEFR
783.678	715.856	31	0	60	1	ELSNSPLRENSFGSPLEFR
783.678	751.019	29	0	60	1	ELSNSPLRENSFGSPLEFR
783.678	764.845	31	0	60	1	ELSNSPLRENSFGSPLEFR
783.678	772.398	34	0	60	1	ELSNSPLRENSFGSPLEFR
783.678	797.418	29	0	60	1	ELSNSPLRENSFGSPLEFR
783.678	895.395	29	0	60	1	ELSNSPLRENSFGSPLEFR
783.678	1004.96	27	0	60	1	ELSNSPLRENSFGSPLEFR
783.678	1053.95	27	0	60	1	ELSNSPLRENSFGSPLEFR
876.353	187.071	31	0	60	1	ADEPSSEESDLEIDK
876.353	270.154	30	0	60	1	ADEPSSEESDLEIDK
876.353	383.238	30	0	60	1	ADEPSSEESDLEIDK
876.353	512.281	34	0	60	1	ADEPSSEESDLEIDK
876.353	669.811	31	0	60	1	ADEPSSEESDLEIDK
876.353	670.273	31	0	60	1	ADEPSSEESDLEIDK
876.353	718.8	31	0	60	1	ADEPSSEESDLEIDK
876.353	827.365	31	0	60	1	ADEPSSEESDLEIDK
876.353	827.424	35	0	60	1	ADEPSSEESDLEIDK
876.353	956.466	31	0	60	1	ADEPSSEESDLEIDK
876.353	1338.62	31	0	60	1	ADEPSSEESDLEIDK
876.353	1339.54	31	0	60	1	ADEPSSEESDLEIDK
916.336	270.154	30	0	60	1	ADEPSSEESDLEIDK
916.336	383.238	30	0	60	1	ADEPSSEESDLEIDK
916.336	512.281	34	0	60	1	ADEPSSEESDLEIDK
916.336	709.794	31	0	60	1	ADEPSSEESDLEIDK
916.336	710.256	31	0	60	1	ADEPSSEESDLEIDK
916.336	758.783	31	0	60	1	ADEPSSEESDLEIDK
916.336	867.348	31	0	60	1	ADEPSSEESDLEIDK
916.336	938.456	31	0	60	1	ADEPSSEESDLEIDK
916.336	1036.43	31	0	60	1	ADEPSSEESDLEIDK
916.336	1067.5	31	0	60	1	ADEPSSEESDLEIDK
916.336	1234.5	31	0	60	1	ADEPSSEESDLEIDK
916.336	1321.53	31	0	60	1	ADEPSSEESDLEIDK
916.336	1332.47	31	0	60	1	ADEPSSEESDLEIDK
916.336	1418.58	31	0	60	1	ADEPSSEESDLEIDK
916.336	1419.51	31	0	60	1	ADEPSSEESDLEIDK
916.336	1449.43	31	0	60	1	ADEPSSEESDLEIDK
940.741	410.239	43	0	60	1	SPTEYHEPVYANPFYRPTTPQR
940.741	415.182	43	0	60	1	SPTEYHEPVYANPFYRPTTPQR
940.741	628.297	43	0	60	1	SPTEYHEPVYANPFYRPTTPQR
940.741	676.823	43	0	60	1	SPTEYHEPVYANPFYRPTTPQR
940.741	715.305	43	0	60	1	SPTEYHEPVYANPFYRPTTPQR
940.741	734.793	43	0	60	1	SPTEYHEPVYANPFYRPTTPQR
940.741	789.353	43	0	60	1	SPTEYHEPVYANPFYRPTTPQR
940.741	908.082	43	0	60	1	SPTEYHEPVYANPFYRPTTPQR
940.741	988.938	43	0	60	1	SPTEYHEPVYANPFYRPTTPQR
940.741	1016.43	43	0	60	1	SPTEYHEPVYANPFYRPTTPQR
940.741	1064.96	43	0	60	1	SPTEYHEPVYANPFYRPTTPQR
940.741	1073	43	0	60	1	SPTEYHEPVYANPFYRPTTPQR
940.741	1108.52	43	0	60	1	SPTEYHEPVYANPFYRPTTPQR
940.741	1157	43	0	60	1	SPTEYHEPVYANPFYRPTTPQR
940.741	1255.59	43	0	60	1	SPTEYHEPVYANPFYRPTTPQR
940.741	1352.64	43	0	60	1	SPTEYHEPVYANPFYRPTTPQR
1171.93	277.118	30	0	60	1	FEDEGAGFEESSETGDYEEK
1171.93	392.145	30	0	60	1	FEDEGAGFEESSETGDYEEK
1171.93	576.276	30	0	60	1	FEDEGAGFEESSETGDYEEK
1171.93	748.324	30	0	60	1	FEDEGAGFEESSETGDYEEK
1171.93	1122.94	30	0	60	1	FEDEGAGFEESSETGDYEEK
1171.93	1134.47	30	0	60	1	FEDEGAGFEESSETGDYEEK
1171.93	1263.51	30	0	60	1	FEDEGAGFEESSETGDYEEK
1171.93	1392.55	30	0	60	1	FEDEGAGFEESSETGDYEEK
1171.93	1490.53	30	0	60	1	FEDEGAGFEESSETGDYEEK
1175.01	671.375	29	0	60	1	ELSNSPLRENSFGSPLEFR
1175.01	707.341	37	0	60	1	ELSNSPLRENSFGSPLEFR
1175.01	740.397	29	0	60	1	ELSNSPLRENSFGSPLEFR
1175.01	772.398	34	0	60	1	ELSNSPLRENSFGSPLEFR
1175.01	797.418	29	0	60	1	ELSNSPLRENSFGSPLEFR
1175.01	821.344	34	0	60	1	ELSNSPLRENSFGSPLEFR
1175.01	821.387	34	0	60	1	ELSNSPLRENSFGSPLEFR
1175.01	869.913	30	0	60	1	ELSNSPLRENSFGSPLEFR
1175.01	895.395	29	0	60	1	ELSNSPLRENSFGSPLEFR
1175.01	944.486	27	0	60	1	ELSNSPLRENSFGSPLEFR
1175.01	953.412	27	0	60	1	ELSNSPLRENSFGSPLEFR
1175.01	1053.95	27	0	60	1	ELSNSPLRENSFGSPLEFR
1175.01	1126.03	30	0	60	1	ELSNSPLRENSFGSPLEFR
1175.01	1243.54	34	0	60	1	ELSNSPLRENSFGSPLEFR

## Sheet: Table S6 Quant unmod Peps_DDA
ProteinName	PeptideSequence	ReplicateName	TotalArea	TotalBackground	RetentionTime	FileName
sp|O94986|CE152_HUMAN	INEVLAAAK	1amol_noBG_1	180	0	13.68	A10-11169.raw
sp|O94986|CE152_HUMAN	INEVLAAAK	1amol_noBG_2	457	0	12.27	A10-11170.raw
sp|O94986|CE152_HUMAN	INEVLAAAK	1amol_BG_1	1963	0	11.97	A10-11171.raw
sp|O94986|CE152_HUMAN	INEVLAAAK	1amol_BG_2	244170	0	12.02	A10-11172.raw
sp|O94986|CE152_HUMAN	INEVLAAAK	10amol_noBG_1	35814	0	12.77	A10-11173.raw
sp|O94986|CE152_HUMAN	INEVLAAAK	10amol_noBG_2	25826	0	12.83	A10-11174.raw
sp|O94986|CE152_HUMAN	INEVLAAAK	10amol_BG_1	46118	0	11.99	A10-11175.raw
sp|O94986|CE152_HUMAN	INEVLAAAK	10amol_BG_2	183163	0	11.97	A10-11176.raw
sp|O94986|CE152_HUMAN	INEVLAAAK	100amol_noBG_1	320299	0	13.31	A10-11177.raw
sp|O94986|CE152_HUMAN	INEVLAAAK	100amol_noBG_2	475202	2698	12.76	A10-11178.raw
sp|O94986|CE152_HUMAN	INEVLAAAK	100amol_BG_1	5738	0	11.96	A10-11179.raw
sp|O94986|CE152_HUMAN	INEVLAAAK	100amol_BG_2	316444	0	11.96	A10-11180.raw
sp|O94986|CE152_HUMAN	INEVLAAAK	1fmol_noBG_1	3202757	19767	13.29	A10-11181.raw
sp|O94986|CE152_HUMAN	INEVLAAAK	1fmol_noBG_2	4783239	21664	12.79	A10-11182.raw
sp|O94986|CE152_HUMAN	INEVLAAAK	1fmol_BG_1	11629047	331774	12.1	A10-11183.raw
sp|O94986|CE152_HUMAN	INEVLAAAK	1fmol_BG_2	7780043	0	12	A10-11184.raw
sp|O94986|CE152_HUMAN	INEVLAAAK	10fmol_noBG_1	19642880	138688	12.81	A10-11185.raw
sp|O94986|CE152_HUMAN	INEVLAAAK	10fmol_noBG_2	14448284	118575	12.84	A10-11186.raw
sp|O94986|CE152_HUMAN	INEVLAAAK	10fmol_BG_1	28725628	0	12.32	A10-11187.raw
sp|O94986|CE152_HUMAN	INEVLAAAK	10fmol_BG_2	13725432	0	12.05	A10-11188.raw
sp|O94986|CE152_HUMAN	INEVLAAAK	100fmol_noBG_1	69228832	553146	12.77	A10-11189.raw
sp|O94986|CE152_HUMAN	INEVLAAAK	100fmol_noBG_2	146793824	3449486	13.05	A10-11190.raw
sp|O94986|CE152_HUMAN	INEVLAAAK	100fmol_BG_1	1351808384	8792044	12.14	A10-11191.raw
sp|O94986|CE152_HUMAN	INEVLAAAK	100fmol_BG_2	1617494016	5443767	12.2	A10-11192.raw
sp|O94986|CE152_HUMAN	INEVLAAAK	1pmol_noBG_1	19128283136	81924656	12.67	A10-11193.raw
sp|O94986|CE152_HUMAN	INEVLAAAK	1pmol_noBG_2	19088666624	53244440	12.63	A10-11194.raw
sp|O94986|CE152_HUMAN	INEVLAAAK	1pmol_BG_1	20548108288	157743936	11.89	A10-11195.raw
sp|O94986|CE152_HUMAN	INEVLAAAK	1pmol_BG_2	19161126912	127122400	11.87	A10-11196.raw
sp|O94986|CE152_HUMAN	INEVLAAAK	1amol_noBG_1	180	0	13.65	A10-11169.raw
sp|O94986|CE152_HUMAN	INEVLAAAK	1amol_noBG_2	457	0	12	A10-11170.raw
sp|O94986|CE152_HUMAN	INEVLAAAK	1amol_BG_1	1963	0	11.97	A10-11171.raw
sp|O94986|CE152_HUMAN	INEVLAAAK	1amol_BG_2	244170	0	12.1	A10-11172.raw
sp|O94986|CE152_HUMAN	INEVLAAAK	10amol_noBG_1	35814	0	12.84	A10-11173.raw
sp|O94986|CE152_HUMAN	INEVLAAAK	10amol_noBG_2	25826	0	12.75	A10-11174.raw
sp|O94986|CE152_HUMAN	INEVLAAAK	10amol_BG_1	46118	0	11.92	A10-11175.raw
sp|O94986|CE152_HUMAN	INEVLAAAK	10amol_BG_2	183163	0	12.12	A10-11176.raw
sp|O94986|CE152_HUMAN	INEVLAAAK	100amol_noBG_1	320299	0	13.35	A10-11177.raw
sp|O94986|CE152_HUMAN	INEVLAAAK	100amol_noBG_2	475202	2698	12.76	A10-11178.raw
sp|O94986|CE152_HUMAN	INEVLAAAK	100amol_BG_1	5738	0	12.13	A10-11179.raw
sp|O94986|CE152_HUMAN	INEVLAAAK	100amol_BG_2	316444	0	12.07	A10-11180.raw
sp|O94986|CE152_HUMAN	INEVLAAAK	1fmol_noBG_1	3202757	19767	13.31	A10-11181.raw
sp|O94986|CE152_HUMAN	INEVLAAAK	1fmol_noBG_2	4783239	21664	12.79	A10-11182.raw
sp|O94986|CE152_HUMAN	INEVLAAAK	1fmol_BG_1	11629047	331774	12.05	A10-11183.raw
sp|O94986|CE152_HUMAN	INEVLAAAK	1fmol_BG_2	7780043	0	12.04	A10-11184.raw
sp|O94986|CE152_HUMAN	INEVLAAAK	10fmol_noBG_1	19642880	138688	12.81	A10-11185.raw
sp|O94986|CE152_HUMAN	INEVLAAAK	10fmol_noBG_2	14448284	118575	12.84	A10-11186.raw
sp|O94986|CE152_HUMAN	INEVLAAAK	10fmol_BG_1	28725628	0	12.32	A10-11187.raw
sp|O94986|CE152_HUMAN	INEVLAAAK	10fmol_BG_2	13725432	0	12.05	A10-11188.raw
sp|O94986|CE152_HUMAN	INEVLAAAK	100fmol_noBG_1	69228832	553146	12.77	A10-11189.raw
sp|O94986|CE152_HUMAN	INEVLAAAK	100fmol_noBG_2	146793824	3449486	13.05	A10-11190.raw
sp|O94986|CE152_HUMAN	INEVLAAAK	100fmol_BG_1	1351808384	8792044	12.13	A10-11191.raw
sp|O94986|CE152_HUMAN	INEVLAAAK	100fmol_BG_2	1617494016	5443767	12.2	A10-11192.raw
sp|O94986|CE152_HUMAN	INEVLAAAK	1pmol_noBG_1	19128283136	81924656	12.67	A10-11193.raw
sp|O94986|CE152_HUMAN	INEVLAAAK	1pmol_noBG_2	19088666624	53244440	12.63	A10-11194.raw
sp|O94986|CE152_HUMAN	INEVLAAAK	1pmol_BG_1	20548108288	157743936	11.89	A10-11195.raw
sp|O94986|CE152_HUMAN	INEVLAAAK	1pmol_BG_2	19161126912	127122400	11.87	A10-11196.raw
sp|O94986|CE152_HUMAN	INEVLAAAK	1amol_noBG_1	180	0	13.65	A10-11169.raw
sp|O94986|CE152_HUMAN	INEVLAAAK	1amol_noBG_2	457	0	12	A10-11170.raw
sp|O94986|CE152_HUMAN	INEVLAAAK	1amol_BG_1	1963	0	11.97	A10-11171.raw
sp|O94986|CE152_HUMAN	INEVLAAAK	1amol_BG_2	244170	0	12.02	A10-11172.raw
sp|O94986|CE152_HUMAN	INEVLAAAK	10amol_noBG_1	35814	0	12.61	A10-11173.raw
sp|O94986|CE152_HUMAN	INEVLAAAK	10amol_noBG_2	25826	0	12.63	A10-11174.raw
sp|O94986|CE152_HUMAN	INEVLAAAK	10amol_BG_1	46118	0	11.92	A10-11175.raw
sp|O94986|CE152_HUMAN	INEVLAAAK	10amol_BG_2	183163	0	11.97	A10-11176.raw
sp|O94986|CE152_HUMAN	INEVLAAAK	100amol_noBG_1	320299	0	13.35	A10-11177.raw
sp|O94986|CE152_HUMAN	INEVLAAAK	100amol_noBG_2	475202	2698	12.76	A10-11178.raw
sp|O94986|CE152_HUMAN	INEVLAAAK	100amol_BG_1	5738	0	11.96	A10-11179.raw
sp|O94986|CE152_HUMAN	INEVLAAAK	100amol_BG_2	316444	0	11.96	A10-11180.raw
sp|O94986|CE152_HUMAN	INEVLAAAK	1fmol_noBG_1	3202757	19767	13.29	A10-11181.raw
sp|O94986|CE152_HUMAN	INEVLAAAK	1fmol_noBG_2	4783239	21664	12.79	A10-11182.raw
sp|O94986|CE152_HUMAN	INEVLAAAK	1fmol_BG_1	11629047	331774	12.16	A10-11183.raw
sp|O94986|CE152_HUMAN	INEVLAAAK	1fmol_BG_2	7780043	0	11.82	A10-11184.raw
sp|O94986|CE152_HUMAN	INEVLAAAK	10fmol_noBG_1	19642880	138688	12.81	A10-11185.raw
sp|O94986|CE152_HUMAN	INEVLAAAK	10fmol_noBG_2	14448284	118575	12.84	A10-11186.raw
sp|O94986|CE152_HUMAN	INEVLAAAK	10fmol_BG_1	28725628	0	12.35	A10-11187.raw
sp|O94986|CE152_HUMAN	INEVLAAAK	10fmol_BG_2	13725432	0	12.07	A10-11188.raw
sp|O94986|CE152_HUMAN	INEVLAAAK	100fmol_noBG_1	69228832	553146	12.77	A10-11189.raw
sp|O94986|CE152_HUMAN	INEVLAAAK	100fmol_noBG_2	146793824	3449486	13.05	A10-11190.raw
sp|O94986|CE152_HUMAN	INEVLAAAK	100fmol_BG_1	1351808384	8792044	12.14	A10-11191.raw
sp|O94986|CE152_HUMAN	INEVLAAAK	100fmol_BG_2	1617494016	5443767	12.17	A10-11192.raw
sp|O94986|CE152_HUMAN	INEVLAAAK	1pmol_noBG_1	19128283136	81924656	12.67	A10-11193.raw
sp|O94986|CE152_HUMAN	INEVLAAAK	1pmol_noBG_2	19088666624	53244440	12.63	A10-11194.raw
sp|O94986|CE152_HUMAN	INEVLAAAK	1pmol_BG_1	20548108288	157743936	11.89	A10-11195.raw
sp|O94986|CE152_HUMAN	INEVLAAAK	1pmol_BG_2	19161126912	127122400	11.87	A10-11196.raw
sp|O94986|CE152_HUMAN	SQGLDVQEPPVK	1amol_noBG_1	9596	0	14.81	A10-11169.raw
sp|O94986|CE152_HUMAN	SQGLDVQEPPVK	1amol_noBG_2	9073	0	14.44	A10-11170.raw
sp|O94986|CE152_HUMAN	SQGLDVQEPPVK	1amol_BG_1	30485414	0	14.26	A10-11171.raw
sp|O94986|CE152_HUMAN	SQGLDVQEPPVK	1amol_BG_2	25264340	6573989	14.13	A10-11172.raw
sp|O94986|CE152_HUMAN	SQGLDVQEPPVK	10amol_noBG_1	96008	0	14.83	A10-11173.raw
sp|O94986|CE152_HUMAN	SQGLDVQEPPVK	10amol_noBG_2	117441	0	14.83	A10-11174.raw
sp|O94986|CE152_HUMAN	SQGLDVQEPPVK	10amol_BG_1	26619748	1553698	14.13	A10-11175.raw
sp|O94986|CE152_HUMAN	SQGLDVQEPPVK	10amol_BG_2	19917968	2981377	14.19	A10-11176.raw
sp|O94986|CE152_HUMAN	SQGLDVQEPPVK	100amol_noBG_1	971272	7979	15.38	A10-11177.raw
sp|O94986|CE152_HUMAN	SQGLDVQEPPVK	100amol_noBG_2	1167249	0	14.83	A10-11178.raw
sp|O94986|CE152_HUMAN	SQGLDVQEPPVK	100amol_BG_1	30544108	0	14.15	A10-11179.raw
sp|O94986|CE152_HUMAN	SQGLDVQEPPVK	100amol_BG_2	23157148	251568	14.03	A10-11180.raw
sp|O94986|CE152_HUMAN	SQGLDVQEPPVK	1fmol_noBG_1	9133166	88373	15.46	A10-11181.raw
sp|O94986|CE152_HUMAN	SQGLDVQEPPVK	1fmol_noBG_2	12107130	156500	14.95	A10-11182.raw
sp|O94986|CE152_HUMAN	SQGLDVQEPPVK	1fmol_BG_1	41843744	7377090	14.4	A10-11183.raw
sp|O94986|CE152_HUMAN	SQGLDVQEPPVK	1fmol_BG_2	34163176	8382498	14.3	A10-11184.raw
sp|O94986|CE152_HUMAN	SQGLDVQEPPVK	10fmol_noBG_1	76330168	730478	14.86	A10-11185.raw
sp|O94986|CE152_HUMAN	SQGLDVQEPPVK	10fmol_noBG_2	80736592	538172	14.78	A10-11186.raw
sp|O94986|CE152_HUMAN	SQGLDVQEPPVK	10fmol_BG_1	203592672	11951269	14.65	A10-11187.raw
sp|O94986|CE152_HUMAN	SQGLDVQEPPVK	10fmol_BG_2	192969408	1461221	14.39	A10-11188.raw
sp|O94986|CE152_HUMAN	SQGLDVQEPPVK	100fmol_noBG_1	184937808	2817623	14.89	A10-11189.raw
sp|O94986|CE152_HUMAN	SQGLDVQEPPVK	100fmol_noBG_2	72850960	16273418	15.33	A10-11190.raw
sp|O94986|CE152_HUMAN	SQGLDVQEPPVK	100fmol_BG_1	3595822592	79021896	14.4	A10-11191.raw
sp|O94986|CE152_HUMAN	SQGLDVQEPPVK	100fmol_BG_2	3211666432	37563960	14.42	A10-11192.raw
sp|O94986|CE152_HUMAN	SQGLDVQEPPVK	1pmol_noBG_1	33583734784	211309920	14.69	A10-11193.raw
sp|O94986|CE152_HUMAN	SQGLDVQEPPVK	1pmol_noBG_2	33997561856	330727680	14.64	A10-11194.raw
sp|O94986|CE152_HUMAN	SQGLDVQEPPVK	1pmol_BG_1	35022610432	236693376	14.19	A10-11195.raw
sp|O94986|CE152_HUMAN	SQGLDVQEPPVK	1pmol_BG_2	35529113600	304975552	14.1	A10-11196.raw
sp|O94986|CE152_HUMAN	SQGLDVQEPPVK	1amol_noBG_1	9596	0	14.67	A10-11169.raw
sp|O94986|CE152_HUMAN	SQGLDVQEPPVK	1amol_noBG_2	9073	0	14.3	A10-11170.raw
sp|O94986|CE152_HUMAN	SQGLDVQEPPVK	1amol_BG_1	30485414	0	14.44	A10-11171.raw
sp|O94986|CE152_HUMAN	SQGLDVQEPPVK	1amol_BG_2	25264340	6573989	14.24	A10-11172.raw
sp|O94986|CE152_HUMAN	SQGLDVQEPPVK	10amol_noBG_1	96008	0	14.81	A10-11173.raw
sp|O94986|CE152_HUMAN	SQGLDVQEPPVK	10amol_noBG_2	117441	0	14.8	A10-11174.raw
sp|O94986|CE152_HUMAN	SQGLDVQEPPVK	10amol_BG_1	26619748	1553698	14.13	A10-11175.raw
sp|O94986|CE152_HUMAN	SQGLDVQEPPVK	10amol_BG_2	19917968	2981377	14.18	A10-11176.raw
sp|O94986|CE152_HUMAN	SQGLDVQEPPVK	100amol_noBG_1	971272	7979	15.38	A10-11177.raw
sp|O94986|CE152_HUMAN	SQGLDVQEPPVK	100amol_noBG_2	1167249	0	14.83	A10-11178.raw
sp|O94986|CE152_HUMAN	SQGLDVQEPPVK	100amol_BG_1	30544108	0	14.08	A10-11179.raw
sp|O94986|CE152_HUMAN	SQGLDVQEPPVK	100amol_BG_2	23157148	251568	13.95	A10-11180.raw
sp|O94986|CE152_HUMAN	SQGLDVQEPPVK	1fmol_noBG_1	9133166	88373	15.46	A10-11181.raw
sp|O94986|CE152_HUMAN	SQGLDVQEPPVK	1fmol_noBG_2	12107130	156500	14.93	A10-11182.raw
sp|O94986|CE152_HUMAN	SQGLDVQEPPVK	1fmol_BG_1	41843744	7377090	14.3	A10-11183.raw
sp|O94986|CE152_HUMAN	SQGLDVQEPPVK	1fmol_BG_2	34163176	8382498	14.29	A10-11184.raw
sp|O94986|CE152_HUMAN	SQGLDVQEPPVK	10fmol_noBG_1	76330168	730478	14.84	A10-11185.raw
sp|O94986|CE152_HUMAN	SQGLDVQEPPVK	10fmol_noBG_2	80736592	538172	14.82	A10-11186.raw
sp|O94986|CE152_HUMAN	SQGLDVQEPPVK	10fmol_BG_1	203592672	11951269	14.65	A10-11187.raw
sp|O94986|CE152_HUMAN	SQGLDVQEPPVK	10fmol_BG_2	192969408	1461221	14.39	A10-11188.raw
sp|O94986|CE152_HUMAN	SQGLDVQEPPVK	100fmol_noBG_1	184937808	2817623	14.89	A10-11189.raw
sp|O94986|CE152_HUMAN	SQGLDVQEPPVK	100fmol_noBG_2	72850960	16273418	15.33	A10-11190.raw
sp|O94986|CE152_HUMAN	SQGLDVQEPPVK	100fmol_BG_1	3595822592	79021896	14.4	A10-11191.raw
sp|O94986|CE152_HUMAN	SQGLDVQEPPVK	100fmol_BG_2	3211666432	37563960	14.42	A10-11192.raw
sp|O94986|CE152_HUMAN	SQGLDVQEPPVK	1pmol_noBG_1	33583734784	211309920	14.67	A10-11193.raw
sp|O94986|CE152_HUMAN	SQGLDVQEPPVK	1pmol_noBG_2	33997561856	330727680	14.64	A10-11194.raw
sp|O94986|CE152_HUMAN	SQGLDVQEPPVK	1pmol_BG_1	35022610432	236693376	14.19	A10-11195.raw
sp|O94986|CE152_HUMAN	SQGLDVQEPPVK	1pmol_BG_2	35529113600	304975552	14.09	A10-11196.raw
sp|O94986|CE152_HUMAN	SQGLDVQEPPVK	1amol_noBG_1	9596	0	14.91	A10-11169.raw
sp|O94986|CE152_HUMAN	SQGLDVQEPPVK	1amol_noBG_2	9073	0	14.39	A10-11170.raw
sp|O94986|CE152_HUMAN	SQGLDVQEPPVK	1amol_BG_1	30485414	0	14.41	A10-11171.raw
sp|O94986|CE152_HUMAN	SQGLDVQEPPVK	1amol_BG_2	25264340	6573989	14.58	A10-11172.raw
sp|O94986|CE152_HUMAN	SQGLDVQEPPVK	10amol_noBG_1	96008	0	14.83	A10-11173.raw
sp|O94986|CE152_HUMAN	SQGLDVQEPPVK	10amol_noBG_2	117441	0	14.83	A10-11174.raw
sp|O94986|CE152_HUMAN	SQGLDVQEPPVK	10amol_BG_1	26619748	1553698	14.03	A10-11175.raw
sp|O94986|CE152_HUMAN	SQGLDVQEPPVK	10amol_BG_2	19917968	2981377	14.1	A10-11176.raw
sp|O94986|CE152_HUMAN	SQGLDVQEPPVK	100amol_noBG_1	971272	7979	15.33	A10-11177.raw
sp|O94986|CE152_HUMAN	SQGLDVQEPPVK	100amol_noBG_2	1167249	0	14.83	A10-11178.raw
sp|O94986|CE152_HUMAN	SQGLDVQEPPVK	100amol_BG_1	30544108	0	14.05	A10-11179.raw
sp|O94986|CE152_HUMAN	SQGLDVQEPPVK	100amol_BG_2	23157148	251568	13.98	A10-11180.raw
sp|O94986|CE152_HUMAN	SQGLDVQEPPVK	1fmol_noBG_1	9133166	88373	15.46	A10-11181.raw
sp|O94986|CE152_HUMAN	SQGLDVQEPPVK	1fmol_noBG_2	12107130	156500	14.97	A10-11182.raw
sp|O94986|CE152_HUMAN	SQGLDVQEPPVK	1fmol_BG_1	41843744	7377090	14.39	A10-11183.raw
sp|O94986|CE152_HUMAN	SQGLDVQEPPVK	1fmol_BG_2	34163176	8382498	14.29	A10-11184.raw
sp|O94986|CE152_HUMAN	SQGLDVQEPPVK	10fmol_noBG_1	76330168	730478	14.84	A10-11185.raw
sp|O94986|CE152_HUMAN	SQGLDVQEPPVK	10fmol_noBG_2	80736592	538172	14.78	A10-11186.raw
sp|O94986|CE152_HUMAN	SQGLDVQEPPVK	10fmol_BG_1	203592672	11951269	14.65	A10-11187.raw
sp|O94986|CE152_HUMAN	SQGLDVQEPPVK	10fmol_BG_2	192969408	1461221	14.39	A10-11188.raw
sp|O94986|CE152_HUMAN	SQGLDVQEPPVK	100fmol_noBG_1	184937808	2817623	14.89	A10-11189.raw
sp|O94986|CE152_HUMAN	SQGLDVQEPPVK	100fmol_noBG_2	72850960	16273418	15.33	A10-11190.raw
sp|O94986|CE152_HUMAN	SQGLDVQEPPVK	100fmol_BG_1	3595822592	79021896	14.4	A10-11191.raw
sp|O94986|CE152_HUMAN	SQGLDVQEPPVK	100fmol_BG_2	3211666432	37563960	14.42	A10-11192.raw
sp|O94986|CE152_HUMAN	SQGLDVQEPPVK	1pmol_noBG_1	33583734784	211309920	14.69	A10-11193.raw
sp|O94986|CE152_HUMAN	SQGLDVQEPPVK	1pmol_noBG_2	33997561856	330727680	14.67	A10-11194.raw
sp|O94986|CE152_HUMAN	SQGLDVQEPPVK	1pmol_BG_1	35022610432	236693376	14.19	A10-11195.raw
sp|O94986|CE152_HUMAN	SQGLDVQEPPVK	1pmol_BG_2	35529113600	304975552	14.1	A10-11196.raw
sp|O43303|CE110_HUMAN	TDGIDLAR	1amol_noBG_1	#N/A	#N/A	#N/A	A10-11169.raw
sp|O43303|CE110_HUMAN	TDGIDLAR	1amol_noBG_2	0	0	12.06	A10-11170.raw
sp|O43303|CE110_HUMAN	TDGIDLAR	1amol_BG_1	18915066	2407808	12.82	A10-11171.raw
sp|O43303|CE110_HUMAN	TDGIDLAR	1amol_BG_2	18467088	492999	12.57	A10-11172.raw
sp|O43303|CE110_HUMAN	TDGIDLAR	10amol_noBG_1	65111	0	13.15	A10-11173.raw
sp|O43303|CE110_HUMAN	TDGIDLAR	10amol_noBG_2	19228	0	13.21	A10-11174.raw
sp|O43303|CE110_HUMAN	TDGIDLAR	10amol_BG_1	11057128	5088495	12.47	A10-11175.raw
sp|O43303|CE110_HUMAN	TDGIDLAR	10amol_BG_2	7658467	2376503	12.58	A10-11176.raw
sp|O43303|CE110_HUMAN	TDGIDLAR	100amol_noBG_1	174475	3947	13.82	A10-11177.raw
sp|O43303|CE110_HUMAN	TDGIDLAR	100amol_noBG_2	273049	0	13.14	A10-11178.raw
sp|O43303|CE110_HUMAN	TDGIDLAR	100amol_BG_1	8210740	1568917	12.41	A10-11179.raw
sp|O43303|CE110_HUMAN	TDGIDLAR	100amol_BG_2	5242515	3037116	12.41	A10-11180.raw
sp|O43303|CE110_HUMAN	TDGIDLAR	1fmol_noBG_1	1899078	31953	13.71	A10-11181.raw
sp|O43303|CE110_HUMAN	TDGIDLAR	1fmol_noBG_2	2373822	20317	13.28	A10-11182.raw
sp|O43303|CE110_HUMAN	TDGIDLAR	1fmol_BG_1	10160181	3223789	12.51	A10-11183.raw
sp|O43303|CE110_HUMAN	TDGIDLAR	1fmol_BG_2	6871932	0	12.43	A10-11184.raw
sp|O43303|CE110_HUMAN	TDGIDLAR	10fmol_noBG_1	7643094	58381	13.28	A10-11185.raw
sp|O43303|CE110_HUMAN	TDGIDLAR	10fmol_noBG_2	5333558	54692	13.28	A10-11186.raw
sp|O43303|CE110_HUMAN	TDGIDLAR	10fmol_BG_1	12091303	0	12.82	A10-11187.raw
sp|O43303|CE110_HUMAN	TDGIDLAR	10fmol_BG_2	2096753	0	12.52	A10-11188.raw
sp|O43303|CE110_HUMAN	TDGIDLAR	100fmol_noBG_1	30900888	103263	13.26	A10-11189.raw
sp|O43303|CE110_HUMAN	TDGIDLAR	100fmol_noBG_2	63762496	299116	13.41	A10-11190.raw
sp|O43303|CE110_HUMAN	TDGIDLAR	100fmol_BG_1	740355584	7893447	12.52	A10-11191.raw
sp|O43303|CE110_HUMAN	TDGIDLAR	100fmol_BG_2	971941568	12224147	12.63	A10-11192.raw
sp|O43303|CE110_HUMAN	TDGIDLAR	1pmol_noBG_1	9122341888	67245848	13.22	A10-11193.raw
sp|O43303|CE110_HUMAN	TDGIDLAR	1pmol_noBG_2	11889254400	220915232	13.12	A10-11194.raw
sp|O43303|CE110_HUMAN	TDGIDLAR	1pmol_BG_1	14709605376	189749568	12.49	A10-11195.raw
sp|O43303|CE110_HUMAN	TDGIDLAR	1pmol_BG_2	14017782784	220894032	12.4	A10-11196.raw
sp|O43303|CE110_HUMAN	TDGIDLAR	1amol_noBG_1	#N/A	#N/A	#N/A	A10-11169.raw
sp|O43303|CE110_HUMAN	TDGIDLAR	1amol_noBG_2	0	0	12.06	A10-11170.raw
sp|O43303|CE110_HUMAN	TDGIDLAR	1amol_BG_1	18915066	2407808	12.69	A10-11171.raw
sp|O43303|CE110_HUMAN	TDGIDLAR	1amol_BG_2	18467088	492999	12.59	A10-11172.raw
sp|O43303|CE110_HUMAN	TDGIDLAR	10amol_noBG_1	65111	0	13.15	A10-11173.raw
sp|O43303|CE110_HUMAN	TDGIDLAR	10amol_noBG_2	19228	0	13.1	A10-11174.raw
sp|O43303|CE110_HUMAN	TDGIDLAR	10amol_BG_1	11057128	5088495	12.64	A10-11175.raw
sp|O43303|CE110_HUMAN	TDGIDLAR	10amol_BG_2	7658467	2376503	12.66	A10-11176.raw
sp|O43303|CE110_HUMAN	TDGIDLAR	100amol_noBG_1	174475	3947	13.78	A10-11177.raw
sp|O43303|CE110_HUMAN	TDGIDLAR	100amol_noBG_2	273049	0	13.12	A10-11178.raw
sp|O43303|CE110_HUMAN	TDGIDLAR	100amol_BG_1	8210740	1568917	12.5	A10-11179.raw
sp|O43303|CE110_HUMAN	TDGIDLAR	100amol_BG_2	5242515	3037116	12.54	A10-11180.raw
sp|O43303|CE110_HUMAN	TDGIDLAR	1fmol_noBG_1	1899078	31953	13.69	A10-11181.raw
sp|O43303|CE110_HUMAN	TDGIDLAR	1fmol_noBG_2	2373822	20317	13.28	A10-11182.raw
sp|O43303|CE110_HUMAN	TDGIDLAR	1fmol_BG_1	10160181	3223789	12.64	A10-11183.raw
sp|O43303|CE110_HUMAN	TDGIDLAR	1fmol_BG_2	6871932	0	12.46	A10-11184.raw
sp|O43303|CE110_HUMAN	TDGIDLAR	10fmol_noBG_1	7643094	58381	13.28	A10-11185.raw
sp|O43303|CE110_HUMAN	TDGIDLAR	10fmol_noBG_2	5333558	54692	13.28	A10-11186.raw
sp|O43303|CE110_HUMAN	TDGIDLAR	10fmol_BG_1	12091303	0	12.82	A10-11187.raw
sp|O43303|CE110_HUMAN	TDGIDLAR	10fmol_BG_2	2096753	0	12.54	A10-11188.raw
sp|O43303|CE110_HUMAN	TDGIDLAR	100fmol_noBG_1	30900888	103263	13.29	A10-11189.raw
sp|O43303|CE110_HUMAN	TDGIDLAR	100fmol_noBG_2	63762496	299116	13.41	A10-11190.raw
sp|O43303|CE110_HUMAN	TDGIDLAR	100fmol_BG_1	740355584	7893447	12.52	A10-11191.raw
sp|O43303|CE110_HUMAN	TDGIDLAR	100fmol_BG_2	971941568	12224147	12.63	A10-11192.raw
sp|O43303|CE110_HUMAN	TDGIDLAR	1pmol_noBG_1	9122341888	67245848	13.22	A10-11193.raw
sp|O43303|CE110_HUMAN	TDGIDLAR	1pmol_noBG_2	11889254400	220915232	13.12	A10-11194.raw
sp|O43303|CE110_HUMAN	TDGIDLAR	1pmol_BG_1	14709605376	189749568	12.43	A10-11195.raw
sp|O43303|CE110_HUMAN	TDGIDLAR	1pmol_BG_2	14017782784	220894032	12.4	A10-11196.raw
sp|O43303|CE110_HUMAN	TDGIDLAR	1amol_noBG_1	#N/A	#N/A	#N/A	A10-11169.raw
sp|O43303|CE110_HUMAN	TDGIDLAR	1amol_noBG_2	0	0	12.06	A10-11170.raw
sp|O43303|CE110_HUMAN	TDGIDLAR	1amol_BG_1	18915066	2407808	12.61	A10-11171.raw
sp|O43303|CE110_HUMAN	TDGIDLAR	1amol_BG_2	18467088	492999	12.44	A10-11172.raw
sp|O43303|CE110_HUMAN	TDGIDLAR	10amol_noBG_1	65111	0	13.12	A10-11173.raw
sp|O43303|CE110_HUMAN	TDGIDLAR	10amol_noBG_2	19228	0	12.84	A10-11174.raw
sp|O43303|CE110_HUMAN	TDGIDLAR	10amol_BG_1	11057128	5088495	12.46	A10-11175.raw
sp|O43303|CE110_HUMAN	TDGIDLAR	10amol_BG_2	7658467	2376503	12.49	A10-11176.raw
sp|O43303|CE110_HUMAN	TDGIDLAR	100amol_noBG_1	174475	3947	13.73	A10-11177.raw
sp|O43303|CE110_HUMAN	TDGIDLAR	100amol_noBG_2	273049	0	13.12	A10-11178.raw
sp|O43303|CE110_HUMAN	TDGIDLAR	100amol_BG_1	8210740	1568917	12.31	A10-11179.raw
sp|O43303|CE110_HUMAN	TDGIDLAR	100amol_BG_2	5242515	3037116	12.47	A10-11180.raw
sp|O43303|CE110_HUMAN	TDGIDLAR	1fmol_noBG_1	1899078	31953	13.71	A10-11181.raw
sp|O43303|CE110_HUMAN	TDGIDLAR	1fmol_noBG_2	2373822	20317	13.26	A10-11182.raw
sp|O43303|CE110_HUMAN	TDGIDLAR	1fmol_BG_1	10160181	3223789	12.46	A10-11183.raw
sp|O43303|CE110_HUMAN	TDGIDLAR	1fmol_BG_2	6871932	0	12.34	A10-11184.raw
sp|O43303|CE110_HUMAN	TDGIDLAR	10fmol_noBG_1	7643094	58381	13.28	A10-11185.raw
sp|O43303|CE110_HUMAN	TDGIDLAR	10fmol_noBG_2	5333558	54692	13.28	A10-11186.raw
sp|O43303|CE110_HUMAN	TDGIDLAR	10fmol_BG_1	12091303	0	12.73	A10-11187.raw
sp|O43303|CE110_HUMAN	TDGIDLAR	10fmol_BG_2	2096753	0	12.2	A10-11188.raw
sp|O43303|CE110_HUMAN	TDGIDLAR	100fmol_noBG_1	30900888	103263	13.26	A10-11189.raw
sp|O43303|CE110_HUMAN	TDGIDLAR	100fmol_noBG_2	63762496	299116	13.46	A10-11190.raw
sp|O43303|CE110_HUMAN	TDGIDLAR	100fmol_BG_1	740355584	7893447	12.52	A10-11191.raw
sp|O43303|CE110_HUMAN	TDGIDLAR	100fmol_BG_2	971941568	12224147	12.63	A10-11192.raw
sp|O43303|CE110_HUMAN	TDGIDLAR	1pmol_noBG_1	9122341888	67245848	13.22	A10-11193.raw
sp|O43303|CE110_HUMAN	TDGIDLAR	1pmol_noBG_2	11889254400	220915232	13.12	A10-11194.raw
sp|O43303|CE110_HUMAN	TDGIDLAR	1pmol_BG_1	14709605376	189749568	12.47	A10-11195.raw
sp|O43303|CE110_HUMAN	TDGIDLAR	1pmol_BG_2	14017782784	220894032	12.4	A10-11196.raw
sp|O43303|CE110_HUMAN	VQEILDNVQVR	1amol_noBG_1	18143	0	19.01	A10-11169.raw
sp|O43303|CE110_HUMAN	VQEILDNVQVR	1amol_noBG_2	8707	0	19.09	A10-11170.raw
sp|O43303|CE110_HUMAN	VQEILDNVQVR	1amol_BG_1	10626831	448061	18.64	A10-11171.raw
sp|O43303|CE110_HUMAN	VQEILDNVQVR	1amol_BG_2	8882236	2939914	18.74	A10-11172.raw
sp|O43303|CE110_HUMAN	VQEILDNVQVR	10amol_noBG_1	87381	0	19.2	A10-11173.raw
sp|O43303|CE110_HUMAN	VQEILDNVQVR	10amol_noBG_2	101278	369	19.1	A10-11174.raw
sp|O43303|CE110_HUMAN	VQEILDNVQVR	10amol_BG_1	3488312	0	18.48	A10-11175.raw
sp|O43303|CE110_HUMAN	VQEILDNVQVR	10amol_BG_2	6835120	0	18.53	A10-11176.raw
sp|O43303|CE110_HUMAN	VQEILDNVQVR	100amol_noBG_1	737652	0	19.52	A10-11177.raw
sp|O43303|CE110_HUMAN	VQEILDNVQVR	100amol_noBG_2	1023443	0	19.17	A10-11178.raw
sp|O43303|CE110_HUMAN	VQEILDNVQVR	100amol_BG_1	5443408	1771994	18.76	A10-11179.raw
sp|O43303|CE110_HUMAN	VQEILDNVQVR	100amol_BG_2	6799545	0	18.66	A10-11180.raw
sp|O43303|CE110_HUMAN	VQEILDNVQVR	1fmol_noBG_1	8533994	225753	19.72	A10-11181.raw
sp|O43303|CE110_HUMAN	VQEILDNVQVR	1fmol_noBG_2	8482700	159070	19.2	A10-11182.raw
sp|O43303|CE110_HUMAN	VQEILDNVQVR	1fmol_BG_1	28744328	2353932	18.56	A10-11183.raw
sp|O43303|CE110_HUMAN	VQEILDNVQVR	1fmol_BG_2	27342784	1332336	18.71	A10-11184.raw
sp|O43303|CE110_HUMAN	VQEILDNVQVR	10fmol_noBG_1	52690960	518003	19.12	A10-11185.raw
sp|O43303|CE110_HUMAN	VQEILDNVQVR	10fmol_noBG_2	45167656	464968	19.22	A10-11186.raw
sp|O43303|CE110_HUMAN	VQEILDNVQVR	10fmol_BG_1	229015808	2281239	18.86	A10-11187.raw
sp|O43303|CE110_HUMAN	VQEILDNVQVR	10fmol_BG_2	163427744	3296004	18.69	A10-11188.raw
sp|O43303|CE110_HUMAN	VQEILDNVQVR	100fmol_noBG_1	784053120	3363692	19.14	A10-11189.raw
sp|O43303|CE110_HUMAN	VQEILDNVQVR	100fmol_noBG_2	1008599424	4536119	19.29	A10-11190.raw
sp|O43303|CE110_HUMAN	VQEILDNVQVR	100fmol_BG_1	2876835072	30742038	18.65	A10-11191.raw
sp|O43303|CE110_HUMAN	VQEILDNVQVR	100fmol_BG_2	3051545856	44024672	18.72	A10-11192.raw
sp|O43303|CE110_HUMAN	VQEILDNVQVR	1pmol_noBG_1	19657330688	9453404	18.93	A10-11193.raw
sp|O43303|CE110_HUMAN	VQEILDNVQVR	1pmol_noBG_2	20834009088	44094776	18.9	A10-11194.raw
sp|O43303|CE110_HUMAN	VQEILDNVQVR	1pmol_BG_1	23562964992	242903328	18.48	A10-11195.raw
sp|O43303|CE110_HUMAN	VQEILDNVQVR	1pmol_BG_2	23482269696	227897456	18.42	A10-11196.raw
sp|O43303|CE110_HUMAN	VQEILDNVQVR	1amol_noBG_1	18143	0	19.29	A10-11169.raw
sp|O43303|CE110_HUMAN	VQEILDNVQVR	1amol_noBG_2	8707	0	19.25	A10-11170.raw
sp|O43303|CE110_HUMAN	VQEILDNVQVR	1amol_BG_1	10626831	448061	18.86	A10-11171.raw
sp|O43303|CE110_HUMAN	VQEILDNVQVR	1amol_BG_2	8882236	2939914	18.71	A10-11172.raw
sp|O43303|CE110_HUMAN	VQEILDNVQVR	10amol_noBG_1	87381	0	19.2	A10-11173.raw
sp|O43303|CE110_HUMAN	VQEILDNVQVR	10amol_noBG_2	101278	369	19.1	A10-11174.raw
sp|O43303|CE110_HUMAN	VQEILDNVQVR	10amol_BG_1	3488312	0	18.24	A10-11175.raw
sp|O43303|CE110_HUMAN	VQEILDNVQVR	10amol_BG_2	6835120	0	18.7	A10-11176.raw
sp|O43303|CE110_HUMAN	VQEILDNVQVR	100amol_noBG_1	737652	0	19.59	A10-11177.raw
sp|O43303|CE110_HUMAN	VQEILDNVQVR	100amol_noBG_2	1023443	0	19.17	A10-11178.raw
sp|O43303|CE110_HUMAN	VQEILDNVQVR	100amol_BG_1	5443408	1771994	18.8	A10-11179.raw
sp|O43303|CE110_HUMAN	VQEILDNVQVR	100amol_BG_2	6799545	0	18.76	A10-11180.raw
sp|O43303|CE110_HUMAN	VQEILDNVQVR	1fmol_noBG_1	8533994	225753	19.72	A10-11181.raw
sp|O43303|CE110_HUMAN	VQEILDNVQVR	1fmol_noBG_2	8482700	159070	19.2	A10-11182.raw
sp|O43303|CE110_HUMAN	VQEILDNVQVR	1fmol_BG_1	28744328	2353932	18.65	A10-11183.raw
sp|O43303|CE110_HUMAN	VQEILDNVQVR	1fmol_BG_2	27342784	1332336	18.66	A10-11184.raw
sp|O43303|CE110_HUMAN	VQEILDNVQVR	10fmol_noBG_1	52690960	518003	19.12	A10-11185.raw
sp|O43303|CE110_HUMAN	VQEILDNVQVR	10fmol_noBG_2	45167656	464968	19.22	A10-11186.raw
sp|O43303|CE110_HUMAN	VQEILDNVQVR	10fmol_BG_1	229015808	2281239	18.86	A10-11187.raw
sp|O43303|CE110_HUMAN	VQEILDNVQVR	10fmol_BG_2	163427744	3296004	18.69	A10-11188.raw
sp|O43303|CE110_HUMAN	VQEILDNVQVR	100fmol_noBG_1	784053120	3363692	19.14	A10-11189.raw
sp|O43303|CE110_HUMAN	VQEILDNVQVR	100fmol_noBG_2	1008599424	4536119	19.29	A10-11190.raw
sp|O43303|CE110_HUMAN	VQEILDNVQVR	100fmol_BG_1	2876835072	30742038	18.65	A10-11191.raw
sp|O43303|CE110_HUMAN	VQEILDNVQVR	100fmol_BG_2	3051545856	44024672	18.72	A10-11192.raw
sp|O43303|CE110_HUMAN	VQEILDNVQVR	1pmol_noBG_1	19657330688	9453404	18.95	A10-11193.raw
sp|O43303|CE110_HUMAN	VQEILDNVQVR	1pmol_noBG_2	20834009088	44094776	18.9	A10-11194.raw
sp|O43303|CE110_HUMAN	VQEILDNVQVR	1pmol_BG_1	23562964992	242903328	18.46	A10-11195.raw
sp|O43303|CE110_HUMAN	VQEILDNVQVR	1pmol_BG_2	23482269696	227897456	18.42	A10-11196.raw
sp|O43303|CE110_HUMAN	VQEILDNVQVR	1amol_noBG_1	18143	0	19.08	A10-11169.raw
sp|O43303|CE110_HUMAN	VQEILDNVQVR	1amol_noBG_2	8707	0	19.35	A10-11170.raw
sp|O43303|CE110_HUMAN	VQEILDNVQVR	1amol_BG_1	10626831	448061	18.83	A10-11171.raw
sp|O43303|CE110_HUMAN	VQEILDNVQVR	1amol_BG_2	8882236	2939914	18.78	A10-11172.raw
sp|O43303|CE110_HUMAN	VQEILDNVQVR	10amol_noBG_1	87381	0	19.33	A10-11173.raw
sp|O43303|CE110_HUMAN	VQEILDNVQVR	10amol_noBG_2	101278	369	19.06	A10-11174.raw
sp|O43303|CE110_HUMAN	VQEILDNVQVR	10amol_BG_1	3488312	0	18.36	A10-11175.raw
sp|O43303|CE110_HUMAN	VQEILDNVQVR	10amol_BG_2	6835120	0	18.63	A10-11176.raw
sp|O43303|CE110_HUMAN	VQEILDNVQVR	100amol_noBG_1	737652	0	19.52	A10-11177.raw
sp|O43303|CE110_HUMAN	VQEILDNVQVR	100amol_noBG_2	1023443	0	19.17	A10-11178.raw
sp|O43303|CE110_HUMAN	VQEILDNVQVR	100amol_BG_1	5443408	1771994	18.68	A10-11179.raw
sp|O43303|CE110_HUMAN	VQEILDNVQVR	100amol_BG_2	6799545	0	18.69	A10-11180.raw
sp|O43303|CE110_HUMAN	VQEILDNVQVR	1fmol_noBG_1	8533994	225753	19.72	A10-11181.raw
sp|O43303|CE110_HUMAN	VQEILDNVQVR	1fmol_noBG_2	8482700	159070	19.2	A10-11182.raw
sp|O43303|CE110_HUMAN	VQEILDNVQVR	1fmol_BG_1	28744328	2353932	18.8	A10-11183.raw
sp|O43303|CE110_HUMAN	VQEILDNVQVR	1fmol_BG_2	27342784	1332336	18.82	A10-11184.raw
sp|O43303|CE110_HUMAN	VQEILDNVQVR	10fmol_noBG_1	52690960	518003	19.12	A10-11185.raw
sp|O43303|CE110_HUMAN	VQEILDNVQVR	10fmol_noBG_2	45167656	464968	19.22	A10-11186.raw
sp|O43303|CE110_HUMAN	VQEILDNVQVR	10fmol_BG_1	229015808	2281239	18.86	A10-11187.raw
sp|O43303|CE110_HUMAN	VQEILDNVQVR	10fmol_BG_2	163427744	3296004	18.69	A10-11188.raw
sp|O43303|CE110_HUMAN	VQEILDNVQVR	100fmol_noBG_1	784053120	3363692	19.14	A10-11189.raw
sp|O43303|CE110_HUMAN	VQEILDNVQVR	100fmol_noBG_2	1008599424	4536119	19.29	A10-11190.raw
sp|O43303|CE110_HUMAN	VQEILDNVQVR	100fmol_BG_1	2876835072	30742038	18.67	A10-11191.raw
sp|O43303|CE110_HUMAN	VQEILDNVQVR	100fmol_BG_2	3051545856	44024672	18.72	A10-11192.raw
sp|O43303|CE110_HUMAN	VQEILDNVQVR	1pmol_noBG_1	19657330688	9453404	18.93	A10-11193.raw
sp|O43303|CE110_HUMAN	VQEILDNVQVR	1pmol_noBG_2	20834009088	44094776	18.9	A10-11194.raw
sp|O43303|CE110_HUMAN	VQEILDNVQVR	1pmol_BG_1	23562964992	242903328	18.48	A10-11195.raw
sp|O43303|CE110_HUMAN	VQEILDNVQVR	1pmol_BG_2	23482269696	227897456	18.42	A10-11196.raw
sp|Q8TEP8|CE192_HUMAN	ATSISTPSDSYSSVR	1amol_noBG_1	5413	0	13.96	A10-11169.raw
sp|Q8TEP8|CE192_HUMAN	ATSISTPSDSYSSVR	1amol_noBG_2	4077	0	14.09	A10-11170.raw
sp|Q8TEP8|CE192_HUMAN	ATSISTPSDSYSSVR	1amol_BG_1	703575	0	13.75	A10-11171.raw
sp|Q8TEP8|CE192_HUMAN	ATSISTPSDSYSSVR	1amol_BG_2	2026270	342735	13.55	A10-11172.raw
sp|Q8TEP8|CE192_HUMAN	ATSISTPSDSYSSVR	10amol_noBG_1	58108	0	13.93	A10-11173.raw
sp|Q8TEP8|CE192_HUMAN	ATSISTPSDSYSSVR	10amol_noBG_2	64443	0	13.91	A10-11174.raw
sp|Q8TEP8|CE192_HUMAN	ATSISTPSDSYSSVR	10amol_BG_1	2433666	0	13.52	A10-11175.raw
sp|Q8TEP8|CE192_HUMAN	ATSISTPSDSYSSVR	10amol_BG_2	1122466	0	13.56	A10-11176.raw
sp|Q8TEP8|CE192_HUMAN	ATSISTPSDSYSSVR	100amol_noBG_1	557238	0	14.46	A10-11177.raw
sp|Q8TEP8|CE192_HUMAN	ATSISTPSDSYSSVR	100amol_noBG_2	657401	2040	13.96	A10-11178.raw
sp|Q8TEP8|CE192_HUMAN	ATSISTPSDSYSSVR	100amol_BG_1	2301290	0	13.41	A10-11179.raw
sp|Q8TEP8|CE192_HUMAN	ATSISTPSDSYSSVR	100amol_BG_2	1502738	0	13.24	A10-11180.raw
sp|Q8TEP8|CE192_HUMAN	ATSISTPSDSYSSVR	1fmol_noBG_1	5604432	99254	14.48	A10-11181.raw
sp|Q8TEP8|CE192_HUMAN	ATSISTPSDSYSSVR	1fmol_noBG_2	6730880	200404	14.03	A10-11182.raw
sp|Q8TEP8|CE192_HUMAN	ATSISTPSDSYSSVR	1fmol_BG_1	13948816	0	13.49	A10-11183.raw
sp|Q8TEP8|CE192_HUMAN	ATSISTPSDSYSSVR	1fmol_BG_2	12661542	0	13.37	A10-11184.raw
sp|Q8TEP8|CE192_HUMAN	ATSISTPSDSYSSVR	10fmol_noBG_1	62416020	1615061	13.92	A10-11185.raw
sp|Q8TEP8|CE192_HUMAN	ATSISTPSDSYSSVR	10fmol_noBG_2	65445360	1820387	14.01	A10-11186.raw
sp|Q8TEP8|CE192_HUMAN	ATSISTPSDSYSSVR	10fmol_BG_1	141223504	13349539	13.9	A10-11187.raw
sp|Q8TEP8|CE192_HUMAN	ATSISTPSDSYSSVR	10fmol_BG_2	116043384	10756349	13.5	A10-11188.raw
sp|Q8TEP8|CE192_HUMAN	ATSISTPSDSYSSVR	100fmol_noBG_1	169643552	6646606	14.08	A10-11189.raw
sp|Q8TEP8|CE192_HUMAN	ATSISTPSDSYSSVR	100fmol_noBG_2	190881600	5813473	14.27	A10-11190.raw
sp|Q8TEP8|CE192_HUMAN	ATSISTPSDSYSSVR	100fmol_BG_1	2389980160	137394144	13.55	A10-11191.raw
sp|Q8TEP8|CE192_HUMAN	ATSISTPSDSYSSVR	100fmol_BG_2	2324637440	144626512	13.55	A10-11192.raw
sp|Q8TEP8|CE192_HUMAN	ATSISTPSDSYSSVR	1pmol_noBG_1	14974774272	125650968	13.9	A10-11193.raw
sp|Q8TEP8|CE192_HUMAN	ATSISTPSDSYSSVR	1pmol_noBG_2	15622187008	302504416	13.85	A10-11194.raw
sp|Q8TEP8|CE192_HUMAN	ATSISTPSDSYSSVR	1pmol_BG_1	26828947456	562338304	13.35	A10-11195.raw
sp|Q8TEP8|CE192_HUMAN	ATSISTPSDSYSSVR	1pmol_BG_2	24320765952	717570880	13.27	A10-11196.raw
sp|Q8TEP8|CE192_HUMAN	ATSISTPSDSYSSVR	1amol_noBG_1	5413	0	14.19	A10-11169.raw
sp|Q8TEP8|CE192_HUMAN	ATSISTPSDSYSSVR	1amol_noBG_2	4077	0	13.93	A10-11170.raw
sp|Q8TEP8|CE192_HUMAN	ATSISTPSDSYSSVR	1amol_BG_1	703575	0	13.6	A10-11171.raw
sp|Q8TEP8|CE192_HUMAN	ATSISTPSDSYSSVR	1amol_BG_2	2026270	342735	13.37	A10-11172.raw
sp|Q8TEP8|CE192_HUMAN	ATSISTPSDSYSSVR	10amol_noBG_1	58108	0	13.92	A10-11173.raw
sp|Q8TEP8|CE192_HUMAN	ATSISTPSDSYSSVR	10amol_noBG_2	64443	0	13.91	A10-11174.raw
sp|Q8TEP8|CE192_HUMAN	ATSISTPSDSYSSVR	10amol_BG_1	2433666	0	13.28	A10-11175.raw
sp|Q8TEP8|CE192_HUMAN	ATSISTPSDSYSSVR	10amol_BG_2	1122466	0	13.45	A10-11176.raw
sp|Q8TEP8|CE192_HUMAN	ATSISTPSDSYSSVR	100amol_noBG_1	557238	0	14.46	A10-11177.raw
sp|Q8TEP8|CE192_HUMAN	ATSISTPSDSYSSVR	100amol_noBG_2	657401	2040	13.93	A10-11178.raw
sp|Q8TEP8|CE192_HUMAN	ATSISTPSDSYSSVR	100amol_BG_1	2301290	0	13.31	A10-11179.raw
sp|Q8TEP8|CE192_HUMAN	ATSISTPSDSYSSVR	100amol_BG_2	1502738	0	13.24	A10-11180.raw
sp|Q8TEP8|CE192_HUMAN	ATSISTPSDSYSSVR	1fmol_noBG_1	5604432	99254	14.42	A10-11181.raw
sp|Q8TEP8|CE192_HUMAN	ATSISTPSDSYSSVR	1fmol_noBG_2	6730880	200404	14.03	A10-11182.raw
sp|Q8TEP8|CE192_HUMAN	ATSISTPSDSYSSVR	1fmol_BG_1	13948816	0	13.44	A10-11183.raw
sp|Q8TEP8|CE192_HUMAN	ATSISTPSDSYSSVR	1fmol_BG_2	12661542	0	13.37	A10-11184.raw
sp|Q8TEP8|CE192_HUMAN	ATSISTPSDSYSSVR	10fmol_noBG_1	62416020	1615061	13.92	A10-11185.raw
sp|Q8TEP8|CE192_HUMAN	ATSISTPSDSYSSVR	10fmol_noBG_2	65445360	1820387	14.01	A10-11186.raw
sp|Q8TEP8|CE192_HUMAN	ATSISTPSDSYSSVR	10fmol_BG_1	141223504	13349539	13.9	A10-11187.raw
sp|Q8TEP8|CE192_HUMAN	ATSISTPSDSYSSVR	10fmol_BG_2	116043384	10756349	13.54	A10-11188.raw
sp|Q8TEP8|CE192_HUMAN	ATSISTPSDSYSSVR	100fmol_noBG_1	169643552	6646606	14.08	A10-11189.raw
sp|Q8TEP8|CE192_HUMAN	ATSISTPSDSYSSVR	100fmol_noBG_2	190881600	5813473	14.27	A10-11190.raw
sp|Q8TEP8|CE192_HUMAN	ATSISTPSDSYSSVR	100fmol_BG_1	2389980160	137394144	13.55	A10-11191.raw
sp|Q8TEP8|CE192_HUMAN	ATSISTPSDSYSSVR	100fmol_BG_2	2324637440	144626512	13.55	A10-11192.raw
sp|Q8TEP8|CE192_HUMAN	ATSISTPSDSYSSVR	1pmol_noBG_1	14974774272	125650968	13.9	A10-11193.raw
sp|Q8TEP8|CE192_HUMAN	ATSISTPSDSYSSVR	1pmol_noBG_2	15622187008	302504416	13.85	A10-11194.raw
sp|Q8TEP8|CE192_HUMAN	ATSISTPSDSYSSVR	1pmol_BG_1	26828947456	562338304	13.35	A10-11195.raw
sp|Q8TEP8|CE192_HUMAN	ATSISTPSDSYSSVR	1pmol_BG_2	24320765952	717570880	13.27	A10-11196.raw
sp|Q8TEP8|CE192_HUMAN	ATSISTPSDSYSSVR	1amol_noBG_1	5413	0	14.06	A10-11169.raw
sp|Q8TEP8|CE192_HUMAN	ATSISTPSDSYSSVR	1amol_noBG_2	4077	0	14.12	A10-11170.raw
sp|Q8TEP8|CE192_HUMAN	ATSISTPSDSYSSVR	1amol_BG_1	703575	0	13.68	A10-11171.raw
sp|Q8TEP8|CE192_HUMAN	ATSISTPSDSYSSVR	1amol_BG_2	2026270	342735	13.51	A10-11172.raw
sp|Q8TEP8|CE192_HUMAN	ATSISTPSDSYSSVR	10amol_noBG_1	58108	0	13.86	A10-11173.raw
sp|Q8TEP8|CE192_HUMAN	ATSISTPSDSYSSVR	10amol_noBG_2	64443	0	13.96	A10-11174.raw
sp|Q8TEP8|CE192_HUMAN	ATSISTPSDSYSSVR	10amol_BG_1	2433666	0	13.37	A10-11175.raw
sp|Q8TEP8|CE192_HUMAN	ATSISTPSDSYSSVR	10amol_BG_2	1122466	0	13.55	A10-11176.raw
sp|Q8TEP8|CE192_HUMAN	ATSISTPSDSYSSVR	100amol_noBG_1	557238	0	14.44	A10-11177.raw
sp|Q8TEP8|CE192_HUMAN	ATSISTPSDSYSSVR	100amol_noBG_2	657401	2040	13.93	A10-11178.raw
sp|Q8TEP8|CE192_HUMAN	ATSISTPSDSYSSVR	100amol_BG_1	2301290	0	13.47	A10-11179.raw
sp|Q8TEP8|CE192_HUMAN	ATSISTPSDSYSSVR	100amol_BG_2	1502738	0	13.48	A10-11180.raw
sp|Q8TEP8|CE192_HUMAN	ATSISTPSDSYSSVR	1fmol_noBG_1	5604432	99254	14.46	A10-11181.raw
sp|Q8TEP8|CE192_HUMAN	ATSISTPSDSYSSVR	1fmol_noBG_2	6730880	200404	14.03	A10-11182.raw
sp|Q8TEP8|CE192_HUMAN	ATSISTPSDSYSSVR	1fmol_BG_1	13948816	0	13.47	A10-11183.raw
sp|Q8TEP8|CE192_HUMAN	ATSISTPSDSYSSVR	1fmol_BG_2	12661542	0	13.37	A10-11184.raw
sp|Q8TEP8|CE192_HUMAN	ATSISTPSDSYSSVR	10fmol_noBG_1	62416020	1615061	13.92	A10-11185.raw
sp|Q8TEP8|CE192_HUMAN	ATSISTPSDSYSSVR	10fmol_noBG_2	65445360	1820387	14.01	A10-11186.raw
sp|Q8TEP8|CE192_HUMAN	ATSISTPSDSYSSVR	10fmol_BG_1	141223504	13349539	13.9	A10-11187.raw
sp|Q8TEP8|CE192_HUMAN	ATSISTPSDSYSSVR	10fmol_BG_2	116043384	10756349	13.43	A10-11188.raw
sp|Q8TEP8|CE192_HUMAN	ATSISTPSDSYSSVR	100fmol_noBG_1	169643552	6646606	14.08	A10-11189.raw
sp|Q8TEP8|CE192_HUMAN	ATSISTPSDSYSSVR	100fmol_noBG_2	190881600	5813473	14.27	A10-11190.raw
sp|Q8TEP8|CE192_HUMAN	ATSISTPSDSYSSVR	100fmol_BG_1	2389980160	137394144	13.55	A10-11191.raw
sp|Q8TEP8|CE192_HUMAN	ATSISTPSDSYSSVR	100fmol_BG_2	2324637440	144626512	13.55	A10-11192.raw
sp|Q8TEP8|CE192_HUMAN	ATSISTPSDSYSSVR	1pmol_noBG_1	14974774272	125650968	13.9	A10-11193.raw
sp|Q8TEP8|CE192_HUMAN	ATSISTPSDSYSSVR	1pmol_noBG_2	15622187008	302504416	13.85	A10-11194.raw
sp|Q8TEP8|CE192_HUMAN	ATSISTPSDSYSSVR	1pmol_BG_1	26828947456	562338304	13.35	A10-11195.raw
sp|Q8TEP8|CE192_HUMAN	ATSISTPSDSYSSVR	1pmol_BG_2	24320765952	717570880	13.27	A10-11196.raw
sp|Q8TEP8|CE192_HUMAN	HFLPNDLEK	1amol_noBG_1	6902	13897	16.12	A10-11169.raw
sp|Q8TEP8|CE192_HUMAN	HFLPNDLEK	1amol_noBG_2	12500	0	16.05	A10-11170.raw
sp|Q8TEP8|CE192_HUMAN	HFLPNDLEK	1amol_BG_1	403998848	2875499	15.09	A10-11171.raw
sp|Q8TEP8|CE192_HUMAN	HFLPNDLEK	1amol_BG_2	391511232	9601897	14.86	A10-11172.raw
sp|Q8TEP8|CE192_HUMAN	HFLPNDLEK	10amol_noBG_1	69566	7004	15.57	A10-11173.raw
sp|Q8TEP8|CE192_HUMAN	HFLPNDLEK	10amol_noBG_2	69284	0	15.75	A10-11174.raw
sp|Q8TEP8|CE192_HUMAN	HFLPNDLEK	10amol_BG_1	330543232	7319460	14.91	A10-11175.raw
sp|Q8TEP8|CE192_HUMAN	HFLPNDLEK	10amol_BG_2	321214784	5379231	15	A10-11176.raw
sp|Q8TEP8|CE192_HUMAN	HFLPNDLEK	100amol_noBG_1	398406	32610	16.28	A10-11177.raw
sp|Q8TEP8|CE192_HUMAN	HFLPNDLEK	100amol_noBG_2	548361	0	15.81	A10-11178.raw
sp|Q8TEP8|CE192_HUMAN	HFLPNDLEK	100amol_BG_1	362032704	2841513	14.97	A10-11179.raw
sp|Q8TEP8|CE192_HUMAN	HFLPNDLEK	100amol_BG_2	321862912	8772747	14.93	A10-11180.raw
sp|Q8TEP8|CE192_HUMAN	HFLPNDLEK	1fmol_noBG_1	5630225	139658	16.34	A10-11181.raw
sp|Q8TEP8|CE192_HUMAN	HFLPNDLEK	1fmol_noBG_2	7422316	83542	15.93	A10-11182.raw
sp|Q8TEP8|CE192_HUMAN	HFLPNDLEK	1fmol_BG_1	358318272	14004092	14.93	A10-11183.raw
sp|Q8TEP8|CE192_HUMAN	HFLPNDLEK	1fmol_BG_2	277664832	6817006	14.88	A10-11184.raw
sp|Q8TEP8|CE192_HUMAN	HFLPNDLEK	10fmol_noBG_1	40714684	477413	15.8	A10-11185.raw
sp|Q8TEP8|CE192_HUMAN	HFLPNDLEK	10fmol_noBG_2	38330852	296816	15.89	A10-11186.raw
sp|Q8TEP8|CE192_HUMAN	HFLPNDLEK	10fmol_BG_1	335251712	9685645	15.31	A10-11187.raw
sp|Q8TEP8|CE192_HUMAN	HFLPNDLEK	10fmol_BG_2	247530032	12283550	14.99	A10-11188.raw
sp|Q8TEP8|CE192_HUMAN	HFLPNDLEK	100fmol_noBG_1	260332192	4598020	15.93	A10-11189.raw
sp|Q8TEP8|CE192_HUMAN	HFLPNDLEK	100fmol_noBG_2	150325216	391423	16.06	A10-11190.raw
sp|Q8TEP8|CE192_HUMAN	HFLPNDLEK	100fmol_BG_1	2935738880	43898712	15.03	A10-11191.raw
sp|Q8TEP8|CE192_HUMAN	HFLPNDLEK	100fmol_BG_2	3274578688	44426840	15.12	A10-11192.raw
sp|Q8TEP8|CE192_HUMAN	HFLPNDLEK	1pmol_noBG_1	21671088128	48761124	15.44	A10-11193.raw
sp|Q8TEP8|CE192_HUMAN	HFLPNDLEK	1pmol_noBG_2	23022815232	237363024	15.28	A10-11194.raw
sp|Q8TEP8|CE192_HUMAN	HFLPNDLEK	1pmol_BG_1	25198274560	202977632	14.75	A10-11195.raw
sp|Q8TEP8|CE192_HUMAN	HFLPNDLEK	1pmol_BG_2	26587234304	261143008	14.69	A10-11196.raw
sp|Q8TEP8|CE192_HUMAN	HFLPNDLEK	1amol_noBG_1	6902	13897	16.11	A10-11169.raw
sp|Q8TEP8|CE192_HUMAN	HFLPNDLEK	1amol_noBG_2	12500	0	16.09	A10-11170.raw
sp|Q8TEP8|CE192_HUMAN	HFLPNDLEK	1amol_BG_1	403998848	2875499	15.09	A10-11171.raw
sp|Q8TEP8|CE192_HUMAN	HFLPNDLEK	1amol_BG_2	391511232	9601897	14.89	A10-11172.raw
sp|Q8TEP8|CE192_HUMAN	HFLPNDLEK	10amol_noBG_1	69566	7004	15.67	A10-11173.raw
sp|Q8TEP8|CE192_HUMAN	HFLPNDLEK	10amol_noBG_2	69284	0	15.71	A10-11174.raw
sp|Q8TEP8|CE192_HUMAN	HFLPNDLEK	10amol_BG_1	330543232	7319460	14.91	A10-11175.raw
sp|Q8TEP8|CE192_HUMAN	HFLPNDLEK	10amol_BG_2	321214784	5379231	15.01	A10-11176.raw
sp|Q8TEP8|CE192_HUMAN	HFLPNDLEK	100amol_noBG_1	398406	32610	16.28	A10-11177.raw
sp|Q8TEP8|CE192_HUMAN	HFLPNDLEK	100amol_noBG_2	548361	0	15.81	A10-11178.raw
sp|Q8TEP8|CE192_HUMAN	HFLPNDLEK	100amol_BG_1	362032704	2841513	14.97	A10-11179.raw
sp|Q8TEP8|CE192_HUMAN	HFLPNDLEK	100amol_BG_2	321862912	8772747	14.93	A10-11180.raw
sp|Q8TEP8|CE192_HUMAN	HFLPNDLEK	1fmol_noBG_1	5630225	139658	16.36	A10-11181.raw
sp|Q8TEP8|CE192_HUMAN	HFLPNDLEK	1fmol_noBG_2	7422316	83542	15.95	A10-11182.raw
sp|Q8TEP8|CE192_HUMAN	HFLPNDLEK	1fmol_BG_1	358318272	14004092	14.94	A10-11183.raw
sp|Q8TEP8|CE192_HUMAN	HFLPNDLEK	1fmol_BG_2	277664832	6817006	14.93	A10-11184.raw
sp|Q8TEP8|CE192_HUMAN	HFLPNDLEK	10fmol_noBG_1	40714684	477413	15.8	A10-11185.raw
sp|Q8TEP8|CE192_HUMAN	HFLPNDLEK	10fmol_noBG_2	38330852	296816	15.89	A10-11186.raw
sp|Q8TEP8|CE192_HUMAN	HFLPNDLEK	10fmol_BG_1	335251712	9685645	15.29	A10-11187.raw
sp|Q8TEP8|CE192_HUMAN	HFLPNDLEK	10fmol_BG_2	247530032	12283550	14.99	A10-11188.raw
sp|Q8TEP8|CE192_HUMAN	HFLPNDLEK	100fmol_noBG_1	260332192	4598020	15.93	A10-11189.raw
sp|Q8TEP8|CE192_HUMAN	HFLPNDLEK	100fmol_noBG_2	150325216	391423	16.06	A10-11190.raw
sp|Q8TEP8|CE192_HUMAN	HFLPNDLEK	100fmol_BG_1	2935738880	43898712	15.03	A10-11191.raw
sp|Q8TEP8|CE192_HUMAN	HFLPNDLEK	100fmol_BG_2	3274578688	44426840	15.12	A10-11192.raw
sp|Q8TEP8|CE192_HUMAN	HFLPNDLEK	1pmol_noBG_1	21671088128	48761124	15.44	A10-11193.raw
sp|Q8TEP8|CE192_HUMAN	HFLPNDLEK	1pmol_noBG_2	23022815232	237363024	15.28	A10-11194.raw
sp|Q8TEP8|CE192_HUMAN	HFLPNDLEK	1pmol_BG_1	25198274560	202977632	14.75	A10-11195.raw
sp|Q8TEP8|CE192_HUMAN	HFLPNDLEK	1pmol_BG_2	26587234304	261143008	14.69	A10-11196.raw
sp|Q8TEP8|CE192_HUMAN	HFLPNDLEK	1amol_noBG_1	6902	13897	16.13	A10-11169.raw
sp|Q8TEP8|CE192_HUMAN	HFLPNDLEK	1amol_noBG_2	12500	0	16.09	A10-11170.raw
sp|Q8TEP8|CE192_HUMAN	HFLPNDLEK	1amol_BG_1	403998848	2875499	15.09	A10-11171.raw
sp|Q8TEP8|CE192_HUMAN	HFLPNDLEK	1amol_BG_2	391511232	9601897	14.88	A10-11172.raw
sp|Q8TEP8|CE192_HUMAN	HFLPNDLEK	10amol_noBG_1	69566	7004	15.44	A10-11173.raw
sp|Q8TEP8|CE192_HUMAN	HFLPNDLEK	10amol_noBG_2	69284	0	15.75	A10-11174.raw
sp|Q8TEP8|CE192_HUMAN	HFLPNDLEK	10amol_BG_1	330543232	7319460	14.91	A10-11175.raw
sp|Q8TEP8|CE192_HUMAN	HFLPNDLEK	10amol_BG_2	321214784	5379231	15	A10-11176.raw
sp|Q8TEP8|CE192_HUMAN	HFLPNDLEK	100amol_noBG_1	398406	32610	16.3	A10-11177.raw
sp|Q8TEP8|CE192_HUMAN	HFLPNDLEK	100amol_noBG_2	548361	0	15.81	A10-11178.raw
sp|Q8TEP8|CE192_HUMAN	HFLPNDLEK	100amol_BG_1	362032704	2841513	14.94	A10-11179.raw
sp|Q8TEP8|CE192_HUMAN	HFLPNDLEK	100amol_BG_2	321862912	8772747	14.97	A10-11180.raw
sp|Q8TEP8|CE192_HUMAN	HFLPNDLEK	1fmol_noBG_1	5630225	139658	16.36	A10-11181.raw
sp|Q8TEP8|CE192_HUMAN	HFLPNDLEK	1fmol_noBG_2	7422316	83542	15.93	A10-11182.raw
sp|Q8TEP8|CE192_HUMAN	HFLPNDLEK	1fmol_BG_1	358318272	14004092	14.94	A10-11183.raw
sp|Q8TEP8|CE192_HUMAN	HFLPNDLEK	1fmol_BG_2	277664832	6817006	14.89	A10-11184.raw
sp|Q8TEP8|CE192_HUMAN	HFLPNDLEK	10fmol_noBG_1	40714684	477413	15.8	A10-11185.raw
sp|Q8TEP8|CE192_HUMAN	HFLPNDLEK	10fmol_noBG_2	38330852	296816	15.89	A10-11186.raw
sp|Q8TEP8|CE192_HUMAN	HFLPNDLEK	10fmol_BG_1	335251712	9685645	15.33	A10-11187.raw
sp|Q8TEP8|CE192_HUMAN	HFLPNDLEK	10fmol_BG_2	247530032	12283550	14.99	A10-11188.raw
sp|Q8TEP8|CE192_HUMAN	HFLPNDLEK	100fmol_noBG_1	260332192	4598020	15.93	A10-11189.raw
sp|Q8TEP8|CE192_HUMAN	HFLPNDLEK	100fmol_noBG_2	150325216	391423	16.04	A10-11190.raw
sp|Q8TEP8|CE192_HUMAN	HFLPNDLEK	100fmol_BG_1	2935738880	43898712	15.03	A10-11191.raw
sp|Q8TEP8|CE192_HUMAN	HFLPNDLEK	100fmol_BG_2	3274578688	44426840	15.12	A10-11192.raw
sp|Q8TEP8|CE192_HUMAN	HFLPNDLEK	1pmol_noBG_1	21671088128	48761124	15.44	A10-11193.raw
sp|Q8TEP8|CE192_HUMAN	HFLPNDLEK	1pmol_noBG_2	23022815232	237363024	15.28	A10-11194.raw
sp|Q8TEP8|CE192_HUMAN	HFLPNDLEK	1pmol_BG_1	25198274560	202977632	14.8	A10-11195.raw
sp|Q8TEP8|CE192_HUMAN	HFLPNDLEK	1pmol_BG_2	26587234304	261143008	14.69	A10-11196.raw
sp|P42212|GFP_AEQVI	FEGDTLVNR	1amol_noBG_1	2780	0	14.77	A10-11169.raw
sp|P42212|GFP_AEQVI	FEGDTLVNR	1amol_noBG_2	4223	0	14.31	A10-11170.raw
sp|P42212|GFP_AEQVI	FEGDTLVNR	1amol_BG_1	37484980	10102143	13.89	A10-11171.raw
sp|P42212|GFP_AEQVI	FEGDTLVNR	1amol_BG_2	62659280	5312005	13.72	A10-11172.raw
sp|P42212|GFP_AEQVI	FEGDTLVNR	10amol_noBG_1	68166	0	14.17	A10-11173.raw
sp|P42212|GFP_AEQVI	FEGDTLVNR	10amol_noBG_2	70721	0	14.19	A10-11174.raw
sp|P42212|GFP_AEQVI	FEGDTLVNR	10amol_BG_1	57281672	6817898	13.66	A10-11175.raw
sp|P42212|GFP_AEQVI	FEGDTLVNR	10amol_BG_2	45809072	3100364	13.81	A10-11176.raw
sp|P42212|GFP_AEQVI	FEGDTLVNR	100amol_noBG_1	613064	0	14.78	A10-11177.raw
sp|P42212|GFP_AEQVI	FEGDTLVNR	100amol_noBG_2	823967	0	14.2	A10-11178.raw
sp|P42212|GFP_AEQVI	FEGDTLVNR	100amol_BG_1	47188752	5245872	13.65	A10-11179.raw
sp|P42212|GFP_AEQVI	FEGDTLVNR	100amol_BG_2	48204720	2043109	13.69	A10-11180.raw
sp|P42212|GFP_AEQVI	FEGDTLVNR	1fmol_noBG_1	6450853	58275	14.69	A10-11181.raw
sp|P42212|GFP_AEQVI	FEGDTLVNR	1fmol_noBG_2	6817217	73325	14.29	A10-11182.raw
sp|P42212|GFP_AEQVI	FEGDTLVNR	1fmol_BG_1	59898712	10391523	13.68	A10-11183.raw
sp|P42212|GFP_AEQVI	FEGDTLVNR	1fmol_BG_2	34284744	10516864	13.57	A10-11184.raw
sp|P42212|GFP_AEQVI	FEGDTLVNR	10fmol_noBG_1	35248432	207762	14.25	A10-11185.raw
sp|P42212|GFP_AEQVI	FEGDTLVNR	10fmol_noBG_2	32598936	249402	14.33	A10-11186.raw
sp|P42212|GFP_AEQVI	FEGDTLVNR	10fmol_BG_1	105479112	7888925	14.01	A10-11187.raw
sp|P42212|GFP_AEQVI	FEGDTLVNR	10fmol_BG_2	89083000	1292781	13.65	A10-11188.raw
sp|P42212|GFP_AEQVI	FEGDTLVNR	100fmol_noBG_1	153628992	1994088	14.33	A10-11189.raw
sp|P42212|GFP_AEQVI	FEGDTLVNR	100fmol_noBG_2	117799792	664521	14.57	A10-11190.raw
sp|P42212|GFP_AEQVI	FEGDTLVNR	100fmol_BG_1	1882119680	58692832	13.7	A10-11191.raw
sp|P42212|GFP_AEQVI	FEGDTLVNR	100fmol_BG_2	2142680832	46222940	13.7	A10-11192.raw
sp|P42212|GFP_AEQVI	FEGDTLVNR	1pmol_noBG_1	20853123072	171119440	14.1	A10-11193.raw
sp|P42212|GFP_AEQVI	FEGDTLVNR	1pmol_noBG_2	23339804672	160549312	14.06	A10-11194.raw
sp|P42212|GFP_AEQVI	FEGDTLVNR	1pmol_BG_1	23748904960	244077344	13.47	A10-11195.raw
sp|P42212|GFP_AEQVI	FEGDTLVNR	1pmol_BG_2	22861565952	185442912	13.37	A10-11196.raw
sp|P42212|GFP_AEQVI	FEGDTLVNR	1amol_noBG_1	2780	0	14.24	A10-11169.raw
sp|P42212|GFP_AEQVI	FEGDTLVNR	1amol_noBG_2	4223	0	14.12	A10-11170.raw
sp|P42212|GFP_AEQVI	FEGDTLVNR	1amol_BG_1	37484980	10102143	13.98	A10-11171.raw
sp|P42212|GFP_AEQVI	FEGDTLVNR	1amol_BG_2	62659280	5312005	13.75	A10-11172.raw
sp|P42212|GFP_AEQVI	FEGDTLVNR	10amol_noBG_1	68166	0	14.17	A10-11173.raw
sp|P42212|GFP_AEQVI	FEGDTLVNR	10amol_noBG_2	70721	0	14.2	A10-11174.raw
sp|P42212|GFP_AEQVI	FEGDTLVNR	10amol_BG_1	57281672	6817898	13.82	A10-11175.raw
sp|P42212|GFP_AEQVI	FEGDTLVNR	10amol_BG_2	45809072	3100364	13.91	A10-11176.raw
sp|P42212|GFP_AEQVI	FEGDTLVNR	100amol_noBG_1	613064	0	14.76	A10-11177.raw
sp|P42212|GFP_AEQVI	FEGDTLVNR	100amol_noBG_2	823967	0	14.25	A10-11178.raw
sp|P42212|GFP_AEQVI	FEGDTLVNR	100amol_BG_1	47188752	5245872	13.81	A10-11179.raw
sp|P42212|GFP_AEQVI	FEGDTLVNR	100amol_BG_2	48204720	2043109	13.75	A10-11180.raw
sp|P42212|GFP_AEQVI	FEGDTLVNR	1fmol_noBG_1	6450853	58275	14.69	A10-11181.raw
sp|P42212|GFP_AEQVI	FEGDTLVNR	1fmol_noBG_2	6817217	73325	14.25	A10-11182.raw
sp|P42212|GFP_AEQVI	FEGDTLVNR	1fmol_BG_1	59898712	10391523	13.82	A10-11183.raw
sp|P42212|GFP_AEQVI	FEGDTLVNR	1fmol_BG_2	34284744	10516864	13.69	A10-11184.raw
sp|P42212|GFP_AEQVI	FEGDTLVNR	10fmol_noBG_1	35248432	207762	14.25	A10-11185.raw
sp|P42212|GFP_AEQVI	FEGDTLVNR	10fmol_noBG_2	32598936	249402	14.33	A10-11186.raw
sp|P42212|GFP_AEQVI	FEGDTLVNR	10fmol_BG_1	105479112	7888925	14.01	A10-11187.raw
sp|P42212|GFP_AEQVI	FEGDTLVNR	10fmol_BG_2	89083000	1292781	13.65	A10-11188.raw
sp|P42212|GFP_AEQVI	FEGDTLVNR	100fmol_noBG_1	153628992	1994088	14.33	A10-11189.raw
sp|P42212|GFP_AEQVI	FEGDTLVNR	100fmol_noBG_2	117799792	664521	14.57	A10-11190.raw
sp|P42212|GFP_AEQVI	FEGDTLVNR	100fmol_BG_1	1882119680	58692832	13.7	A10-11191.raw
sp|P42212|GFP_AEQVI	FEGDTLVNR	100fmol_BG_2	2142680832	46222940	13.7	A10-11192.raw
sp|P42212|GFP_AEQVI	FEGDTLVNR	1pmol_noBG_1	20853123072	171119440	14.1	A10-11193.raw
sp|P42212|GFP_AEQVI	FEGDTLVNR	1pmol_noBG_2	23339804672	160549312	14.05	A10-11194.raw
sp|P42212|GFP_AEQVI	FEGDTLVNR	1pmol_BG_1	23748904960	244077344	13.47	A10-11195.raw
sp|P42212|GFP_AEQVI	FEGDTLVNR	1pmol_BG_2	22861565952	185442912	13.37	A10-11196.raw
sp|P42212|GFP_AEQVI	FEGDTLVNR	1amol_noBG_1	2780	0	14.13	A10-11169.raw
sp|P42212|GFP_AEQVI	FEGDTLVNR	1amol_noBG_2	4223	0	14.12	A10-11170.raw
sp|P42212|GFP_AEQVI	FEGDTLVNR	1amol_BG_1	37484980	10102143	13.89	A10-11171.raw
sp|P42212|GFP_AEQVI	FEGDTLVNR	1amol_BG_2	62659280	5312005	13.71	A10-11172.raw
sp|P42212|GFP_AEQVI	FEGDTLVNR	10amol_noBG_1	68166	0	14.3	A10-11173.raw
sp|P42212|GFP_AEQVI	FEGDTLVNR	10amol_noBG_2	70721	0	14.17	A10-11174.raw
sp|P42212|GFP_AEQVI	FEGDTLVNR	10amol_BG_1	57281672	6817898	13.66	A10-11175.raw
sp|P42212|GFP_AEQVI	FEGDTLVNR	10amol_BG_2	45809072	3100364	13.83	A10-11176.raw
sp|P42212|GFP_AEQVI	FEGDTLVNR	100amol_noBG_1	613064	0	14.78	A10-11177.raw
sp|P42212|GFP_AEQVI	FEGDTLVNR	100amol_noBG_2	823967	0	14.2	A10-11178.raw
sp|P42212|GFP_AEQVI	FEGDTLVNR	100amol_BG_1	47188752	5245872	13.71	A10-11179.raw
sp|P42212|GFP_AEQVI	FEGDTLVNR	100amol_BG_2	48204720	2043109	13.69	A10-11180.raw
sp|P42212|GFP_AEQVI	FEGDTLVNR	1fmol_noBG_1	6450853	58275	14.69	A10-11181.raw
sp|P42212|GFP_AEQVI	FEGDTLVNR	1fmol_noBG_2	6817217	73325	14.25	A10-11182.raw
sp|P42212|GFP_AEQVI	FEGDTLVNR	1fmol_BG_1	59898712	10391523	13.72	A10-11183.raw
sp|P42212|GFP_AEQVI	FEGDTLVNR	1fmol_BG_2	34284744	10516864	13.66	A10-11184.raw
sp|P42212|GFP_AEQVI	FEGDTLVNR	10fmol_noBG_1	35248432	207762	14.25	A10-11185.raw
sp|P42212|GFP_AEQVI	FEGDTLVNR	10fmol_noBG_2	32598936	249402	14.33	A10-11186.raw
sp|P42212|GFP_AEQVI	FEGDTLVNR	10fmol_BG_1	105479112	7888925	14.07	A10-11187.raw
sp|P42212|GFP_AEQVI	FEGDTLVNR	10fmol_BG_2	89083000	1292781	13.69	A10-11188.raw
sp|P42212|GFP_AEQVI	FEGDTLVNR	100fmol_noBG_1	153628992	1994088	14.33	A10-11189.raw
sp|P42212|GFP_AEQVI	FEGDTLVNR	100fmol_noBG_2	117799792	664521	14.52	A10-11190.raw
sp|P42212|GFP_AEQVI	FEGDTLVNR	100fmol_BG_1	1882119680	58692832	13.7	A10-11191.raw
sp|P42212|GFP_AEQVI	FEGDTLVNR	100fmol_BG_2	2142680832	46222940	13.7	A10-11192.raw
sp|P42212|GFP_AEQVI	FEGDTLVNR	1pmol_noBG_1	20853123072	171119440	14.1	A10-11193.raw
sp|P42212|GFP_AEQVI	FEGDTLVNR	1pmol_noBG_2	23339804672	160549312	14.06	A10-11194.raw
sp|P42212|GFP_AEQVI	FEGDTLVNR	1pmol_BG_1	23748904960	244077344	13.47	A10-11195.raw
sp|P42212|GFP_AEQVI	FEGDTLVNR	1pmol_BG_2	22861565952	185442912	13.37	A10-11196.raw
sp|P42212|GFP_AEQVI	FSVSGEGEGDATYGK	1amol_noBG_1	1013	0	14.02	A10-11169.raw
sp|P42212|GFP_AEQVI	FSVSGEGEGDATYGK	1amol_noBG_2	1882	0	14.33	A10-11170.raw
sp|P42212|GFP_AEQVI	FSVSGEGEGDATYGK	1amol_BG_1	691267	0	13.89	A10-11171.raw
sp|P42212|GFP_AEQVI	FSVSGEGEGDATYGK	1amol_BG_2	2237111	0	14.17	A10-11172.raw
sp|P42212|GFP_AEQVI	FSVSGEGEGDATYGK	10amol_noBG_1	21804	0	14.42	A10-11173.raw
sp|P42212|GFP_AEQVI	FSVSGEGEGDATYGK	10amol_noBG_2	25266	0	14.37	A10-11174.raw
sp|P42212|GFP_AEQVI	FSVSGEGEGDATYGK	10amol_BG_1	725322	0	13.92	A10-11175.raw
sp|P42212|GFP_AEQVI	FSVSGEGEGDATYGK	10amol_BG_2	1864731	722916	14.3	A10-11176.raw
sp|P42212|GFP_AEQVI	FSVSGEGEGDATYGK	100amol_noBG_1	200501	0	14.97	A10-11177.raw
sp|P42212|GFP_AEQVI	FSVSGEGEGDATYGK	100amol_noBG_2	365533	0	14.42	A10-11178.raw
sp|P42212|GFP_AEQVI	FSVSGEGEGDATYGK	100amol_BG_1	1631780	0	14.12	A10-11179.raw
sp|P42212|GFP_AEQVI	FSVSGEGEGDATYGK	100amol_BG_2	3589198	730506	14.66	A10-11180.raw
sp|P42212|GFP_AEQVI	FSVSGEGEGDATYGK	1fmol_noBG_1	2655824	402	14.95	A10-11181.raw
sp|P42212|GFP_AEQVI	FSVSGEGEGDATYGK	1fmol_noBG_2	4018690	24399	14.44	A10-11182.raw
sp|P42212|GFP_AEQVI	FSVSGEGEGDATYGK	1fmol_BG_1	4377186	0	13.98	A10-11183.raw
sp|P42212|GFP_AEQVI	FSVSGEGEGDATYGK	1fmol_BG_2	2469921	22107	14.23	A10-11184.raw
sp|P42212|GFP_AEQVI	FSVSGEGEGDATYGK	10fmol_noBG_1	34478620	422255	14.46	A10-11185.raw
sp|P42212|GFP_AEQVI	FSVSGEGEGDATYGK	10fmol_noBG_2	37874044	692294	14.48	A10-11186.raw
sp|P42212|GFP_AEQVI	FSVSGEGEGDATYGK	10fmol_BG_1	49534632	141661	14.35	A10-11187.raw
sp|P42212|GFP_AEQVI	FSVSGEGEGDATYGK	10fmol_BG_2	50645176	244353	13.93	A10-11188.raw
sp|P42212|GFP_AEQVI	FSVSGEGEGDATYGK	100fmol_noBG_1	10469444	3061075	14.89	A10-11189.raw
sp|P42212|GFP_AEQVI	FSVSGEGEGDATYGK	100fmol_noBG_2	145489712	2988991	14.82	A10-11190.raw
sp|P42212|GFP_AEQVI	FSVSGEGEGDATYGK	100fmol_BG_1	865125184	44349012	14.07	A10-11191.raw
sp|P42212|GFP_AEQVI	FSVSGEGEGDATYGK	100fmol_BG_2	996395136	26902480	14.09	A10-11192.raw
sp|P42212|GFP_AEQVI	FSVSGEGEGDATYGK	1pmol_noBG_1	22875627520	237891600	14.69	A10-11193.raw
sp|P42212|GFP_AEQVI	FSVSGEGEGDATYGK	1pmol_noBG_2	25564448768	513760896	14.67	A10-11194.raw
sp|P42212|GFP_AEQVI	FSVSGEGEGDATYGK	1pmol_BG_1	13383602176	430608352	13.95	A10-11195.raw
sp|P42212|GFP_AEQVI	FSVSGEGEGDATYGK	1pmol_BG_2	14566201344	235828032	13.85	A10-11196.raw
sp|P42212|GFP_AEQVI	FSVSGEGEGDATYGK	1amol_noBG_1	1013	0	13.91	A10-11169.raw
sp|P42212|GFP_AEQVI	FSVSGEGEGDATYGK	1amol_noBG_2	1882	0	14.72	A10-11170.raw
sp|P42212|GFP_AEQVI	FSVSGEGEGDATYGK	1amol_BG_1	691267	0	13.84	A10-11171.raw
sp|P42212|GFP_AEQVI	FSVSGEGEGDATYGK	1amol_BG_2	2237111	0	14.26	A10-11172.raw
sp|P42212|GFP_AEQVI	FSVSGEGEGDATYGK	10amol_noBG_1	21804	0	14.42	A10-11173.raw
sp|P42212|GFP_AEQVI	FSVSGEGEGDATYGK	10amol_noBG_2	25266	0	14.39	A10-11174.raw
sp|P42212|GFP_AEQVI	FSVSGEGEGDATYGK	10amol_BG_1	725322	0	13.92	A10-11175.raw
sp|P42212|GFP_AEQVI	FSVSGEGEGDATYGK	10amol_BG_2	1864731	722916	14.56	A10-11176.raw
sp|P42212|GFP_AEQVI	FSVSGEGEGDATYGK	100amol_noBG_1	200501	0	14.97	A10-11177.raw
sp|P42212|GFP_AEQVI	FSVSGEGEGDATYGK	100amol_noBG_2	365533	0	14.42	A10-11178.raw
sp|P42212|GFP_AEQVI	FSVSGEGEGDATYGK	100amol_BG_1	1631780	0	14.03	A10-11179.raw
sp|P42212|GFP_AEQVI	FSVSGEGEGDATYGK	100amol_BG_2	3589198	730506	14.66	A10-11180.raw
sp|P42212|GFP_AEQVI	FSVSGEGEGDATYGK	1fmol_noBG_1	2655824	402	14.95	A10-11181.raw
sp|P42212|GFP_AEQVI	FSVSGEGEGDATYGK	1fmol_noBG_2	4018690	24399	14.44	A10-11182.raw
sp|P42212|GFP_AEQVI	FSVSGEGEGDATYGK	1fmol_BG_1	4377186	0	14	A10-11183.raw
sp|P42212|GFP_AEQVI	FSVSGEGEGDATYGK	1fmol_BG_2	2469921	22107	14.25	A10-11184.raw
sp|P42212|GFP_AEQVI	FSVSGEGEGDATYGK	10fmol_noBG_1	34478620	422255	14.46	A10-11185.raw
sp|P42212|GFP_AEQVI	FSVSGEGEGDATYGK	10fmol_noBG_2	37874044	692294	14.48	A10-11186.raw
sp|P42212|GFP_AEQVI	FSVSGEGEGDATYGK	10fmol_BG_1	49534632	141661	14.39	A10-11187.raw
sp|P42212|GFP_AEQVI	FSVSGEGEGDATYGK	10fmol_BG_2	50645176	244353	13.97	A10-11188.raw
sp|P42212|GFP_AEQVI	FSVSGEGEGDATYGK	100fmol_noBG_1	10469444	3061075	14.89	A10-11189.raw
sp|P42212|GFP_AEQVI	FSVSGEGEGDATYGK	100fmol_noBG_2	145489712	2988991	14.82	A10-11190.raw
sp|P42212|GFP_AEQVI	FSVSGEGEGDATYGK	100fmol_BG_1	865125184	44349012	14.06	A10-11191.raw
sp|P42212|GFP_AEQVI	FSVSGEGEGDATYGK	100fmol_BG_2	996395136	26902480	14.09	A10-11192.raw
sp|P42212|GFP_AEQVI	FSVSGEGEGDATYGK	1pmol_noBG_1	22875627520	237891600	14.63	A10-11193.raw
sp|P42212|GFP_AEQVI	FSVSGEGEGDATYGK	1pmol_noBG_2	25564448768	513760896	14.64	A10-11194.raw
sp|P42212|GFP_AEQVI	FSVSGEGEGDATYGK	1pmol_BG_1	13383602176	430608352	13.95	A10-11195.raw
sp|P42212|GFP_AEQVI	FSVSGEGEGDATYGK	1pmol_BG_2	14566201344	235828032	13.85	A10-11196.raw
sp|P42212|GFP_AEQVI	FSVSGEGEGDATYGK	1amol_noBG_1	1013	0	13.76	A10-11169.raw
sp|P42212|GFP_AEQVI	FSVSGEGEGDATYGK	1amol_noBG_2	1882	0	14.33	A10-11170.raw
sp|P42212|GFP_AEQVI	FSVSGEGEGDATYGK	1amol_BG_1	691267	0	14.15	A10-11171.raw
sp|P42212|GFP_AEQVI	FSVSGEGEGDATYGK	1amol_BG_2	2237111	0	14.39	A10-11172.raw
sp|P42212|GFP_AEQVI	FSVSGEGEGDATYGK	10amol_noBG_1	21804	0	14.23	A10-11173.raw
sp|P42212|GFP_AEQVI	FSVSGEGEGDATYGK	10amol_noBG_2	25266	0	14.2	A10-11174.raw
sp|P42212|GFP_AEQVI	FSVSGEGEGDATYGK	10amol_BG_1	725322	0	13.89	A10-11175.raw
sp|P42212|GFP_AEQVI	FSVSGEGEGDATYGK	10amol_BG_2	1864731	722916	13.98	A10-11176.raw
sp|P42212|GFP_AEQVI	FSVSGEGEGDATYGK	100amol_noBG_1	200501	0	14.97	A10-11177.raw
sp|P42212|GFP_AEQVI	FSVSGEGEGDATYGK	100amol_noBG_2	365533	0	14.46	A10-11178.raw
sp|P42212|GFP_AEQVI	FSVSGEGEGDATYGK	100amol_BG_1	1631780	0	14.5	A10-11179.raw
sp|P42212|GFP_AEQVI	FSVSGEGEGDATYGK	100amol_BG_2	3589198	730506	14.44	A10-11180.raw
sp|P42212|GFP_AEQVI	FSVSGEGEGDATYGK	1fmol_noBG_1	2655824	402	14.95	A10-11181.raw
sp|P42212|GFP_AEQVI	FSVSGEGEGDATYGK	1fmol_noBG_2	4018690	24399	14.44	A10-11182.raw
sp|P42212|GFP_AEQVI	FSVSGEGEGDATYGK	1fmol_BG_1	4377186	0	14.26	A10-11183.raw
sp|P42212|GFP_AEQVI	FSVSGEGEGDATYGK	1fmol_BG_2	2469921	22107	14.3	A10-11184.raw
sp|P42212|GFP_AEQVI	FSVSGEGEGDATYGK	10fmol_noBG_1	34478620	422255	14.46	A10-11185.raw
sp|P42212|GFP_AEQVI	FSVSGEGEGDATYGK	10fmol_noBG_2	37874044	692294	14.48	A10-11186.raw
sp|P42212|GFP_AEQVI	FSVSGEGEGDATYGK	10fmol_BG_1	49534632	141661	14.35	A10-11187.raw
sp|P42212|GFP_AEQVI	FSVSGEGEGDATYGK	10fmol_BG_2	50645176	244353	14.01	A10-11188.raw
sp|P42212|GFP_AEQVI	FSVSGEGEGDATYGK	100fmol_noBG_1	10469444	3061075	14.89	A10-11189.raw
sp|P42212|GFP_AEQVI	FSVSGEGEGDATYGK	100fmol_noBG_2	145489712	2988991	14.82	A10-11190.raw
sp|P42212|GFP_AEQVI	FSVSGEGEGDATYGK	100fmol_BG_1	865125184	44349012	14.07	A10-11191.raw
sp|P42212|GFP_AEQVI	FSVSGEGEGDATYGK	100fmol_BG_2	996395136	26902480	14.09	A10-11192.raw
sp|P42212|GFP_AEQVI	FSVSGEGEGDATYGK	1pmol_noBG_1	22875627520	237891600	14.63	A10-11193.raw
sp|P42212|GFP_AEQVI	FSVSGEGEGDATYGK	1pmol_noBG_2	25564448768	513760896	14.64	A10-11194.raw
sp|P42212|GFP_AEQVI	FSVSGEGEGDATYGK	1pmol_BG_1	13383602176	430608352	13.95	A10-11195.raw
sp|P42212|GFP_AEQVI	FSVSGEGEGDATYGK	1pmol_BG_2	14566201344	235828032	13.85	A10-11196.raw
sp|Q9HC77|CENPJ_HUMAN	EAEGPLPIK	1amol_noBG_1	5878	0	15.12	A10-11169.raw
sp|Q9HC77|CENPJ_HUMAN	EAEGPLPIK	1amol_noBG_2	12485	0	15.47	A10-11170.raw
sp|Q9HC77|CENPJ_HUMAN	EAEGPLPIK	1amol_BG_1	10052003	686666	14.64	A10-11171.raw
sp|Q9HC77|CENPJ_HUMAN	EAEGPLPIK	1amol_BG_2	11257952	1610009	14.26	A10-11172.raw
sp|Q9HC77|CENPJ_HUMAN	EAEGPLPIK	10amol_noBG_1	27252	0	14.98	A10-11173.raw
sp|Q9HC77|CENPJ_HUMAN	EAEGPLPIK	10amol_noBG_2	53833	0	15.04	A10-11174.raw
sp|Q9HC77|CENPJ_HUMAN	EAEGPLPIK	10amol_BG_1	1315826	3692014	14.35	A10-11175.raw
sp|Q9HC77|CENPJ_HUMAN	EAEGPLPIK	10amol_BG_2	4830618	1381384	14.27	A10-11176.raw
sp|Q9HC77|CENPJ_HUMAN	EAEGPLPIK	100amol_noBG_1	287008	0	15.55	A10-11177.raw
sp|Q9HC77|CENPJ_HUMAN	EAEGPLPIK	100amol_noBG_2	459231	0	15.1	A10-11178.raw
sp|Q9HC77|CENPJ_HUMAN	EAEGPLPIK	100amol_BG_1	14616053	5516384	14.46	A10-11179.raw
sp|Q9HC77|CENPJ_HUMAN	EAEGPLPIK	100amol_BG_2	7193862	891727	14.33	A10-11180.raw
sp|Q9HC77|CENPJ_HUMAN	EAEGPLPIK	1fmol_noBG_1	4259122	72169	15.63	A10-11181.raw
sp|Q9HC77|CENPJ_HUMAN	EAEGPLPIK	1fmol_noBG_2	4112298	29625	15.23	A10-11182.raw
sp|Q9HC77|CENPJ_HUMAN	EAEGPLPIK	1fmol_BG_1	19504560	2812102	14.35	A10-11183.raw
sp|Q9HC77|CENPJ_HUMAN	EAEGPLPIK	1fmol_BG_2	15286671	0	14.35	A10-11184.raw
sp|Q9HC77|CENPJ_HUMAN	EAEGPLPIK	10fmol_noBG_1	15190617	201046	15.12	A10-11185.raw
sp|Q9HC77|CENPJ_HUMAN	EAEGPLPIK	10fmol_noBG_2	13897635	120887	15.08	A10-11186.raw
sp|Q9HC77|CENPJ_HUMAN	EAEGPLPIK	10fmol_BG_1	27370792	177140	14.65	A10-11187.raw
sp|Q9HC77|CENPJ_HUMAN	EAEGPLPIK	10fmol_BG_2	15272704	0	14.4	A10-11188.raw
sp|Q9HC77|CENPJ_HUMAN	EAEGPLPIK	100fmol_noBG_1	61927524	112182	15.23	A10-11189.raw
sp|Q9HC77|CENPJ_HUMAN	EAEGPLPIK	100fmol_noBG_2	133063568	688761	15.33	A10-11190.raw
sp|Q9HC77|CENPJ_HUMAN	EAEGPLPIK	100fmol_BG_1	1160039040	7661748	14.39	A10-11191.raw
sp|Q9HC77|CENPJ_HUMAN	EAEGPLPIK	100fmol_BG_2	1293384704	20904882	14.42	A10-11192.raw
sp|Q9HC77|CENPJ_HUMAN	EAEGPLPIK	1pmol_noBG_1	16888376320	84623952	14.89	A10-11193.raw
sp|Q9HC77|CENPJ_HUMAN	EAEGPLPIK	1pmol_noBG_2	21030172672	25005794	14.86	A10-11194.raw
sp|Q9HC77|CENPJ_HUMAN	EAEGPLPIK	1pmol_BG_1	17647538176	233304160	14.19	A10-11195.raw
sp|Q9HC77|CENPJ_HUMAN	EAEGPLPIK	1pmol_BG_2	17581324288	200884128	14.08	A10-11196.raw
sp|Q9HC77|CENPJ_HUMAN	EAEGPLPIK	1amol_noBG_1	5878	0	15.06	A10-11169.raw
sp|Q9HC77|CENPJ_HUMAN	EAEGPLPIK	1amol_noBG_2	12485	0	15.36	A10-11170.raw
sp|Q9HC77|CENPJ_HUMAN	EAEGPLPIK	1amol_BG_1	10052003	686666	14.63	A10-11171.raw
sp|Q9HC77|CENPJ_HUMAN	EAEGPLPIK	1amol_BG_2	11257952	1610009	14.5	A10-11172.raw
sp|Q9HC77|CENPJ_HUMAN	EAEGPLPIK	10amol_noBG_1	27252	0	15	A10-11173.raw
sp|Q9HC77|CENPJ_HUMAN	EAEGPLPIK	10amol_noBG_2	53833	0	15.03	A10-11174.raw
sp|Q9HC77|CENPJ_HUMAN	EAEGPLPIK	10amol_BG_1	1315826	3692014	14.39	A10-11175.raw
sp|Q9HC77|CENPJ_HUMAN	EAEGPLPIK	10amol_BG_2	4830618	1381384	14.53	A10-11176.raw
sp|Q9HC77|CENPJ_HUMAN	EAEGPLPIK	100amol_noBG_1	287008	0	15.55	A10-11177.raw
sp|Q9HC77|CENPJ_HUMAN	EAEGPLPIK	100amol_noBG_2	459231	0	15.03	A10-11178.raw
sp|Q9HC77|CENPJ_HUMAN	EAEGPLPIK	100amol_BG_1	14616053	5516384	14.49	A10-11179.raw
sp|Q9HC77|CENPJ_HUMAN	EAEGPLPIK	100amol_BG_2	7193862	891727	14.49	A10-11180.raw
sp|Q9HC77|CENPJ_HUMAN	EAEGPLPIK	1fmol_noBG_1	4259122	72169	15.63	A10-11181.raw
sp|Q9HC77|CENPJ_HUMAN	EAEGPLPIK	1fmol_noBG_2	4112298	29625	15.21	A10-11182.raw
sp|Q9HC77|CENPJ_HUMAN	EAEGPLPIK	1fmol_BG_1	19504560	2812102	14.57	A10-11183.raw
sp|Q9HC77|CENPJ_HUMAN	EAEGPLPIK	1fmol_BG_2	15286671	0	14.43	A10-11184.raw
sp|Q9HC77|CENPJ_HUMAN	EAEGPLPIK	10fmol_noBG_1	15190617	201046	15.12	A10-11185.raw
sp|Q9HC77|CENPJ_HUMAN	EAEGPLPIK	10fmol_noBG_2	13897635	120887	15.08	A10-11186.raw
sp|Q9HC77|CENPJ_HUMAN	EAEGPLPIK	10fmol_BG_1	27370792	177140	14.65	A10-11187.raw
sp|Q9HC77|CENPJ_HUMAN	EAEGPLPIK	10fmol_BG_2	15272704	0	14.33	A10-11188.raw
sp|Q9HC77|CENPJ_HUMAN	EAEGPLPIK	100fmol_noBG_1	61927524	112182	15.14	A10-11189.raw
sp|Q9HC77|CENPJ_HUMAN	EAEGPLPIK	100fmol_noBG_2	133063568	688761	15.33	A10-11190.raw
sp|Q9HC77|CENPJ_HUMAN	EAEGPLPIK	100fmol_BG_1	1160039040	7661748	14.39	A10-11191.raw
sp|Q9HC77|CENPJ_HUMAN	EAEGPLPIK	100fmol_BG_2	1293384704	20904882	14.45	A10-11192.raw
sp|Q9HC77|CENPJ_HUMAN	EAEGPLPIK	1pmol_noBG_1	16888376320	84623952	14.89	A10-11193.raw
sp|Q9HC77|CENPJ_HUMAN	EAEGPLPIK	1pmol_noBG_2	21030172672	25005794	14.84	A10-11194.raw
sp|Q9HC77|CENPJ_HUMAN	EAEGPLPIK	1pmol_BG_1	17647538176	233304160	14.19	A10-11195.raw
sp|Q9HC77|CENPJ_HUMAN	EAEGPLPIK	1pmol_BG_2	17581324288	200884128	14.09	A10-11196.raw
sp|Q9HC77|CENPJ_HUMAN	EAEGPLPIK	1amol_noBG_1	5878	0	15.06	A10-11169.raw
sp|Q9HC77|CENPJ_HUMAN	EAEGPLPIK	1amol_noBG_2	12485	0	15.23	A10-11170.raw
sp|Q9HC77|CENPJ_HUMAN	EAEGPLPIK	1amol_BG_1	10052003	686666	14.67	A10-11171.raw
sp|Q9HC77|CENPJ_HUMAN	EAEGPLPIK	1amol_BG_2	11257952	1610009	14.5	A10-11172.raw
sp|Q9HC77|CENPJ_HUMAN	EAEGPLPIK	10amol_noBG_1	27252	0	14.98	A10-11173.raw
sp|Q9HC77|CENPJ_HUMAN	EAEGPLPIK	10amol_noBG_2	53833	0	15.14	A10-11174.raw
sp|Q9HC77|CENPJ_HUMAN	EAEGPLPIK	10amol_BG_1	1315826	3692014	14.39	A10-11175.raw
sp|Q9HC77|CENPJ_HUMAN	EAEGPLPIK	10amol_BG_2	4830618	1381384	14.49	A10-11176.raw
sp|Q9HC77|CENPJ_HUMAN	EAEGPLPIK	100amol_noBG_1	287008	0	15.55	A10-11177.raw
sp|Q9HC77|CENPJ_HUMAN	EAEGPLPIK	100amol_noBG_2	459231	0	15.1	A10-11178.raw
sp|Q9HC77|CENPJ_HUMAN	EAEGPLPIK	100amol_BG_1	14616053	5516384	14.56	A10-11179.raw
sp|Q9HC77|CENPJ_HUMAN	EAEGPLPIK	100amol_BG_2	7193862	891727	14.44	A10-11180.raw
sp|Q9HC77|CENPJ_HUMAN	EAEGPLPIK	1fmol_noBG_1	4259122	72169	15.63	A10-11181.raw
sp|Q9HC77|CENPJ_HUMAN	EAEGPLPIK	1fmol_noBG_2	4112298	29625	15.21	A10-11182.raw
sp|Q9HC77|CENPJ_HUMAN	EAEGPLPIK	1fmol_BG_1	19504560	2812102	14.5	A10-11183.raw
sp|Q9HC77|CENPJ_HUMAN	EAEGPLPIK	1fmol_BG_2	15286671	0	14.5	A10-11184.raw
sp|Q9HC77|CENPJ_HUMAN	EAEGPLPIK	10fmol_noBG_1	15190617	201046	15.12	A10-11185.raw
sp|Q9HC77|CENPJ_HUMAN	EAEGPLPIK	10fmol_noBG_2	13897635	120887	15.08	A10-11186.raw
sp|Q9HC77|CENPJ_HUMAN	EAEGPLPIK	10fmol_BG_1	27370792	177140	14.78	A10-11187.raw
sp|Q9HC77|CENPJ_HUMAN	EAEGPLPIK	10fmol_BG_2	15272704	0	14.57	A10-11188.raw
sp|Q9HC77|CENPJ_HUMAN	EAEGPLPIK	100fmol_noBG_1	61927524	112182	15.23	A10-11189.raw
sp|Q9HC77|CENPJ_HUMAN	EAEGPLPIK	100fmol_noBG_2	133063568	688761	#N/A	A10-11190.raw
sp|Q9HC77|CENPJ_HUMAN	EAEGPLPIK	100fmol_BG_1	1160039040	7661748	14.4	A10-11191.raw
sp|Q9HC77|CENPJ_HUMAN	EAEGPLPIK	100fmol_BG_2	1293384704	20904882	14.46	A10-11192.raw
sp|Q9HC77|CENPJ_HUMAN	EAEGPLPIK	1pmol_noBG_1	16888376320	84623952	14.89	A10-11193.raw
sp|Q9HC77|CENPJ_HUMAN	EAEGPLPIK	1pmol_noBG_2	21030172672	25005794	14.86	A10-11194.raw
sp|Q9HC77|CENPJ_HUMAN	EAEGPLPIK	1pmol_BG_1	17647538176	233304160	14.19	A10-11195.raw
sp|Q9HC77|CENPJ_HUMAN	EAEGPLPIK	1pmol_BG_2	17581324288	200884128	14.08	A10-11196.raw
sp|Q9HC77|CENPJ_HUMAN	ELCADNPILK	1amol_noBG_1	27629	5834	18.12	A10-11169.raw
sp|Q9HC77|CENPJ_HUMAN	ELCADNPILK	1amol_noBG_2	7650	7736	18.59	A10-11170.raw
sp|Q9HC77|CENPJ_HUMAN	ELCADNPILK	1amol_BG_1	10215045	443032	17.73	A10-11171.raw
sp|Q9HC77|CENPJ_HUMAN	ELCADNPILK	1amol_BG_2	11101391	4406759	17.59	A10-11172.raw
sp|Q9HC77|CENPJ_HUMAN	ELCADNPILK	10amol_noBG_1	60804	0	17.95	A10-11173.raw
sp|Q9HC77|CENPJ_HUMAN	ELCADNPILK	10amol_noBG_2	77971	0	17.94	A10-11174.raw
sp|Q9HC77|CENPJ_HUMAN	ELCADNPILK	10amol_BG_1	12546818	45188	17.34	A10-11175.raw
sp|Q9HC77|CENPJ_HUMAN	ELCADNPILK	10amol_BG_2	10332230	1650415	17.48	A10-11176.raw
sp|Q9HC77|CENPJ_HUMAN	ELCADNPILK	100amol_noBG_1	538406	139	18.45	A10-11177.raw
sp|Q9HC77|CENPJ_HUMAN	ELCADNPILK	100amol_noBG_2	750231	0	18.12	A10-11178.raw
sp|Q9HC77|CENPJ_HUMAN	ELCADNPILK	100amol_BG_1	12453119	0	17.4	A10-11179.raw
sp|Q9HC77|CENPJ_HUMAN	ELCADNPILK	100amol_BG_2	13699994	1169256	17.47	A10-11180.raw
sp|Q9HC77|CENPJ_HUMAN	ELCADNPILK	1fmol_noBG_1	5477438	42509	18.54	A10-11181.raw
sp|Q9HC77|CENPJ_HUMAN	ELCADNPILK	1fmol_noBG_2	8197184	35523	18.05	A10-11182.raw
sp|Q9HC77|CENPJ_HUMAN	ELCADNPILK	1fmol_BG_1	25688280	101241	17.46	A10-11183.raw
sp|Q9HC77|CENPJ_HUMAN	ELCADNPILK	1fmol_BG_2	20141770	1316244	17.46	A10-11184.raw
sp|Q9HC77|CENPJ_HUMAN	ELCADNPILK	10fmol_noBG_1	41882120	287667	18.03	A10-11185.raw
sp|Q9HC77|CENPJ_HUMAN	ELCADNPILK	10fmol_noBG_2	45161976	355484	18.09	A10-11186.raw
sp|Q9HC77|CENPJ_HUMAN	ELCADNPILK	10fmol_BG_1	140204784	98052	17.66	A10-11187.raw
sp|Q9HC77|CENPJ_HUMAN	ELCADNPILK	10fmol_BG_2	114719760	752077	17.56	A10-11188.raw
sp|Q9HC77|CENPJ_HUMAN	ELCADNPILK	100fmol_noBG_1	216050336	2330510	18.07	A10-11189.raw
sp|Q9HC77|CENPJ_HUMAN	ELCADNPILK	100fmol_noBG_2	85567976	8641478	18.3	A10-11190.raw
sp|Q9HC77|CENPJ_HUMAN	ELCADNPILK	100fmol_BG_1	2096123904	43979464	17.49	A10-11191.raw
sp|Q9HC77|CENPJ_HUMAN	ELCADNPILK	100fmol_BG_2	2411183872	21372060	17.57	A10-11192.raw
sp|Q9HC77|CENPJ_HUMAN	ELCADNPILK	1pmol_noBG_1	14934274048	193478784	17.92	A10-11193.raw
sp|Q9HC77|CENPJ_HUMAN	ELCADNPILK	1pmol_noBG_2	17839941632	278191200	17.88	A10-11194.raw
sp|Q9HC77|CENPJ_HUMAN	ELCADNPILK	1pmol_BG_1	20699316224	112467400	17.31	A10-11195.raw
sp|Q9HC77|CENPJ_HUMAN	ELCADNPILK	1pmol_BG_2	21610962944	225616224	17.23	A10-11196.raw
sp|Q9HC77|CENPJ_HUMAN	ELCADNPILK	1amol_noBG_1	27629	5834	18.36	A10-11169.raw
sp|Q9HC77|CENPJ_HUMAN	ELCADNPILK	1amol_noBG_2	7650	7736	18.43	A10-11170.raw
sp|Q9HC77|CENPJ_HUMAN	ELCADNPILK	1amol_BG_1	10215045	443032	17.6	A10-11171.raw
sp|Q9HC77|CENPJ_HUMAN	ELCADNPILK	1amol_BG_2	11101391	4406759	17.45	A10-11172.raw
sp|Q9HC77|CENPJ_HUMAN	ELCADNPILK	10amol_noBG_1	60804	0	17.97	A10-11173.raw
sp|Q9HC77|CENPJ_HUMAN	ELCADNPILK	10amol_noBG_2	77971	0	18.04	A10-11174.raw
sp|Q9HC77|CENPJ_HUMAN	ELCADNPILK	10amol_BG_1	12546818	45188	17.43	A10-11175.raw
sp|Q9HC77|CENPJ_HUMAN	ELCADNPILK	10amol_BG_2	10332230	1650415	17.41	A10-11176.raw
sp|Q9HC77|CENPJ_HUMAN	ELCADNPILK	100amol_noBG_1	538406	139	18.45	A10-11177.raw
sp|Q9HC77|CENPJ_HUMAN	ELCADNPILK	100amol_noBG_2	750231	0	18.12	A10-11178.raw
sp|Q9HC77|CENPJ_HUMAN	ELCADNPILK	100amol_BG_1	12453119	0	17.47	A10-11179.raw
sp|Q9HC77|CENPJ_HUMAN	ELCADNPILK	100amol_BG_2	13699994	1169256	17.47	A10-11180.raw
sp|Q9HC77|CENPJ_HUMAN	ELCADNPILK	1fmol_noBG_1	5477438	42509	18.54	A10-11181.raw
sp|Q9HC77|CENPJ_HUMAN	ELCADNPILK	1fmol_noBG_2	8197184	35523	18.05	A10-11182.raw
sp|Q9HC77|CENPJ_HUMAN	ELCADNPILK	1fmol_BG_1	25688280	101241	17.5	A10-11183.raw
sp|Q9HC77|CENPJ_HUMAN	ELCADNPILK	1fmol_BG_2	20141770	1316244	17.48	A10-11184.raw
sp|Q9HC77|CENPJ_HUMAN	ELCADNPILK	10fmol_noBG_1	41882120	287667	18.03	A10-11185.raw
sp|Q9HC77|CENPJ_HUMAN	ELCADNPILK	10fmol_noBG_2	45161976	355484	18.09	A10-11186.raw
sp|Q9HC77|CENPJ_HUMAN	ELCADNPILK	10fmol_BG_1	140204784	98052	17.69	A10-11187.raw
sp|Q9HC77|CENPJ_HUMAN	ELCADNPILK	10fmol_BG_2	114719760	752077	17.56	A10-11188.raw
sp|Q9HC77|CENPJ_HUMAN	ELCADNPILK	100fmol_noBG_1	216050336	2330510	18.07	A10-11189.raw
sp|Q9HC77|CENPJ_HUMAN	ELCADNPILK	100fmol_noBG_2	85567976	8641478	18.3	A10-11190.raw
sp|Q9HC77|CENPJ_HUMAN	ELCADNPILK	100fmol_BG_1	2096123904	43979464	17.49	A10-11191.raw
sp|Q9HC77|CENPJ_HUMAN	ELCADNPILK	100fmol_BG_2	2411183872	21372060	17.57	A10-11192.raw
sp|Q9HC77|CENPJ_HUMAN	ELCADNPILK	1pmol_noBG_1	14934274048	193478784	17.92	A10-11193.raw
sp|Q9HC77|CENPJ_HUMAN	ELCADNPILK	1pmol_noBG_2	17839941632	278191200	17.88	A10-11194.raw
sp|Q9HC77|CENPJ_HUMAN	ELCADNPILK	1pmol_BG_1	20699316224	112467400	17.31	A10-11195.raw
sp|Q9HC77|CENPJ_HUMAN	ELCADNPILK	1pmol_BG_2	21610962944	225616224	17.23	A10-11196.raw
sp|Q9HC77|CENPJ_HUMAN	ELCADNPILK	1amol_noBG_1	27629	5834	18.35	A10-11169.raw
sp|Q9HC77|CENPJ_HUMAN	ELCADNPILK	1amol_noBG_2	7650	7736	18.53	A10-11170.raw
sp|Q9HC77|CENPJ_HUMAN	ELCADNPILK	1amol_BG_1	10215045	443032	17.6	A10-11171.raw
sp|Q9HC77|CENPJ_HUMAN	ELCADNPILK	1amol_BG_2	11101391	4406759	17.36	A10-11172.raw
sp|Q9HC77|CENPJ_HUMAN	ELCADNPILK	10amol_noBG_1	60804	0	18.02	A10-11173.raw
sp|Q9HC77|CENPJ_HUMAN	ELCADNPILK	10amol_noBG_2	77971	0	18.04	A10-11174.raw
sp|Q9HC77|CENPJ_HUMAN	ELCADNPILK	10amol_BG_1	12546818	45188	17.3	A10-11175.raw
sp|Q9HC77|CENPJ_HUMAN	ELCADNPILK	10amol_BG_2	10332230	1650415	17.53	A10-11176.raw
sp|Q9HC77|CENPJ_HUMAN	ELCADNPILK	100amol_noBG_1	538406	139	18.45	A10-11177.raw
sp|Q9HC77|CENPJ_HUMAN	ELCADNPILK	100amol_noBG_2	750231	0	18.04	A10-11178.raw
sp|Q9HC77|CENPJ_HUMAN	ELCADNPILK	100amol_BG_1	12453119	0	17.57	A10-11179.raw
sp|Q9HC77|CENPJ_HUMAN	ELCADNPILK	100amol_BG_2	13699994	1169256	17.3	A10-11180.raw
sp|Q9HC77|CENPJ_HUMAN	ELCADNPILK	1fmol_noBG_1	5477438	42509	18.54	A10-11181.raw
sp|Q9HC77|CENPJ_HUMAN	ELCADNPILK	1fmol_noBG_2	8197184	35523	18.05	A10-11182.raw
sp|Q9HC77|CENPJ_HUMAN	ELCADNPILK	1fmol_BG_1	25688280	101241	17.57	A10-11183.raw
sp|Q9HC77|CENPJ_HUMAN	ELCADNPILK	1fmol_BG_2	20141770	1316244	17.56	A10-11184.raw
sp|Q9HC77|CENPJ_HUMAN	ELCADNPILK	10fmol_noBG_1	41882120	287667	18.03	A10-11185.raw
sp|Q9HC77|CENPJ_HUMAN	ELCADNPILK	10fmol_noBG_2	45161976	355484	18.07	A10-11186.raw
sp|Q9HC77|CENPJ_HUMAN	ELCADNPILK	10fmol_BG_1	140204784	98052	17.66	A10-11187.raw
sp|Q9HC77|CENPJ_HUMAN	ELCADNPILK	10fmol_BG_2	114719760	752077	17.56	A10-11188.raw
sp|Q9HC77|CENPJ_HUMAN	ELCADNPILK	100fmol_noBG_1	216050336	2330510	18.07	A10-11189.raw
sp|Q9HC77|CENPJ_HUMAN	ELCADNPILK	100fmol_noBG_2	85567976	8641478	18.3	A10-11190.raw
sp|Q9HC77|CENPJ_HUMAN	ELCADNPILK	100fmol_BG_1	2096123904	43979464	17.49	A10-11191.raw
sp|Q9HC77|CENPJ_HUMAN	ELCADNPILK	100fmol_BG_2	2411183872	21372060	17.57	A10-11192.raw
sp|Q9HC77|CENPJ_HUMAN	ELCADNPILK	1pmol_noBG_1	14934274048	193478784	17.94	A10-11193.raw
sp|Q9HC77|CENPJ_HUMAN	ELCADNPILK	1pmol_noBG_2	17839941632	278191200	17.88	A10-11194.raw
sp|Q9HC77|CENPJ_HUMAN	ELCADNPILK	1pmol_BG_1	20699316224	112467400	17.33	A10-11195.raw
sp|Q9HC77|CENPJ_HUMAN	ELCADNPILK	1pmol_BG_2	21610962944	225616224	17.23	A10-11196.raw
sp|Q6UVJ0|SAS6_HUMAN	LSGVEEELQR	1amol_noBG_1	4426	0	15.46	A10-11169.raw
sp|Q6UVJ0|SAS6_HUMAN	LSGVEEELQR	1amol_noBG_2	4404	0	15.53	A10-11170.raw
sp|Q6UVJ0|SAS6_HUMAN	LSGVEEELQR	1amol_BG_1	4303385	4259784	15.02	A10-11171.raw
sp|Q6UVJ0|SAS6_HUMAN	LSGVEEELQR	1amol_BG_2	3843547	1608421	14.98	A10-11172.raw
sp|Q6UVJ0|SAS6_HUMAN	LSGVEEELQR	10amol_noBG_1	89269	0	15.45	A10-11173.raw
sp|Q6UVJ0|SAS6_HUMAN	LSGVEEELQR	10amol_noBG_2	96336	0	15.35	A10-11174.raw
sp|Q6UVJ0|SAS6_HUMAN	LSGVEEELQR	10amol_BG_1	3852330	2114417	14.96	A10-11175.raw
sp|Q6UVJ0|SAS6_HUMAN	LSGVEEELQR	10amol_BG_2	3035372	2294796	15.08	A10-11176.raw
sp|Q6UVJ0|SAS6_HUMAN	LSGVEEELQR	100amol_noBG_1	891535	0	15.93	A10-11177.raw
sp|Q6UVJ0|SAS6_HUMAN	LSGVEEELQR	100amol_noBG_2	1071876	0	15.48	A10-11178.raw
sp|Q6UVJ0|SAS6_HUMAN	LSGVEEELQR	100amol_BG_1	3361023	1673914	15.07	A10-11179.raw
sp|Q6UVJ0|SAS6_HUMAN	LSGVEEELQR	100amol_BG_2	5219236	2689780	15.04	A10-11180.raw
sp|Q6UVJ0|SAS6_HUMAN	LSGVEEELQR	1fmol_noBG_1	8963958	19244	16.06	A10-11181.raw
sp|Q6UVJ0|SAS6_HUMAN	LSGVEEELQR	1fmol_noBG_2	9195654	41590	15.55	A10-11182.raw
sp|Q6UVJ0|SAS6_HUMAN	LSGVEEELQR	1fmol_BG_1	42945604	691238	14.96	A10-11183.raw
sp|Q6UVJ0|SAS6_HUMAN	LSGVEEELQR	1fmol_BG_2	34811328	3801948	14.8	A10-11184.raw
sp|Q6UVJ0|SAS6_HUMAN	LSGVEEELQR	10fmol_noBG_1	52508984	597614	15.51	A10-11185.raw
sp|Q6UVJ0|SAS6_HUMAN	LSGVEEELQR	10fmol_noBG_2	52528600	633880	15.64	A10-11186.raw
sp|Q6UVJ0|SAS6_HUMAN	LSGVEEELQR	10fmol_BG_1	197796400	2352418	15.23	A10-11187.raw
sp|Q6UVJ0|SAS6_HUMAN	LSGVEEELQR	10fmol_BG_2	151122304	2299183	14.97	A10-11188.raw
sp|Q6UVJ0|SAS6_HUMAN	LSGVEEELQR	100fmol_noBG_1	233938048	2866632	15.63	A10-11189.raw
sp|Q6UVJ0|SAS6_HUMAN	LSGVEEELQR	100fmol_noBG_2	272348224	7820030	15.72	A10-11190.raw
sp|Q6UVJ0|SAS6_HUMAN	LSGVEEELQR	100fmol_BG_1	2775903232	9919045	14.98	A10-11191.raw
sp|Q6UVJ0|SAS6_HUMAN	LSGVEEELQR	100fmol_BG_2	3083843072	12738545	15.05	A10-11192.raw
sp|Q6UVJ0|SAS6_HUMAN	LSGVEEELQR	1pmol_noBG_1	26915715072	282105984	15.27	A10-11193.raw
sp|Q6UVJ0|SAS6_HUMAN	LSGVEEELQR	1pmol_noBG_2	28027463680	271253248	15.18	A10-11194.raw
sp|Q6UVJ0|SAS6_HUMAN	LSGVEEELQR	1pmol_BG_1	27047102464	239697104	14.8	A10-11195.raw
sp|Q6UVJ0|SAS6_HUMAN	LSGVEEELQR	1pmol_BG_2	28049373184	228881152	14.69	A10-11196.raw
sp|Q6UVJ0|SAS6_HUMAN	LSGVEEELQR	1amol_noBG_1	4426	0	15.51	A10-11169.raw
sp|Q6UVJ0|SAS6_HUMAN	LSGVEEELQR	1amol_noBG_2	4404	0	15.47	A10-11170.raw
sp|Q6UVJ0|SAS6_HUMAN	LSGVEEELQR	1amol_BG_1	4303385	4259784	15.09	A10-11171.raw
sp|Q6UVJ0|SAS6_HUMAN	LSGVEEELQR	1amol_BG_2	3843547	1608421	15.02	A10-11172.raw
sp|Q6UVJ0|SAS6_HUMAN	LSGVEEELQR	10amol_noBG_1	89269	0	15.44	A10-11173.raw
sp|Q6UVJ0|SAS6_HUMAN	LSGVEEELQR	10amol_noBG_2	96336	0	15.45	A10-11174.raw
sp|Q6UVJ0|SAS6_HUMAN	LSGVEEELQR	10amol_BG_1	3852330	2114417	14.9	A10-11175.raw
sp|Q6UVJ0|SAS6_HUMAN	LSGVEEELQR	10amol_BG_2	3035372	2294796	15.13	A10-11176.raw
sp|Q6UVJ0|SAS6_HUMAN	LSGVEEELQR	100amol_noBG_1	891535	0	16.02	A10-11177.raw
sp|Q6UVJ0|SAS6_HUMAN	LSGVEEELQR	100amol_noBG_2	1071876	0	15.48	A10-11178.raw
sp|Q6UVJ0|SAS6_HUMAN	LSGVEEELQR	100amol_BG_1	3361023	1673914	15.13	A10-11179.raw
sp|Q6UVJ0|SAS6_HUMAN	LSGVEEELQR	100amol_BG_2	5219236	2689780	14.97	A10-11180.raw
sp|Q6UVJ0|SAS6_HUMAN	LSGVEEELQR	1fmol_noBG_1	8963958	19244	16.08	A10-11181.raw
sp|Q6UVJ0|SAS6_HUMAN	LSGVEEELQR	1fmol_noBG_2	9195654	41590	15.61	A10-11182.raw
sp|Q6UVJ0|SAS6_HUMAN	LSGVEEELQR	1fmol_BG_1	42945604	691238	14.91	A10-11183.raw
sp|Q6UVJ0|SAS6_HUMAN	LSGVEEELQR	1fmol_BG_2	34811328	3801948	14.85	A10-11184.raw
sp|Q6UVJ0|SAS6_HUMAN	LSGVEEELQR	10fmol_noBG_1	52508984	597614	15.51	A10-11185.raw
sp|Q6UVJ0|SAS6_HUMAN	LSGVEEELQR	10fmol_noBG_2	52528600	633880	15.63	A10-11186.raw
sp|Q6UVJ0|SAS6_HUMAN	LSGVEEELQR	10fmol_BG_1	197796400	2352418	15.23	A10-11187.raw
sp|Q6UVJ0|SAS6_HUMAN	LSGVEEELQR	10fmol_BG_2	151122304	2299183	14.93	A10-11188.raw
sp|Q6UVJ0|SAS6_HUMAN	LSGVEEELQR	100fmol_noBG_1	233938048	2866632	15.63	A10-11189.raw
sp|Q6UVJ0|SAS6_HUMAN	LSGVEEELQR	100fmol_noBG_2	272348224	7820030	15.72	A10-11190.raw
sp|Q6UVJ0|SAS6_HUMAN	LSGVEEELQR	100fmol_BG_1	2775903232	9919045	14.98	A10-11191.raw
sp|Q6UVJ0|SAS6_HUMAN	LSGVEEELQR	100fmol_BG_2	3083843072	12738545	15.04	A10-11192.raw
sp|Q6UVJ0|SAS6_HUMAN	LSGVEEELQR	1pmol_noBG_1	26915715072	282105984	15.27	A10-11193.raw
sp|Q6UVJ0|SAS6_HUMAN	LSGVEEELQR	1pmol_noBG_2	28027463680	271253248	15.18	A10-11194.raw
sp|Q6UVJ0|SAS6_HUMAN	LSGVEEELQR	1pmol_BG_1	27047102464	239697104	14.8	A10-11195.raw
sp|Q6UVJ0|SAS6_HUMAN	LSGVEEELQR	1pmol_BG_2	28049373184	228881152	14.69	A10-11196.raw
sp|Q6UVJ0|SAS6_HUMAN	LSGVEEELQR	1amol_noBG_1	4426	0	15.34	A10-11169.raw
sp|Q6UVJ0|SAS6_HUMAN	LSGVEEELQR	1amol_noBG_2	4404	0	15.44	A10-11170.raw
sp|Q6UVJ0|SAS6_HUMAN	LSGVEEELQR	1amol_BG_1	4303385	4259784	15.06	A10-11171.raw
sp|Q6UVJ0|SAS6_HUMAN	LSGVEEELQR	1amol_BG_2	3843547	1608421	14.98	A10-11172.raw
sp|Q6UVJ0|SAS6_HUMAN	LSGVEEELQR	10amol_noBG_1	89269	0	15.44	A10-11173.raw
sp|Q6UVJ0|SAS6_HUMAN	LSGVEEELQR	10amol_noBG_2	96336	0	15.45	A10-11174.raw
sp|Q6UVJ0|SAS6_HUMAN	LSGVEEELQR	10amol_BG_1	3852330	2114417	14.94	A10-11175.raw
sp|Q6UVJ0|SAS6_HUMAN	LSGVEEELQR	10amol_BG_2	3035372	2294796	15.2	A10-11176.raw
sp|Q6UVJ0|SAS6_HUMAN	LSGVEEELQR	100amol_noBG_1	891535	0	16.04	A10-11177.raw
sp|Q6UVJ0|SAS6_HUMAN	LSGVEEELQR	100amol_noBG_2	1071876	0	15.48	A10-11178.raw
sp|Q6UVJ0|SAS6_HUMAN	LSGVEEELQR	100amol_BG_1	3361023	1673914	15.01	A10-11179.raw
sp|Q6UVJ0|SAS6_HUMAN	LSGVEEELQR	100amol_BG_2	5219236	2689780	14.97	A10-11180.raw
sp|Q6UVJ0|SAS6_HUMAN	LSGVEEELQR	1fmol_noBG_1	8963958	19244	16.08	A10-11181.raw
sp|Q6UVJ0|SAS6_HUMAN	LSGVEEELQR	1fmol_noBG_2	9195654	41590	15.63	A10-11182.raw
sp|Q6UVJ0|SAS6_HUMAN	LSGVEEELQR	1fmol_BG_1	42945604	691238	14.79	A10-11183.raw
sp|Q6UVJ0|SAS6_HUMAN	LSGVEEELQR	1fmol_BG_2	34811328	3801948	14.69	A10-11184.raw
sp|Q6UVJ0|SAS6_HUMAN	LSGVEEELQR	10fmol_noBG_1	52508984	597614	15.51	A10-11185.raw
sp|Q6UVJ0|SAS6_HUMAN	LSGVEEELQR	10fmol_noBG_2	52528600	633880	15.63	A10-11186.raw
sp|Q6UVJ0|SAS6_HUMAN	LSGVEEELQR	10fmol_BG_1	197796400	2352418	15.23	A10-11187.raw
sp|Q6UVJ0|SAS6_HUMAN	LSGVEEELQR	10fmol_BG_2	151122304	2299183	14.93	A10-11188.raw
sp|Q6UVJ0|SAS6_HUMAN	LSGVEEELQR	100fmol_noBG_1	233938048	2866632	15.63	A10-11189.raw
sp|Q6UVJ0|SAS6_HUMAN	LSGVEEELQR	100fmol_noBG_2	272348224	7820030	15.72	A10-11190.raw
sp|Q6UVJ0|SAS6_HUMAN	LSGVEEELQR	100fmol_BG_1	2775903232	9919045	14.98	A10-11191.raw
sp|Q6UVJ0|SAS6_HUMAN	LSGVEEELQR	100fmol_BG_2	3083843072	12738545	15.04	A10-11192.raw
sp|Q6UVJ0|SAS6_HUMAN	LSGVEEELQR	1pmol_noBG_1	26915715072	282105984	15.27	A10-11193.raw
sp|Q6UVJ0|SAS6_HUMAN	LSGVEEELQR	1pmol_noBG_2	28027463680	271253248	15.18	A10-11194.raw
sp|Q6UVJ0|SAS6_HUMAN	LSGVEEELQR	1pmol_BG_1	27047102464	239697104	14.8	A10-11195.raw
sp|Q6UVJ0|SAS6_HUMAN	LSGVEEELQR	1pmol_BG_2	28049373184	228881152	14.69	A10-11196.raw
sp|Q6UVJ0|SAS6_HUMAN	SGISPNLNVVDGR	1amol_noBG_1	820	0	19.57	A10-11169.raw
sp|Q6UVJ0|SAS6_HUMAN	SGISPNLNVVDGR	1amol_noBG_2	3007	0	19.25	A10-11170.raw
sp|Q6UVJ0|SAS6_HUMAN	SGISPNLNVVDGR	1amol_BG_1	122004632	2368349	18.67	A10-11171.raw
sp|Q6UVJ0|SAS6_HUMAN	SGISPNLNVVDGR	1amol_BG_2	67615240	6138299	18.46	A10-11172.raw
sp|Q6UVJ0|SAS6_HUMAN	SGISPNLNVVDGR	10amol_noBG_1	151705	0	19.03	A10-11173.raw
sp|Q6UVJ0|SAS6_HUMAN	SGISPNLNVVDGR	10amol_noBG_2	112892	0	18.96	A10-11174.raw
sp|Q6UVJ0|SAS6_HUMAN	SGISPNLNVVDGR	10amol_BG_1	116735112	8697529	18.39	A10-11175.raw
sp|Q6UVJ0|SAS6_HUMAN	SGISPNLNVVDGR	10amol_BG_2	62077792	15578540	18.56	A10-11176.raw
sp|Q6UVJ0|SAS6_HUMAN	SGISPNLNVVDGR	100amol_noBG_1	634054	0	19.44	A10-11177.raw
sp|Q6UVJ0|SAS6_HUMAN	SGISPNLNVVDGR	100amol_noBG_2	785790	0	19.1	A10-11178.raw
sp|Q6UVJ0|SAS6_HUMAN	SGISPNLNVVDGR	100amol_BG_1	67697152	21590568	18.49	A10-11179.raw
sp|Q6UVJ0|SAS6_HUMAN	SGISPNLNVVDGR	100amol_BG_2	73542656	13334304	18.48	A10-11180.raw
sp|Q6UVJ0|SAS6_HUMAN	SGISPNLNVVDGR	1fmol_noBG_1	6161361	44491	19.63	A10-11181.raw
sp|Q6UVJ0|SAS6_HUMAN	SGISPNLNVVDGR	1fmol_noBG_2	7400536	85611	19.16	A10-11182.raw
sp|Q6UVJ0|SAS6_HUMAN	SGISPNLNVVDGR	1fmol_BG_1	142430880	350607	18.42	A10-11183.raw
sp|Q6UVJ0|SAS6_HUMAN	SGISPNLNVVDGR	1fmol_BG_2	103873608	5335899	18.52	A10-11184.raw
sp|Q6UVJ0|SAS6_HUMAN	SGISPNLNVVDGR	10fmol_noBG_1	37514300	537761	19.07	A10-11185.raw
sp|Q6UVJ0|SAS6_HUMAN	SGISPNLNVVDGR	10fmol_noBG_2	32686360	313462	19.07	A10-11186.raw
sp|Q6UVJ0|SAS6_HUMAN	SGISPNLNVVDGR	10fmol_BG_1	251589072	2757071	18.82	A10-11187.raw
sp|Q6UVJ0|SAS6_HUMAN	SGISPNLNVVDGR	10fmol_BG_2	200194976	4981113	18.63	A10-11188.raw
sp|Q6UVJ0|SAS6_HUMAN	SGISPNLNVVDGR	100fmol_noBG_1	1007871296	5608398	19.14	A10-11189.raw
sp|Q6UVJ0|SAS6_HUMAN	SGISPNLNVVDGR	100fmol_noBG_2	1084653696	19016924	19.24	A10-11190.raw
sp|Q6UVJ0|SAS6_HUMAN	SGISPNLNVVDGR	100fmol_BG_1	2654284800	11804709	18.59	A10-11191.raw
sp|Q6UVJ0|SAS6_HUMAN	SGISPNLNVVDGR	100fmol_BG_2	2718678016	32719384	18.71	A10-11192.raw
sp|Q6UVJ0|SAS6_HUMAN	SGISPNLNVVDGR	1pmol_noBG_1	19678863360	81655608	18.93	A10-11193.raw
sp|Q6UVJ0|SAS6_HUMAN	SGISPNLNVVDGR	1pmol_noBG_2	21742518272	97489680	18.9	A10-11194.raw
sp|Q6UVJ0|SAS6_HUMAN	SGISPNLNVVDGR	1pmol_BG_1	21710938112	179080144	18.56	A10-11195.raw
sp|Q6UVJ0|SAS6_HUMAN	SGISPNLNVVDGR	1pmol_BG_2	21470896128	153321680	18.51	A10-11196.raw
sp|Q6UVJ0|SAS6_HUMAN	SGISPNLNVVDGR	1amol_noBG_1	820	0	18.98	A10-11169.raw
sp|Q6UVJ0|SAS6_HUMAN	SGISPNLNVVDGR	1amol_noBG_2	3007	0	19.36	A10-11170.raw
sp|Q6UVJ0|SAS6_HUMAN	SGISPNLNVVDGR	1amol_BG_1	122004632	2368349	18.64	A10-11171.raw
sp|Q6UVJ0|SAS6_HUMAN	SGISPNLNVVDGR	1amol_BG_2	67615240	6138299	18.53	A10-11172.raw
sp|Q6UVJ0|SAS6_HUMAN	SGISPNLNVVDGR	10amol_noBG_1	151705	0	19.02	A10-11173.raw
sp|Q6UVJ0|SAS6_HUMAN	SGISPNLNVVDGR	10amol_noBG_2	112892	0	19.02	A10-11174.raw
sp|Q6UVJ0|SAS6_HUMAN	SGISPNLNVVDGR	10amol_BG_1	116735112	8697529	18.55	A10-11175.raw
sp|Q6UVJ0|SAS6_HUMAN	SGISPNLNVVDGR	10amol_BG_2	62077792	15578540	18.59	A10-11176.raw
sp|Q6UVJ0|SAS6_HUMAN	SGISPNLNVVDGR	100amol_noBG_1	634054	0	19.44	A10-11177.raw
sp|Q6UVJ0|SAS6_HUMAN	SGISPNLNVVDGR	100amol_noBG_2	785790	0	19.1	A10-11178.raw
sp|Q6UVJ0|SAS6_HUMAN	SGISPNLNVVDGR	100amol_BG_1	67697152	21590568	18.59	A10-11179.raw
sp|Q6UVJ0|SAS6_HUMAN	SGISPNLNVVDGR	100amol_BG_2	73542656	13334304	18.59	A10-11180.raw
sp|Q6UVJ0|SAS6_HUMAN	SGISPNLNVVDGR	1fmol_noBG_1	6161361	44491	19.63	A10-11181.raw
sp|Q6UVJ0|SAS6_HUMAN	SGISPNLNVVDGR	1fmol_noBG_2	7400536	85611	19.16	A10-11182.raw
sp|Q6UVJ0|SAS6_HUMAN	SGISPNLNVVDGR	1fmol_BG_1	142430880	350607	18.52	A10-11183.raw
sp|Q6UVJ0|SAS6_HUMAN	SGISPNLNVVDGR	1fmol_BG_2	103873608	5335899	18.55	A10-11184.raw
sp|Q6UVJ0|SAS6_HUMAN	SGISPNLNVVDGR	10fmol_noBG_1	37514300	537761	19.07	A10-11185.raw
sp|Q6UVJ0|SAS6_HUMAN	SGISPNLNVVDGR	10fmol_noBG_2	32686360	313462	19.07	A10-11186.raw
sp|Q6UVJ0|SAS6_HUMAN	SGISPNLNVVDGR	10fmol_BG_1	251589072	2757071	18.82	A10-11187.raw
sp|Q6UVJ0|SAS6_HUMAN	SGISPNLNVVDGR	10fmol_BG_2	200194976	4981113	18.65	A10-11188.raw
sp|Q6UVJ0|SAS6_HUMAN	SGISPNLNVVDGR	100fmol_noBG_1	1007871296	5608398	19.14	A10-11189.raw
sp|Q6UVJ0|SAS6_HUMAN	SGISPNLNVVDGR	100fmol_noBG_2	1084653696	19016924	19.24	A10-11190.raw
sp|Q6UVJ0|SAS6_HUMAN	SGISPNLNVVDGR	100fmol_BG_1	2654284800	11804709	18.59	A10-11191.raw
sp|Q6UVJ0|SAS6_HUMAN	SGISPNLNVVDGR	100fmol_BG_2	2718678016	32719384	18.71	A10-11192.raw
sp|Q6UVJ0|SAS6_HUMAN	SGISPNLNVVDGR	1pmol_noBG_1	19678863360	81655608	18.93	A10-11193.raw
sp|Q6UVJ0|SAS6_HUMAN	SGISPNLNVVDGR	1pmol_noBG_2	21742518272	97489680	18.9	A10-11194.raw
sp|Q6UVJ0|SAS6_HUMAN	SGISPNLNVVDGR	1pmol_BG_1	21710938112	179080144	18.56	A10-11195.raw
sp|Q6UVJ0|SAS6_HUMAN	SGISPNLNVVDGR	1pmol_BG_2	21470896128	153321680	18.51	A10-11196.raw
sp|Q6UVJ0|SAS6_HUMAN	SGISPNLNVVDGR	1amol_noBG_1	820	0	18.98	A10-11169.raw
sp|Q6UVJ0|SAS6_HUMAN	SGISPNLNVVDGR	1amol_noBG_2	3007	0	18.98	A10-11170.raw
sp|Q6UVJ0|SAS6_HUMAN	SGISPNLNVVDGR	1amol_BG_1	122004632	2368349	18.67	A10-11171.raw
sp|Q6UVJ0|SAS6_HUMAN	SGISPNLNVVDGR	1amol_BG_2	67615240	6138299	18.54	A10-11172.raw
sp|Q6UVJ0|SAS6_HUMAN	SGISPNLNVVDGR	10amol_noBG_1	151705	0	19.07	A10-11173.raw
sp|Q6UVJ0|SAS6_HUMAN	SGISPNLNVVDGR	10amol_noBG_2	112892	0	#N/A	A10-11174.raw
sp|Q6UVJ0|SAS6_HUMAN	SGISPNLNVVDGR	10amol_BG_1	116735112	8697529	18.08	A10-11175.raw
sp|Q6UVJ0|SAS6_HUMAN	SGISPNLNVVDGR	10amol_BG_2	62077792	15578540	18.59	A10-11176.raw
sp|Q6UVJ0|SAS6_HUMAN	SGISPNLNVVDGR	100amol_noBG_1	634054	0	19.52	A10-11177.raw
sp|Q6UVJ0|SAS6_HUMAN	SGISPNLNVVDGR	100amol_noBG_2	785790	0	19.1	A10-11178.raw
sp|Q6UVJ0|SAS6_HUMAN	SGISPNLNVVDGR	100amol_BG_1	67697152	21590568	18.12	A10-11179.raw
sp|Q6UVJ0|SAS6_HUMAN	SGISPNLNVVDGR	100amol_BG_2	73542656	13334304	18.55	A10-11180.raw
sp|Q6UVJ0|SAS6_HUMAN	SGISPNLNVVDGR	1fmol_noBG_1	6161361	44491	19.63	A10-11181.raw
sp|Q6UVJ0|SAS6_HUMAN	SGISPNLNVVDGR	1fmol_noBG_2	7400536	85611	19.09	A10-11182.raw
sp|Q6UVJ0|SAS6_HUMAN	SGISPNLNVVDGR	1fmol_BG_1	142430880	350607	18.51	A10-11183.raw
sp|Q6UVJ0|SAS6_HUMAN	SGISPNLNVVDGR	1fmol_BG_2	103873608	5335899	18.64	A10-11184.raw
sp|Q6UVJ0|SAS6_HUMAN	SGISPNLNVVDGR	10fmol_noBG_1	37514300	537761	19.07	A10-11185.raw
sp|Q6UVJ0|SAS6_HUMAN	SGISPNLNVVDGR	10fmol_noBG_2	32686360	313462	19.07	A10-11186.raw
sp|Q6UVJ0|SAS6_HUMAN	SGISPNLNVVDGR	10fmol_BG_1	251589072	2757071	18.78	A10-11187.raw
sp|Q6UVJ0|SAS6_HUMAN	SGISPNLNVVDGR	10fmol_BG_2	200194976	4981113	18.65	A10-11188.raw
sp|Q6UVJ0|SAS6_HUMAN	SGISPNLNVVDGR	100fmol_noBG_1	1007871296	5608398	19.14	A10-11189.raw
sp|Q6UVJ0|SAS6_HUMAN	SGISPNLNVVDGR	100fmol_noBG_2	1084653696	19016924	19.24	A10-11190.raw
sp|Q6UVJ0|SAS6_HUMAN	SGISPNLNVVDGR	100fmol_BG_1	2654284800	11804709	18.61	A10-11191.raw
sp|Q6UVJ0|SAS6_HUMAN	SGISPNLNVVDGR	100fmol_BG_2	2718678016	32719384	18.71	A10-11192.raw
sp|Q6UVJ0|SAS6_HUMAN	SGISPNLNVVDGR	1pmol_noBG_1	19678863360	81655608	18.93	A10-11193.raw
sp|Q6UVJ0|SAS6_HUMAN	SGISPNLNVVDGR	1pmol_noBG_2	21742518272	97489680	18.9	A10-11194.raw
sp|Q6UVJ0|SAS6_HUMAN	SGISPNLNVVDGR	1pmol_BG_1	21710938112	179080144	18.56	A10-11195.raw
sp|Q6UVJ0|SAS6_HUMAN	SGISPNLNVVDGR	1pmol_BG_2	21470896128	153321680	18.51	A10-11196.raw
sp|O00444|PLK4_HUMAN	LLIGQPLPNK	1amol_noBG_1	21762	2260	19.62	A10-11169.raw
sp|O00444|PLK4_HUMAN	LLIGQPLPNK	1amol_noBG_2	4523	0	19.21	A10-11170.raw
sp|O00444|PLK4_HUMAN	LLIGQPLPNK	1amol_BG_1	54613	0	18.45	A10-11171.raw
sp|O00444|PLK4_HUMAN	LLIGQPLPNK	1amol_BG_2	124417	0	18.4	A10-11172.raw
sp|O00444|PLK4_HUMAN	LLIGQPLPNK	10amol_noBG_1	68869	0	19.07	A10-11173.raw
sp|O00444|PLK4_HUMAN	LLIGQPLPNK	10amol_noBG_2	66758	0	19.03	A10-11174.raw
sp|O00444|PLK4_HUMAN	LLIGQPLPNK	10amol_BG_1	78594	0	18.41	A10-11175.raw
sp|O00444|PLK4_HUMAN	LLIGQPLPNK	10amol_BG_2	0	0	17.82	A10-11176.raw
sp|O00444|PLK4_HUMAN	LLIGQPLPNK	100amol_noBG_1	436282	0	19.5	A10-11177.raw
sp|O00444|PLK4_HUMAN	LLIGQPLPNK	100amol_noBG_2	648531	0	19.1	A10-11178.raw
sp|O00444|PLK4_HUMAN	LLIGQPLPNK	100amol_BG_1	972621	0	18.35	A10-11179.raw
sp|O00444|PLK4_HUMAN	LLIGQPLPNK	100amol_BG_2	426776	0	18.01	A10-11180.raw
sp|O00444|PLK4_HUMAN	LLIGQPLPNK	1fmol_noBG_1	7097933	68650	19.63	A10-11181.raw
sp|O00444|PLK4_HUMAN	LLIGQPLPNK	1fmol_noBG_2	8746437	44531	19.16	A10-11182.raw
sp|O00444|PLK4_HUMAN	LLIGQPLPNK	1fmol_BG_1	18008250	0	18.38	A10-11183.raw
sp|O00444|PLK4_HUMAN	LLIGQPLPNK	1fmol_BG_2	15010309	0	18.38	A10-11184.raw
sp|O00444|PLK4_HUMAN	LLIGQPLPNK	10fmol_noBG_1	43337388	281116	19.07	A10-11185.raw
sp|O00444|PLK4_HUMAN	LLIGQPLPNK	10fmol_noBG_2	37353392	185400	19.1	A10-11186.raw
sp|O00444|PLK4_HUMAN	LLIGQPLPNK	10fmol_BG_1	139570112	0	18.73	A10-11187.raw
sp|O00444|PLK4_HUMAN	LLIGQPLPNK	10fmol_BG_2	104486672	0	18.5	A10-11188.raw
sp|O00444|PLK4_HUMAN	LLIGQPLPNK	100fmol_noBG_1	1216656256	27665012	19.14	A10-11189.raw
sp|O00444|PLK4_HUMAN	LLIGQPLPNK	100fmol_noBG_2	1545423104	22910996	19.24	A10-11190.raw
sp|O00444|PLK4_HUMAN	LLIGQPLPNK	100fmol_BG_1	2809048576	19675680	18.44	A10-11191.raw
sp|O00444|PLK4_HUMAN	LLIGQPLPNK	100fmol_BG_2	3063864832	20378080	18.49	A10-11192.raw
sp|O00444|PLK4_HUMAN	LLIGQPLPNK	1pmol_noBG_1	22147137536	260985440	18.84	A10-11193.raw
sp|O00444|PLK4_HUMAN	LLIGQPLPNK	1pmol_noBG_2	26505166848	255462688	18.78	A10-11194.raw
sp|O00444|PLK4_HUMAN	LLIGQPLPNK	1pmol_BG_1	29368330240	324891392	18.22	A10-11195.raw
sp|O00444|PLK4_HUMAN	LLIGQPLPNK	1pmol_BG_2	29137367040	282397472	18.17	A10-11196.raw
sp|O00444|PLK4_HUMAN	LLIGQPLPNK	1amol_noBG_1	21762	2260	19.45	A10-11169.raw
sp|O00444|PLK4_HUMAN	LLIGQPLPNK	1amol_noBG_2	4523	0	19.07	A10-11170.raw
sp|O00444|PLK4_HUMAN	LLIGQPLPNK	1amol_BG_1	54613	0	18.52	A10-11171.raw
sp|O00444|PLK4_HUMAN	LLIGQPLPNK	1amol_BG_2	124417	0	18.47	A10-11172.raw
sp|O00444|PLK4_HUMAN	LLIGQPLPNK	10amol_noBG_1	68869	0	19.07	A10-11173.raw
sp|O00444|PLK4_HUMAN	LLIGQPLPNK	10amol_noBG_2	66758	0	19.06	A10-11174.raw
sp|O00444|PLK4_HUMAN	LLIGQPLPNK	10amol_BG_1	78594	0	18.45	A10-11175.raw
sp|O00444|PLK4_HUMAN	LLIGQPLPNK	10amol_BG_2	0	0	17.82	A10-11176.raw
sp|O00444|PLK4_HUMAN	LLIGQPLPNK	100amol_noBG_1	436282	0	#N/A	A10-11177.raw
sp|O00444|PLK4_HUMAN	LLIGQPLPNK	100amol_noBG_2	648531	0	#N/A	A10-11178.raw
sp|O00444|PLK4_HUMAN	LLIGQPLPNK	100amol_BG_1	972621	0	18.39	A10-11179.raw
sp|O00444|PLK4_HUMAN	LLIGQPLPNK	100amol_BG_2	426776	0	18.09	A10-11180.raw
sp|O00444|PLK4_HUMAN	LLIGQPLPNK	1fmol_noBG_1	7097933	68650	19.63	A10-11181.raw
sp|O00444|PLK4_HUMAN	LLIGQPLPNK	1fmol_noBG_2	8746437	44531	19.2	A10-11182.raw
sp|O00444|PLK4_HUMAN	LLIGQPLPNK	1fmol_BG_1	18008250	0	18.38	A10-11183.raw
sp|O00444|PLK4_HUMAN	LLIGQPLPNK	1fmol_BG_2	15010309	0	18.34	A10-11184.raw
sp|O00444|PLK4_HUMAN	LLIGQPLPNK	10fmol_noBG_1	43337388	281116	19.07	A10-11185.raw
sp|O00444|PLK4_HUMAN	LLIGQPLPNK	10fmol_noBG_2	37353392	185400	19.1	A10-11186.raw
sp|O00444|PLK4_HUMAN	LLIGQPLPNK	10fmol_BG_1	139570112	0	18.73	A10-11187.raw
sp|O00444|PLK4_HUMAN	LLIGQPLPNK	10fmol_BG_2	104486672	0	18.52	A10-11188.raw
sp|O00444|PLK4_HUMAN	LLIGQPLPNK	100fmol_noBG_1	1216656256	27665012	19.14	A10-11189.raw
sp|O00444|PLK4_HUMAN	LLIGQPLPNK	100fmol_noBG_2	1545423104	22910996	19.24	A10-11190.raw
sp|O00444|PLK4_HUMAN	LLIGQPLPNK	100fmol_BG_1	2809048576	19675680	18.44	A10-11191.raw
sp|O00444|PLK4_HUMAN	LLIGQPLPNK	100fmol_BG_2	3063864832	20378080	18.49	A10-11192.raw
sp|O00444|PLK4_HUMAN	LLIGQPLPNK	1pmol_noBG_1	22147137536	260985440	18.84	A10-11193.raw
sp|O00444|PLK4_HUMAN	LLIGQPLPNK	1pmol_noBG_2	26505166848	255462688	18.78	A10-11194.raw
sp|O00444|PLK4_HUMAN	LLIGQPLPNK	1pmol_BG_1	29368330240	324891392	18.22	A10-11195.raw
sp|O00444|PLK4_HUMAN	LLIGQPLPNK	1pmol_BG_2	29137367040	282397472	18.17	A10-11196.raw
sp|O00444|PLK4_HUMAN	LLIGQPLPNK	1amol_noBG_1	21762	2260	19.59	A10-11169.raw
sp|O00444|PLK4_HUMAN	LLIGQPLPNK	1amol_noBG_2	4523	0	19.12	A10-11170.raw
sp|O00444|PLK4_HUMAN	LLIGQPLPNK	1amol_BG_1	54613	0	18.45	A10-11171.raw
sp|O00444|PLK4_HUMAN	LLIGQPLPNK	1amol_BG_2	124417	0	18.4	A10-11172.raw
sp|O00444|PLK4_HUMAN	LLIGQPLPNK	10amol_noBG_1	68869	0	19.05	A10-11173.raw
sp|O00444|PLK4_HUMAN	LLIGQPLPNK	10amol_noBG_2	66758	0	19.02	A10-11174.raw
sp|O00444|PLK4_HUMAN	LLIGQPLPNK	10amol_BG_1	78594	0	18.41	A10-11175.raw
sp|O00444|PLK4_HUMAN	LLIGQPLPNK	10amol_BG_2	0	0	17.82	A10-11176.raw
sp|O00444|PLK4_HUMAN	LLIGQPLPNK	100amol_noBG_1	436282	0	19.44	A10-11177.raw
sp|O00444|PLK4_HUMAN	LLIGQPLPNK	100amol_noBG_2	648531	0	19.12	A10-11178.raw
sp|O00444|PLK4_HUMAN	LLIGQPLPNK	100amol_BG_1	972621	0	18.19	A10-11179.raw
sp|O00444|PLK4_HUMAN	LLIGQPLPNK	100amol_BG_2	426776	0	18.01	A10-11180.raw
sp|O00444|PLK4_HUMAN	LLIGQPLPNK	1fmol_noBG_1	7097933	68650	19.63	A10-11181.raw
sp|O00444|PLK4_HUMAN	LLIGQPLPNK	1fmol_noBG_2	8746437	44531	19.16	A10-11182.raw
sp|O00444|PLK4_HUMAN	LLIGQPLPNK	1fmol_BG_1	18008250	0	18.34	A10-11183.raw
sp|O00444|PLK4_HUMAN	LLIGQPLPNK	1fmol_BG_2	15010309	0	18.24	A10-11184.raw
sp|O00444|PLK4_HUMAN	LLIGQPLPNK	10fmol_noBG_1	43337388	281116	19.07	A10-11185.raw
sp|O00444|PLK4_HUMAN	LLIGQPLPNK	10fmol_noBG_2	37353392	185400	19.1	A10-11186.raw
sp|O00444|PLK4_HUMAN	LLIGQPLPNK	10fmol_BG_1	139570112	0	18.69	A10-11187.raw
sp|O00444|PLK4_HUMAN	LLIGQPLPNK	10fmol_BG_2	104486672	0	18.52	A10-11188.raw
sp|O00444|PLK4_HUMAN	LLIGQPLPNK	100fmol_noBG_1	1216656256	27665012	19.14	A10-11189.raw
sp|O00444|PLK4_HUMAN	LLIGQPLPNK	100fmol_noBG_2	1545423104	22910996	19.24	A10-11190.raw
sp|O00444|PLK4_HUMAN	LLIGQPLPNK	100fmol_BG_1	2809048576	19675680	18.42	A10-11191.raw
sp|O00444|PLK4_HUMAN	LLIGQPLPNK	100fmol_BG_2	3063864832	20378080	18.49	A10-11192.raw
sp|O00444|PLK4_HUMAN	LLIGQPLPNK	1pmol_noBG_1	22147137536	260985440	18.84	A10-11193.raw
sp|O00444|PLK4_HUMAN	LLIGQPLPNK	1pmol_noBG_2	26505166848	255462688	18.78	A10-11194.raw
sp|O00444|PLK4_HUMAN	LLIGQPLPNK	1pmol_BG_1	29368330240	324891392	18.22	A10-11195.raw
sp|O00444|PLK4_HUMAN	LLIGQPLPNK	1pmol_BG_2	29137367040	282397472	18.17	A10-11196.raw
sp|O00444|PLK4_HUMAN	IADFGLATQLK	1amol_noBG_1	2120	0	23.54	A10-11169.raw
sp|O00444|PLK4_HUMAN	IADFGLATQLK	1amol_noBG_2	2101	0	23.59	A10-11170.raw
sp|O00444|PLK4_HUMAN	IADFGLATQLK	1amol_BG_1	1501260	464530	23.04	A10-11171.raw
sp|O00444|PLK4_HUMAN	IADFGLATQLK	1amol_BG_2	2715099	0	23.25	A10-11172.raw
sp|O00444|PLK4_HUMAN	IADFGLATQLK	10amol_noBG_1	58377	0	23.53	A10-11173.raw
sp|O00444|PLK4_HUMAN	IADFGLATQLK	10amol_noBG_2	61873	0	23.52	A10-11174.raw
sp|O00444|PLK4_HUMAN	IADFGLATQLK	10amol_BG_1	709867	0	22.96	A10-11175.raw
sp|O00444|PLK4_HUMAN	IADFGLATQLK	10amol_BG_2	2177399	0	23.15	A10-11176.raw
sp|O00444|PLK4_HUMAN	IADFGLATQLK	100amol_noBG_1	496422	0	23.88	A10-11177.raw
sp|O00444|PLK4_HUMAN	IADFGLATQLK	100amol_noBG_2	746509	0	23.62	A10-11178.raw
sp|O00444|PLK4_HUMAN	IADFGLATQLK	100amol_BG_1	136791	1125939	23.21	A10-11179.raw
sp|O00444|PLK4_HUMAN	IADFGLATQLK	100amol_BG_2	745905	2381433	22.79	A10-11180.raw
sp|O00444|PLK4_HUMAN	IADFGLATQLK	1fmol_noBG_1	5204516	21985	23.97	A10-11181.raw
sp|O00444|PLK4_HUMAN	IADFGLATQLK	1fmol_noBG_2	6694605	182157	23.67	A10-11182.raw
sp|O00444|PLK4_HUMAN	IADFGLATQLK	1fmol_BG_1	8663258	1099407	23.06	A10-11183.raw
sp|O00444|PLK4_HUMAN	IADFGLATQLK	1fmol_BG_2	7724511	1930902	23.01	A10-11184.raw
sp|O00444|PLK4_HUMAN	IADFGLATQLK	10fmol_noBG_1	47072564	557587	23.48	A10-11185.raw
sp|O00444|PLK4_HUMAN	IADFGLATQLK	10fmol_noBG_2	47347000	732527	23.56	A10-11186.raw
sp|O00444|PLK4_HUMAN	IADFGLATQLK	10fmol_BG_1	136127008	1413030	23.41	A10-11187.raw
sp|O00444|PLK4_HUMAN	IADFGLATQLK	10fmol_BG_2	118028320	444628	23.09	A10-11188.raw
sp|O00444|PLK4_HUMAN	IADFGLATQLK	100fmol_noBG_1	187941024	172713	23.65	A10-11189.raw
sp|O00444|PLK4_HUMAN	IADFGLATQLK	100fmol_noBG_2	117156304	3157990	23.79	A10-11190.raw
sp|O00444|PLK4_HUMAN	IADFGLATQLK	100fmol_BG_1	2112265984	72365376	23.18	A10-11191.raw
sp|O00444|PLK4_HUMAN	IADFGLATQLK	100fmol_BG_2	2156645376	101164568	23.19	A10-11192.raw
sp|O00444|PLK4_HUMAN	IADFGLATQLK	1pmol_noBG_1	21549230080	207450976	23.37	A10-11193.raw
sp|O00444|PLK4_HUMAN	IADFGLATQLK	1pmol_noBG_2	24175722496	229241072	23.36	A10-11194.raw
sp|O00444|PLK4_HUMAN	IADFGLATQLK	1pmol_BG_1	27113160704	115594984	22.95	A10-11195.raw
sp|O00444|PLK4_HUMAN	IADFGLATQLK	1pmol_BG_2	24161720320	91556288	22.87	A10-11196.raw
sp|O00444|PLK4_HUMAN	IADFGLATQLK	1amol_noBG_1	2120	0	23.38	A10-11169.raw
sp|O00444|PLK4_HUMAN	IADFGLATQLK	1amol_noBG_2	2101	0	23.42	A10-11170.raw
sp|O00444|PLK4_HUMAN	IADFGLATQLK	1amol_BG_1	1501260	464530	23.28	A10-11171.raw
sp|O00444|PLK4_HUMAN	IADFGLATQLK	1amol_BG_2	2715099	0	23.25	A10-11172.raw
sp|O00444|PLK4_HUMAN	IADFGLATQLK	10amol_noBG_1	58377	0	23.52	A10-11173.raw
sp|O00444|PLK4_HUMAN	IADFGLATQLK	10amol_noBG_2	61873	0	23.52	A10-11174.raw
sp|O00444|PLK4_HUMAN	IADFGLATQLK	10amol_BG_1	709867	0	22.89	A10-11175.raw
sp|O00444|PLK4_HUMAN	IADFGLATQLK	10amol_BG_2	2177399	0	22.88	A10-11176.raw
sp|O00444|PLK4_HUMAN	IADFGLATQLK	100amol_noBG_1	496422	0	23.88	A10-11177.raw
sp|O00444|PLK4_HUMAN	IADFGLATQLK	100amol_noBG_2	746509	0	23.62	A10-11178.raw
sp|O00444|PLK4_HUMAN	IADFGLATQLK	100amol_BG_1	136791	1125939	22.88	A10-11179.raw
sp|O00444|PLK4_HUMAN	IADFGLATQLK	100amol_BG_2	745905	2381433	22.89	A10-11180.raw
sp|O00444|PLK4_HUMAN	IADFGLATQLK	1fmol_noBG_1	5204516	21985	23.9	A10-11181.raw
sp|O00444|PLK4_HUMAN	IADFGLATQLK	1fmol_noBG_2	6694605	182157	23.67	A10-11182.raw
sp|O00444|PLK4_HUMAN	IADFGLATQLK	1fmol_BG_1	8663258	1099407	23.06	A10-11183.raw
sp|O00444|PLK4_HUMAN	IADFGLATQLK	1fmol_BG_2	7724511	1930902	22.94	A10-11184.raw
sp|O00444|PLK4_HUMAN	IADFGLATQLK	10fmol_noBG_1	47072564	557587	23.48	A10-11185.raw
sp|O00444|PLK4_HUMAN	IADFGLATQLK	10fmol_noBG_2	47347000	732527	23.56	A10-11186.raw
sp|O00444|PLK4_HUMAN	IADFGLATQLK	10fmol_BG_1	136127008	1413030	23.41	A10-11187.raw
sp|O00444|PLK4_HUMAN	IADFGLATQLK	10fmol_BG_2	118028320	444628	23.09	A10-11188.raw
sp|O00444|PLK4_HUMAN	IADFGLATQLK	100fmol_noBG_1	187941024	172713	23.56	A10-11189.raw
sp|O00444|PLK4_HUMAN	IADFGLATQLK	100fmol_noBG_2	117156304	3157990	23.79	A10-11190.raw
sp|O00444|PLK4_HUMAN	IADFGLATQLK	100fmol_BG_1	2112265984	72365376	23.18	A10-11191.raw
sp|O00444|PLK4_HUMAN	IADFGLATQLK	100fmol_BG_2	2156645376	101164568	23.19	A10-11192.raw
sp|O00444|PLK4_HUMAN	IADFGLATQLK	1pmol_noBG_1	21549230080	207450976	23.37	A10-11193.raw
sp|O00444|PLK4_HUMAN	IADFGLATQLK	1pmol_noBG_2	24175722496	229241072	23.36	A10-11194.raw
sp|O00444|PLK4_HUMAN	IADFGLATQLK	1pmol_BG_1	27113160704	115594984	22.95	A10-11195.raw
sp|O00444|PLK4_HUMAN	IADFGLATQLK	1pmol_BG_2	24161720320	91556288	22.87	A10-11196.raw
sp|O00444|PLK4_HUMAN	IADFGLATQLK	1amol_noBG_1	2120	0	23.38	A10-11169.raw
sp|O00444|PLK4_HUMAN	IADFGLATQLK	1amol_noBG_2	2101	0	23.37	A10-11170.raw
sp|O00444|PLK4_HUMAN	IADFGLATQLK	1amol_BG_1	1501260	464530	23.25	A10-11171.raw
sp|O00444|PLK4_HUMAN	IADFGLATQLK	1amol_BG_2	2715099	0	23.13	A10-11172.raw
sp|O00444|PLK4_HUMAN	IADFGLATQLK	10amol_noBG_1	58377	0	23.53	A10-11173.raw
sp|O00444|PLK4_HUMAN	IADFGLATQLK	10amol_noBG_2	61873	0	23.55	A10-11174.raw
sp|O00444|PLK4_HUMAN	IADFGLATQLK	10amol_BG_1	709867	0	23.09	A10-11175.raw
sp|O00444|PLK4_HUMAN	IADFGLATQLK	10amol_BG_2	2177399	0	23.15	A10-11176.raw
sp|O00444|PLK4_HUMAN	IADFGLATQLK	100amol_noBG_1	496422	0	23.86	A10-11177.raw
sp|O00444|PLK4_HUMAN	IADFGLATQLK	100amol_noBG_2	746509	0	23.62	A10-11178.raw
sp|O00444|PLK4_HUMAN	IADFGLATQLK	100amol_BG_1	136791	1125939	23.21	A10-11179.raw
sp|O00444|PLK4_HUMAN	IADFGLATQLK	100amol_BG_2	745905	2381433	22.82	A10-11180.raw
sp|O00444|PLK4_HUMAN	IADFGLATQLK	1fmol_noBG_1	5204516	21985	23.97	A10-11181.raw
sp|O00444|PLK4_HUMAN	IADFGLATQLK	1fmol_noBG_2	6694605	182157	23.67	A10-11182.raw
sp|O00444|PLK4_HUMAN	IADFGLATQLK	1fmol_BG_1	8663258	1099407	23.06	A10-11183.raw
sp|O00444|PLK4_HUMAN	IADFGLATQLK	1fmol_BG_2	7724511	1930902	23.01	A10-11184.raw
sp|O00444|PLK4_HUMAN	IADFGLATQLK	10fmol_noBG_1	47072564	557587	23.48	A10-11185.raw
sp|O00444|PLK4_HUMAN	IADFGLATQLK	10fmol_noBG_2	47347000	732527	23.56	A10-11186.raw
sp|O00444|PLK4_HUMAN	IADFGLATQLK	10fmol_BG_1	136127008	1413030	23.43	A10-11187.raw
sp|O00444|PLK4_HUMAN	IADFGLATQLK	10fmol_BG_2	118028320	444628	23.11	A10-11188.raw
sp|O00444|PLK4_HUMAN	IADFGLATQLK	100fmol_noBG_1	187941024	172713	23.65	A10-11189.raw
sp|O00444|PLK4_HUMAN	IADFGLATQLK	100fmol_noBG_2	117156304	3157990	23.79	A10-11190.raw
sp|O00444|PLK4_HUMAN	IADFGLATQLK	100fmol_BG_1	2112265984	72365376	23.18	A10-11191.raw
sp|O00444|PLK4_HUMAN	IADFGLATQLK	100fmol_BG_2	2156645376	101164568	23.2	A10-11192.raw
sp|O00444|PLK4_HUMAN	IADFGLATQLK	1pmol_noBG_1	21549230080	207450976	23.37	A10-11193.raw
sp|O00444|PLK4_HUMAN	IADFGLATQLK	1pmol_noBG_2	24175722496	229241072	23.36	A10-11194.raw
sp|O00444|PLK4_HUMAN	IADFGLATQLK	1pmol_BG_1	27113160704	115594984	22.95	A10-11195.raw
sp|O00444|PLK4_HUMAN	IADFGLATQLK	1pmol_BG_2	24161720320	91556288	22.87	A10-11196.raw
sp|Q15468|STIL_HUMAN	SEYLLNQNLR	1amol_noBG_1	2216	0	19.12	A10-11169.raw
sp|Q15468|STIL_HUMAN	SEYLLNQNLR	1amol_noBG_2	2745	0	19.09	A10-11170.raw
sp|Q15468|STIL_HUMAN	SEYLLNQNLR	1amol_BG_1	36685080	15720817	18.9	A10-11171.raw
sp|Q15468|STIL_HUMAN	SEYLLNQNLR	1amol_BG_2	36079288	7739457	18.78	A10-11172.raw
sp|Q15468|STIL_HUMAN	SEYLLNQNLR	10amol_noBG_1	88154	0	19.07	A10-11173.raw
sp|Q15468|STIL_HUMAN	SEYLLNQNLR	10amol_noBG_2	87278	0	19.06	A10-11174.raw
sp|Q15468|STIL_HUMAN	SEYLLNQNLR	10amol_BG_1	35951656	14409804	18.78	A10-11175.raw
sp|Q15468|STIL_HUMAN	SEYLLNQNLR	10amol_BG_2	41398608	8001540	18.8	A10-11176.raw
sp|Q15468|STIL_HUMAN	SEYLLNQNLR	100amol_noBG_1	607068	0	19.52	A10-11177.raw
sp|Q15468|STIL_HUMAN	SEYLLNQNLR	100amol_noBG_2	916370	0	19.12	A10-11178.raw
sp|Q15468|STIL_HUMAN	SEYLLNQNLR	100amol_BG_1	42301192	7057152	18.85	A10-11179.raw
sp|Q15468|STIL_HUMAN	SEYLLNQNLR	100amol_BG_2	54120008	2595183	18.85	A10-11180.raw
sp|Q15468|STIL_HUMAN	SEYLLNQNLR	1fmol_noBG_1	6447374	107982	19.63	A10-11181.raw
sp|Q15468|STIL_HUMAN	SEYLLNQNLR	1fmol_noBG_2	7205696	43214	19.2	A10-11182.raw
sp|Q15468|STIL_HUMAN	SEYLLNQNLR	1fmol_BG_1	39797744	3373902	18.76	A10-11183.raw
sp|Q15468|STIL_HUMAN	SEYLLNQNLR	1fmol_BG_2	34636040	11813595	18.84	A10-11184.raw
sp|Q15468|STIL_HUMAN	SEYLLNQNLR	10fmol_noBG_1	40215932	755234	19.1	A10-11185.raw
sp|Q15468|STIL_HUMAN	SEYLLNQNLR	10fmol_noBG_2	32805424	369990	19.18	A10-11186.raw
sp|Q15468|STIL_HUMAN	SEYLLNQNLR	10fmol_BG_1	208635072	11181592	18.77	A10-11187.raw
sp|Q15468|STIL_HUMAN	SEYLLNQNLR	10fmol_BG_2	163834896	9233754	18.6	A10-11188.raw
sp|Q15468|STIL_HUMAN	SEYLLNQNLR	100fmol_noBG_1	1316490624	20645112	19.14	A10-11189.raw
sp|Q15468|STIL_HUMAN	SEYLLNQNLR	100fmol_noBG_2	1576353408	23863638	19.25	A10-11190.raw
sp|Q15468|STIL_HUMAN	SEYLLNQNLR	100fmol_BG_1	3079392768	76364320	18.55	A10-11191.raw
sp|Q15468|STIL_HUMAN	SEYLLNQNLR	100fmol_BG_2	3182236160	62382900	18.62	A10-11192.raw
sp|Q15468|STIL_HUMAN	SEYLLNQNLR	1pmol_noBG_1	27059740672	351363552	18.86	A10-11193.raw
sp|Q15468|STIL_HUMAN	SEYLLNQNLR	1pmol_noBG_2	30546726912	232824032	18.85	A10-11194.raw
sp|Q15468|STIL_HUMAN	SEYLLNQNLR	1pmol_BG_1	29482868736	203235568	18.29	A10-11195.raw
sp|Q15468|STIL_HUMAN	SEYLLNQNLR	1pmol_BG_2	27442620416	226163984	18.24	A10-11196.raw
sp|Q15468|STIL_HUMAN	SEYLLNQNLR	1amol_noBG_1	2216	0	19.08	A10-11169.raw
sp|Q15468|STIL_HUMAN	SEYLLNQNLR	1amol_noBG_2	2745	0	19.07	A10-11170.raw
sp|Q15468|STIL_HUMAN	SEYLLNQNLR	1amol_BG_1	36685080	15720817	18.9	A10-11171.raw
sp|Q15468|STIL_HUMAN	SEYLLNQNLR	1amol_BG_2	36079288	7739457	18.81	A10-11172.raw
sp|Q15468|STIL_HUMAN	SEYLLNQNLR	10amol_noBG_1	88154	0	19.09	A10-11173.raw
sp|Q15468|STIL_HUMAN	SEYLLNQNLR	10amol_noBG_2	87278	0	19.06	A10-11174.raw
sp|Q15468|STIL_HUMAN	SEYLLNQNLR	10amol_BG_1	35951656	14409804	18.78	A10-11175.raw
sp|Q15468|STIL_HUMAN	SEYLLNQNLR	10amol_BG_2	41398608	8001540	18.8	A10-11176.raw
sp|Q15468|STIL_HUMAN	SEYLLNQNLR	100amol_noBG_1	607068	0	19.52	A10-11177.raw
sp|Q15468|STIL_HUMAN	SEYLLNQNLR	100amol_noBG_2	916370	0	19.13	A10-11178.raw
sp|Q15468|STIL_HUMAN	SEYLLNQNLR	100amol_BG_1	42301192	7057152	18.85	A10-11179.raw
sp|Q15468|STIL_HUMAN	SEYLLNQNLR	100amol_BG_2	54120008	2595183	18.83	A10-11180.raw
sp|Q15468|STIL_HUMAN	SEYLLNQNLR	1fmol_noBG_1	6447374	107982	19.63	A10-11181.raw
sp|Q15468|STIL_HUMAN	SEYLLNQNLR	1fmol_noBG_2	7205696	43214	19.2	A10-11182.raw
sp|Q15468|STIL_HUMAN	SEYLLNQNLR	1fmol_BG_1	39797744	3373902	18.75	A10-11183.raw
sp|Q15468|STIL_HUMAN	SEYLLNQNLR	1fmol_BG_2	34636040	11813595	18.88	A10-11184.raw
sp|Q15468|STIL_HUMAN	SEYLLNQNLR	10fmol_noBG_1	40215932	755234	19.07	A10-11185.raw
sp|Q15468|STIL_HUMAN	SEYLLNQNLR	10fmol_noBG_2	32805424	369990	19.18	A10-11186.raw
sp|Q15468|STIL_HUMAN	SEYLLNQNLR	10fmol_BG_1	208635072	11181592	18.77	A10-11187.raw
sp|Q15468|STIL_HUMAN	SEYLLNQNLR	10fmol_BG_2	163834896	9233754	18.6	A10-11188.raw
sp|Q15468|STIL_HUMAN	SEYLLNQNLR	100fmol_noBG_1	1316490624	20645112	19.14	A10-11189.raw
sp|Q15468|STIL_HUMAN	SEYLLNQNLR	100fmol_noBG_2	1576353408	23863638	19.25	A10-11190.raw
sp|Q15468|STIL_HUMAN	SEYLLNQNLR	100fmol_BG_1	3079392768	76364320	18.55	A10-11191.raw
sp|Q15468|STIL_HUMAN	SEYLLNQNLR	100fmol_BG_2	3182236160	62382900	18.62	A10-11192.raw
sp|Q15468|STIL_HUMAN	SEYLLNQNLR	1pmol_noBG_1	27059740672	351363552	18.86	A10-11193.raw
sp|Q15468|STIL_HUMAN	SEYLLNQNLR	1pmol_noBG_2	30546726912	232824032	18.85	A10-11194.raw
sp|Q15468|STIL_HUMAN	SEYLLNQNLR	1pmol_BG_1	29482868736	203235568	18.29	A10-11195.raw
sp|Q15468|STIL_HUMAN	SEYLLNQNLR	1pmol_BG_2	27442620416	226163984	18.24	A10-11196.raw
sp|Q15468|STIL_HUMAN	SEYLLNQNLR	1amol_noBG_1	2216	0	18.95	A10-11169.raw
sp|Q15468|STIL_HUMAN	SEYLLNQNLR	1amol_noBG_2	2745	0	18.93	A10-11170.raw
sp|Q15468|STIL_HUMAN	SEYLLNQNLR	1amol_BG_1	36685080	15720817	18.97	A10-11171.raw
sp|Q15468|STIL_HUMAN	SEYLLNQNLR	1amol_BG_2	36079288	7739457	18.76	A10-11172.raw
sp|Q15468|STIL_HUMAN	SEYLLNQNLR	10amol_noBG_1	88154	0	19.05	A10-11173.raw
sp|Q15468|STIL_HUMAN	SEYLLNQNLR	10amol_noBG_2	87278	0	19.03	A10-11174.raw
sp|Q15468|STIL_HUMAN	SEYLLNQNLR	10amol_BG_1	35951656	14409804	18.8	A10-11175.raw
sp|Q15468|STIL_HUMAN	SEYLLNQNLR	10amol_BG_2	41398608	8001540	18.83	A10-11176.raw
sp|Q15468|STIL_HUMAN	SEYLLNQNLR	100amol_noBG_1	607068	0	19.5	A10-11177.raw
sp|Q15468|STIL_HUMAN	SEYLLNQNLR	100amol_noBG_2	916370	0	19.16	A10-11178.raw
sp|Q15468|STIL_HUMAN	SEYLLNQNLR	100amol_BG_1	42301192	7057152	18.92	A10-11179.raw
sp|Q15468|STIL_HUMAN	SEYLLNQNLR	100amol_BG_2	54120008	2595183	18.86	A10-11180.raw
sp|Q15468|STIL_HUMAN	SEYLLNQNLR	1fmol_noBG_1	6447374	107982	19.63	A10-11181.raw
sp|Q15468|STIL_HUMAN	SEYLLNQNLR	1fmol_noBG_2	7205696	43214	19.2	A10-11182.raw
sp|Q15468|STIL_HUMAN	SEYLLNQNLR	1fmol_BG_1	39797744	3373902	18.85	A10-11183.raw
sp|Q15468|STIL_HUMAN	SEYLLNQNLR	1fmol_BG_2	34636040	11813595	18.85	A10-11184.raw
sp|Q15468|STIL_HUMAN	SEYLLNQNLR	10fmol_noBG_1	40215932	755234	19.1	A10-11185.raw
sp|Q15468|STIL_HUMAN	SEYLLNQNLR	10fmol_noBG_2	32805424	369990	19.2	A10-11186.raw
sp|Q15468|STIL_HUMAN	SEYLLNQNLR	10fmol_BG_1	208635072	11181592	18.62	A10-11187.raw
sp|Q15468|STIL_HUMAN	SEYLLNQNLR	10fmol_BG_2	163834896	9233754	18.45	A10-11188.raw
sp|Q15468|STIL_HUMAN	SEYLLNQNLR	100fmol_noBG_1	1316490624	20645112	19.14	A10-11189.raw
sp|Q15468|STIL_HUMAN	SEYLLNQNLR	100fmol_noBG_2	1576353408	23863638	19.25	A10-11190.raw
sp|Q15468|STIL_HUMAN	SEYLLNQNLR	100fmol_BG_1	3079392768	76364320	18.54	A10-11191.raw
sp|Q15468|STIL_HUMAN	SEYLLNQNLR	100fmol_BG_2	3182236160	62382900	18.62	A10-11192.raw
sp|Q15468|STIL_HUMAN	SEYLLNQNLR	1pmol_noBG_1	27059740672	351363552	18.86	A10-11193.raw
sp|Q15468|STIL_HUMAN	SEYLLNQNLR	1pmol_noBG_2	30546726912	232824032	18.85	A10-11194.raw
sp|Q15468|STIL_HUMAN	SEYLLNQNLR	1pmol_BG_1	29482868736	203235568	18.29	A10-11195.raw
sp|Q15468|STIL_HUMAN	SEYLLNQNLR	1pmol_BG_2	27442620416	226163984	18.24	A10-11196.raw
sp|Q15468|STIL_HUMAN	YLNENQLSQLSVTR	1amol_noBG_1	3984	0	21.96	A10-11169.raw
sp|Q15468|STIL_HUMAN	YLNENQLSQLSVTR	1amol_noBG_2	2666	0	21.77	A10-11170.raw
sp|Q15468|STIL_HUMAN	YLNENQLSQLSVTR	1amol_BG_1	1589016	0	21.83	A10-11171.raw
sp|Q15468|STIL_HUMAN	YLNENQLSQLSVTR	1amol_BG_2	827446	412410	21.58	A10-11172.raw
sp|Q15468|STIL_HUMAN	YLNENQLSQLSVTR	10amol_noBG_1	50054	0	21.8	A10-11173.raw
sp|Q15468|STIL_HUMAN	YLNENQLSQLSVTR	10amol_noBG_2	35574	0	21.76	A10-11174.raw
sp|Q15468|STIL_HUMAN	YLNENQLSQLSVTR	10amol_BG_1	2090299	0	21.25	A10-11175.raw
sp|Q15468|STIL_HUMAN	YLNENQLSQLSVTR	10amol_BG_2	1195501	25567	21.56	A10-11176.raw
sp|Q15468|STIL_HUMAN	YLNENQLSQLSVTR	100amol_noBG_1	205898	0	22.15	A10-11177.raw
sp|Q15468|STIL_HUMAN	YLNENQLSQLSVTR	100amol_noBG_2	314471	0	21.8	A10-11178.raw
sp|Q15468|STIL_HUMAN	YLNENQLSQLSVTR	100amol_BG_1	767321	0	21.76	A10-11179.raw
sp|Q15468|STIL_HUMAN	YLNENQLSQLSVTR	100amol_BG_2	1604468	0	21.62	A10-11180.raw
sp|Q15468|STIL_HUMAN	YLNENQLSQLSVTR	1fmol_noBG_1	2260256	18451	22.24	A10-11181.raw
sp|Q15468|STIL_HUMAN	YLNENQLSQLSVTR	1fmol_noBG_2	3182299	0	21.87	A10-11182.raw
sp|Q15468|STIL_HUMAN	YLNENQLSQLSVTR	1fmol_BG_1	11433513	0	21.39	A10-11183.raw
sp|Q15468|STIL_HUMAN	YLNENQLSQLSVTR	1fmol_BG_2	11415853	0	21.44	A10-11184.raw
sp|Q15468|STIL_HUMAN	YLNENQLSQLSVTR	10fmol_noBG_1	40354728	260854	21.72	A10-11185.raw
sp|Q15468|STIL_HUMAN	YLNENQLSQLSVTR	10fmol_noBG_2	45693156	674290	21.83	A10-11186.raw
sp|Q15468|STIL_HUMAN	YLNENQLSQLSVTR	10fmol_BG_1	155698912	1248433	21.7	A10-11187.raw
sp|Q15468|STIL_HUMAN	YLNENQLSQLSVTR	10fmol_BG_2	155008912	1110072	21.42	A10-11188.raw
sp|Q15468|STIL_HUMAN	YLNENQLSQLSVTR	100fmol_noBG_1	133740080	959044	21.85	A10-11189.raw
sp|Q15468|STIL_HUMAN	YLNENQLSQLSVTR	100fmol_noBG_2	194079264	2494543	22.09	A10-11190.raw
sp|Q15468|STIL_HUMAN	YLNENQLSQLSVTR	100fmol_BG_1	2533620736	42389480	21.51	A10-11191.raw
sp|Q15468|STIL_HUMAN	YLNENQLSQLSVTR	100fmol_BG_2	2513981696	35498480	21.57	A10-11192.raw
sp|Q15468|STIL_HUMAN	YLNENQLSQLSVTR	1pmol_noBG_1	14064822272	156764192	21.83	A10-11193.raw
sp|Q15468|STIL_HUMAN	YLNENQLSQLSVTR	1pmol_noBG_2	16646449152	213459680	21.73	A10-11194.raw
sp|Q15468|STIL_HUMAN	YLNENQLSQLSVTR	1pmol_BG_1	26831990784	349333120	21.38	A10-11195.raw
sp|Q15468|STIL_HUMAN	YLNENQLSQLSVTR	1pmol_BG_2	23729899520	303429728	21.28	A10-11196.raw
sp|Q15468|STIL_HUMAN	YLNENQLSQLSVTR	1amol_noBG_1	3984	0	21.8	A10-11169.raw
sp|Q15468|STIL_HUMAN	YLNENQLSQLSVTR	1amol_noBG_2	2666	0	21.93	A10-11170.raw
sp|Q15468|STIL_HUMAN	YLNENQLSQLSVTR	1amol_BG_1	1589016	0	21.65	A10-11171.raw
sp|Q15468|STIL_HUMAN	YLNENQLSQLSVTR	1amol_BG_2	827446	412410	21.52	A10-11172.raw
sp|Q15468|STIL_HUMAN	YLNENQLSQLSVTR	10amol_noBG_1	50054	0	21.84	A10-11173.raw
sp|Q15468|STIL_HUMAN	YLNENQLSQLSVTR	10amol_noBG_2	35574	0	21.84	A10-11174.raw
sp|Q15468|STIL_HUMAN	YLNENQLSQLSVTR	10amol_BG_1	2090299	0	21.36	A10-11175.raw
sp|Q15468|STIL_HUMAN	YLNENQLSQLSVTR	10amol_BG_2	1195501	25567	21.52	A10-11176.raw
sp|Q15468|STIL_HUMAN	YLNENQLSQLSVTR	100amol_noBG_1	205898	0	22.07	A10-11177.raw
sp|Q15468|STIL_HUMAN	YLNENQLSQLSVTR	100amol_noBG_2	314471	0	21.81	A10-11178.raw
sp|Q15468|STIL_HUMAN	YLNENQLSQLSVTR	100amol_BG_1	767321	0	21.74	A10-11179.raw
sp|Q15468|STIL_HUMAN	YLNENQLSQLSVTR	100amol_BG_2	1604468	0	21.47	A10-11180.raw
sp|Q15468|STIL_HUMAN	YLNENQLSQLSVTR	1fmol_noBG_1	2260256	18451	22.22	A10-11181.raw
sp|Q15468|STIL_HUMAN	YLNENQLSQLSVTR	1fmol_noBG_2	3182299	0	21.87	A10-11182.raw
sp|Q15468|STIL_HUMAN	YLNENQLSQLSVTR	1fmol_BG_1	11433513	0	21.45	A10-11183.raw
sp|Q15468|STIL_HUMAN	YLNENQLSQLSVTR	1fmol_BG_2	11415853	0	21.41	A10-11184.raw
sp|Q15468|STIL_HUMAN	YLNENQLSQLSVTR	10fmol_noBG_1	40354728	260854	21.75	A10-11185.raw
sp|Q15468|STIL_HUMAN	YLNENQLSQLSVTR	10fmol_noBG_2	45693156	674290	21.83	A10-11186.raw
sp|Q15468|STIL_HUMAN	YLNENQLSQLSVTR	10fmol_BG_1	155698912	1248433	21.7	A10-11187.raw
sp|Q15468|STIL_HUMAN	YLNENQLSQLSVTR	10fmol_BG_2	155008912	1110072	21.38	A10-11188.raw
sp|Q15468|STIL_HUMAN	YLNENQLSQLSVTR	100fmol_noBG_1	133740080	959044	21.85	A10-11189.raw
sp|Q15468|STIL_HUMAN	YLNENQLSQLSVTR	100fmol_noBG_2	194079264	2494543	22.09	A10-11190.raw
sp|Q15468|STIL_HUMAN	YLNENQLSQLSVTR	100fmol_BG_1	2533620736	42389480	21.51	A10-11191.raw
sp|Q15468|STIL_HUMAN	YLNENQLSQLSVTR	100fmol_BG_2	2513981696	35498480	21.57	A10-11192.raw
sp|Q15468|STIL_HUMAN	YLNENQLSQLSVTR	1pmol_noBG_1	14064822272	156764192	21.83	A10-11193.raw
sp|Q15468|STIL_HUMAN	YLNENQLSQLSVTR	1pmol_noBG_2	16646449152	213459680	21.73	A10-11194.raw
sp|Q15468|STIL_HUMAN	YLNENQLSQLSVTR	1pmol_BG_1	26831990784	349333120	21.38	A10-11195.raw
sp|Q15468|STIL_HUMAN	YLNENQLSQLSVTR	1pmol_BG_2	23729899520	303429728	21.28	A10-11196.raw
sp|Q15468|STIL_HUMAN	YLNENQLSQLSVTR	1amol_noBG_1	3984	0	21.69	A10-11169.raw
sp|Q15468|STIL_HUMAN	YLNENQLSQLSVTR	1amol_noBG_2	2666	0	21.9	A10-11170.raw
sp|Q15468|STIL_HUMAN	YLNENQLSQLSVTR	1amol_BG_1	1589016	0	21.68	A10-11171.raw
sp|Q15468|STIL_HUMAN	YLNENQLSQLSVTR	1amol_BG_2	827446	412410	21.52	A10-11172.raw
sp|Q15468|STIL_HUMAN	YLNENQLSQLSVTR	10amol_noBG_1	50054	0	21.91	A10-11173.raw
sp|Q15468|STIL_HUMAN	YLNENQLSQLSVTR	10amol_noBG_2	35574	0	21.8	A10-11174.raw
sp|Q15468|STIL_HUMAN	YLNENQLSQLSVTR	10amol_BG_1	2090299	0	21.39	A10-11175.raw
sp|Q15468|STIL_HUMAN	YLNENQLSQLSVTR	10amol_BG_2	1195501	25567	21.56	A10-11176.raw
sp|Q15468|STIL_HUMAN	YLNENQLSQLSVTR	100amol_noBG_1	205898	0	22.07	A10-11177.raw
sp|Q15468|STIL_HUMAN	YLNENQLSQLSVTR	100amol_noBG_2	314471	0	21.81	A10-11178.raw
sp|Q15468|STIL_HUMAN	YLNENQLSQLSVTR	100amol_BG_1	767321	0	21.76	A10-11179.raw
sp|Q15468|STIL_HUMAN	YLNENQLSQLSVTR	100amol_BG_2	1604468	0	21.53	A10-11180.raw
sp|Q15468|STIL_HUMAN	YLNENQLSQLSVTR	1fmol_noBG_1	2260256	18451	22.24	A10-11181.raw
sp|Q15468|STIL_HUMAN	YLNENQLSQLSVTR	1fmol_noBG_2	3182299	0	21.87	A10-11182.raw
sp|Q15468|STIL_HUMAN	YLNENQLSQLSVTR	1fmol_BG_1	11433513	0	21.49	A10-11183.raw
sp|Q15468|STIL_HUMAN	YLNENQLSQLSVTR	1fmol_BG_2	11415853	0	21.41	A10-11184.raw
sp|Q15468|STIL_HUMAN	YLNENQLSQLSVTR	10fmol_noBG_1	40354728	260854	21.75	A10-11185.raw
sp|Q15468|STIL_HUMAN	YLNENQLSQLSVTR	10fmol_noBG_2	45693156	674290	21.83	A10-11186.raw
sp|Q15468|STIL_HUMAN	YLNENQLSQLSVTR	10fmol_BG_1	155698912	1248433	21.7	A10-11187.raw
sp|Q15468|STIL_HUMAN	YLNENQLSQLSVTR	10fmol_BG_2	155008912	1110072	21.42	A10-11188.raw
sp|Q15468|STIL_HUMAN	YLNENQLSQLSVTR	100fmol_noBG_1	133740080	959044	21.85	A10-11189.raw
sp|Q15468|STIL_HUMAN	YLNENQLSQLSVTR	100fmol_noBG_2	194079264	2494543	22.09	A10-11190.raw
sp|Q15468|STIL_HUMAN	YLNENQLSQLSVTR	100fmol_BG_1	2533620736	42389480	21.51	A10-11191.raw
sp|Q15468|STIL_HUMAN	YLNENQLSQLSVTR	100fmol_BG_2	2513981696	35498480	21.57	A10-11192.raw
sp|Q15468|STIL_HUMAN	YLNENQLSQLSVTR	1pmol_noBG_1	14064822272	156764192	21.83	A10-11193.raw
sp|Q15468|STIL_HUMAN	YLNENQLSQLSVTR	1pmol_noBG_2	16646449152	213459680	21.72	A10-11194.raw
sp|Q15468|STIL_HUMAN	YLNENQLSQLSVTR	1pmol_BG_1	26831990784	349333120	21.38	A10-11195.raw
sp|Q15468|STIL_HUMAN	YLNENQLSQLSVTR	1pmol_BG_2	23729899520	303429728	21.28	A10-11196.raw
sp|P23258|TBG1_HUMAN	AVLLDLEPR	1amol_noBG_1	7551	0	22.89	A10-11169.raw
sp|P23258|TBG1_HUMAN	AVLLDLEPR	1amol_noBG_2	9929	2060	23.27	A10-11170.raw
sp|P23258|TBG1_HUMAN	AVLLDLEPR	1amol_BG_1	3376828	507235	22.96	A10-11171.raw
sp|P23258|TBG1_HUMAN	AVLLDLEPR	1amol_BG_2	3993258	1697198	22.72	A10-11172.raw
sp|P23258|TBG1_HUMAN	AVLLDLEPR	10amol_noBG_1	71249	0	23.23	A10-11173.raw
sp|P23258|TBG1_HUMAN	AVLLDLEPR	10amol_noBG_2	41720	2798	23.11	A10-11174.raw
sp|P23258|TBG1_HUMAN	AVLLDLEPR	10amol_BG_1	4179538	1044761	22.79	A10-11175.raw
sp|P23258|TBG1_HUMAN	AVLLDLEPR	10amol_BG_2	3763886	3915328	22.89	A10-11176.raw
sp|P23258|TBG1_HUMAN	AVLLDLEPR	100amol_noBG_1	526163	0	23.62	A10-11177.raw
sp|P23258|TBG1_HUMAN	AVLLDLEPR	100amol_noBG_2	718471	9680	23.22	A10-11178.raw
sp|P23258|TBG1_HUMAN	AVLLDLEPR	100amol_BG_1	3374046	2920512	22.92	A10-11179.raw
sp|P23258|TBG1_HUMAN	AVLLDLEPR	100amol_BG_2	10492981	7685972	22.94	A10-11180.raw
sp|P23258|TBG1_HUMAN	AVLLDLEPR	1fmol_noBG_1	5216819	20796	23.67	A10-11181.raw
sp|P23258|TBG1_HUMAN	AVLLDLEPR	1fmol_noBG_2	7434122	84513	23.33	A10-11182.raw
sp|P23258|TBG1_HUMAN	AVLLDLEPR	1fmol_BG_1	15502723	300620	22.7	A10-11183.raw
sp|P23258|TBG1_HUMAN	AVLLDLEPR	1fmol_BG_2	9051189	5322104	22.61	A10-11184.raw
sp|P23258|TBG1_HUMAN	AVLLDLEPR	10fmol_noBG_1	46171228	293288	23.22	A10-11185.raw
sp|P23258|TBG1_HUMAN	AVLLDLEPR	10fmol_noBG_2	41898036	427999	23.18	A10-11186.raw
sp|P23258|TBG1_HUMAN	AVLLDLEPR	10fmol_BG_1	89806920	3619730	22.96	A10-11187.raw
sp|P23258|TBG1_HUMAN	AVLLDLEPR	10fmol_BG_2	56264672	220259	22.66	A10-11188.raw
sp|P23258|TBG1_HUMAN	AVLLDLEPR	100fmol_noBG_1	209216064	1886479	23.37	A10-11189.raw
sp|P23258|TBG1_HUMAN	AVLLDLEPR	100fmol_noBG_2	292009920	4670766	23.45	A10-11190.raw
sp|P23258|TBG1_HUMAN	AVLLDLEPR	100fmol_BG_1	2253227008	51221676	22.74	A10-11191.raw
sp|P23258|TBG1_HUMAN	AVLLDLEPR	100fmol_BG_2	2723731200	41250404	22.74	A10-11192.raw
sp|P23258|TBG1_HUMAN	AVLLDLEPR	1pmol_noBG_1	27347421184	207234864	23.07	A10-11193.raw
sp|P23258|TBG1_HUMAN	AVLLDLEPR	1pmol_noBG_2	28346423296	356191424	23.04	A10-11194.raw
sp|P23258|TBG1_HUMAN	AVLLDLEPR	1pmol_BG_1	30443040768	348910592	22.54	A10-11195.raw
sp|P23258|TBG1_HUMAN	AVLLDLEPR	1pmol_BG_2	28073216000	299579584	22.48	A10-11196.raw
sp|P23258|TBG1_HUMAN	AVLLDLEPR	1amol_noBG_1	7551	0	22.92	A10-11169.raw
sp|P23258|TBG1_HUMAN	AVLLDLEPR	1amol_noBG_2	9929	2060	23.37	A10-11170.raw
sp|P23258|TBG1_HUMAN	AVLLDLEPR	1amol_BG_1	3376828	507235	22.96	A10-11171.raw
sp|P23258|TBG1_HUMAN	AVLLDLEPR	1amol_BG_2	3993258	1697198	22.86	A10-11172.raw
sp|P23258|TBG1_HUMAN	AVLLDLEPR	10amol_noBG_1	71249	0	23.29	A10-11173.raw
sp|P23258|TBG1_HUMAN	AVLLDLEPR	10amol_noBG_2	41720	2798	23.11	A10-11174.raw
sp|P23258|TBG1_HUMAN	AVLLDLEPR	10amol_BG_1	4179538	1044761	22.79	A10-11175.raw
sp|P23258|TBG1_HUMAN	AVLLDLEPR	10amol_BG_2	3763886	3915328	22.89	A10-11176.raw
sp|P23258|TBG1_HUMAN	AVLLDLEPR	100amol_noBG_1	526163	0	23.5	A10-11177.raw
sp|P23258|TBG1_HUMAN	AVLLDLEPR	100amol_noBG_2	718471	9680	23.22	A10-11178.raw
sp|P23258|TBG1_HUMAN	AVLLDLEPR	100amol_BG_1	3374046	2920512	22.91	A10-11179.raw
sp|P23258|TBG1_HUMAN	AVLLDLEPR	100amol_BG_2	10492981	7685972	22.92	A10-11180.raw
sp|P23258|TBG1_HUMAN	AVLLDLEPR	1fmol_noBG_1	5216819	20796	23.67	A10-11181.raw
sp|P23258|TBG1_HUMAN	AVLLDLEPR	1fmol_noBG_2	7434122	84513	23.33	A10-11182.raw
sp|P23258|TBG1_HUMAN	AVLLDLEPR	1fmol_BG_1	15502723	300620	22.65	A10-11183.raw
sp|P23258|TBG1_HUMAN	AVLLDLEPR	1fmol_BG_2	9051189	5322104	22.57	A10-11184.raw
sp|P23258|TBG1_HUMAN	AVLLDLEPR	10fmol_noBG_1	46171228	293288	23.11	A10-11185.raw
sp|P23258|TBG1_HUMAN	AVLLDLEPR	10fmol_noBG_2	41898036	427999	23.18	A10-11186.raw
sp|P23258|TBG1_HUMAN	AVLLDLEPR	10fmol_BG_1	89806920	3619730	22.96	A10-11187.raw
sp|P23258|TBG1_HUMAN	AVLLDLEPR	10fmol_BG_2	56264672	220259	22.7	A10-11188.raw
sp|P23258|TBG1_HUMAN	AVLLDLEPR	100fmol_noBG_1	209216064	1886479	23.37	A10-11189.raw
sp|P23258|TBG1_HUMAN	AVLLDLEPR	100fmol_noBG_2	292009920	4670766	23.45	A10-11190.raw
sp|P23258|TBG1_HUMAN	AVLLDLEPR	100fmol_BG_1	2253227008	51221676	22.74	A10-11191.raw
sp|P23258|TBG1_HUMAN	AVLLDLEPR	100fmol_BG_2	2723731200	41250404	22.74	A10-11192.raw
sp|P23258|TBG1_HUMAN	AVLLDLEPR	1pmol_noBG_1	27347421184	207234864	23.07	A10-11193.raw
sp|P23258|TBG1_HUMAN	AVLLDLEPR	1pmol_noBG_2	28346423296	356191424	23.04	A10-11194.raw
sp|P23258|TBG1_HUMAN	AVLLDLEPR	1pmol_BG_1	30443040768	348910592	22.54	A10-11195.raw
sp|P23258|TBG1_HUMAN	AVLLDLEPR	1pmol_BG_2	28073216000	299579584	22.48	A10-11196.raw
sp|P23258|TBG1_HUMAN	AVLLDLEPR	1amol_noBG_1	7551	0	22.96	A10-11169.raw
sp|P23258|TBG1_HUMAN	AVLLDLEPR	1amol_noBG_2	9929	2060	23.09	A10-11170.raw
sp|P23258|TBG1_HUMAN	AVLLDLEPR	1amol_BG_1	3376828	507235	22.94	A10-11171.raw
sp|P23258|TBG1_HUMAN	AVLLDLEPR	1amol_BG_2	3993258	1697198	22.86	A10-11172.raw
sp|P23258|TBG1_HUMAN	AVLLDLEPR	10amol_noBG_1	71249	0	#N/A	A10-11173.raw
sp|P23258|TBG1_HUMAN	AVLLDLEPR	10amol_noBG_2	41720	2798	22.89	A10-11174.raw
sp|P23258|TBG1_HUMAN	AVLLDLEPR	10amol_BG_1	4179538	1044761	22.58	A10-11175.raw
sp|P23258|TBG1_HUMAN	AVLLDLEPR	10amol_BG_2	3763886	3915328	22.88	A10-11176.raw
sp|P23258|TBG1_HUMAN	AVLLDLEPR	100amol_noBG_1	526163	0	23.62	A10-11177.raw
sp|P23258|TBG1_HUMAN	AVLLDLEPR	100amol_noBG_2	718471	9680	23.22	A10-11178.raw
sp|P23258|TBG1_HUMAN	AVLLDLEPR	100amol_BG_1	3374046	2920512	22.7	A10-11179.raw
sp|P23258|TBG1_HUMAN	AVLLDLEPR	100amol_BG_2	10492981	7685972	22.94	A10-11180.raw
sp|P23258|TBG1_HUMAN	AVLLDLEPR	1fmol_noBG_1	5216819	20796	23.65	A10-11181.raw
sp|P23258|TBG1_HUMAN	AVLLDLEPR	1fmol_noBG_2	7434122	84513	23.33	A10-11182.raw
sp|P23258|TBG1_HUMAN	AVLLDLEPR	1fmol_BG_1	15502723	300620	22.58	A10-11183.raw
sp|P23258|TBG1_HUMAN	AVLLDLEPR	1fmol_BG_2	9051189	5322104	22.44	A10-11184.raw
sp|P23258|TBG1_HUMAN	AVLLDLEPR	10fmol_noBG_1	46171228	293288	23.15	A10-11185.raw
sp|P23258|TBG1_HUMAN	AVLLDLEPR	10fmol_noBG_2	41898036	427999	23.18	A10-11186.raw
sp|P23258|TBG1_HUMAN	AVLLDLEPR	10fmol_BG_1	89806920	3619730	22.77	A10-11187.raw
sp|P23258|TBG1_HUMAN	AVLLDLEPR	10fmol_BG_2	56264672	220259	22.56	A10-11188.raw
sp|P23258|TBG1_HUMAN	AVLLDLEPR	100fmol_noBG_1	209216064	1886479	23.37	A10-11189.raw
sp|P23258|TBG1_HUMAN	AVLLDLEPR	100fmol_noBG_2	292009920	4670766	23.45	A10-11190.raw
sp|P23258|TBG1_HUMAN	AVLLDLEPR	100fmol_BG_1	2253227008	51221676	22.74	A10-11191.raw
sp|P23258|TBG1_HUMAN	AVLLDLEPR	100fmol_BG_2	2723731200	41250404	22.74	A10-11192.raw
sp|P23258|TBG1_HUMAN	AVLLDLEPR	1pmol_noBG_1	27347421184	207234864	23.07	A10-11193.raw
sp|P23258|TBG1_HUMAN	AVLLDLEPR	1pmol_noBG_2	28346423296	356191424	23.04	A10-11194.raw
sp|P23258|TBG1_HUMAN	AVLLDLEPR	1pmol_BG_1	30443040768	348910592	22.54	A10-11195.raw
sp|P23258|TBG1_HUMAN	AVLLDLEPR	1pmol_BG_2	28073216000	299579584	22.48	A10-11196.raw
sp|P23258|TBG1_HUMAN	DVFFYQADDEHYIPR	1amol_noBG_1	548	0	24.71	A10-11169.raw
sp|P23258|TBG1_HUMAN	DVFFYQADDEHYIPR	1amol_noBG_2	2482	0	25.24	A10-11170.raw
sp|P23258|TBG1_HUMAN	DVFFYQADDEHYIPR	1amol_BG_1	737019	0	24.95	A10-11171.raw
sp|P23258|TBG1_HUMAN	DVFFYQADDEHYIPR	1amol_BG_2	1135698	0	24.68	A10-11172.raw
sp|P23258|TBG1_HUMAN	DVFFYQADDEHYIPR	10amol_noBG_1	6665	0	24.61	A10-11173.raw
sp|P23258|TBG1_HUMAN	DVFFYQADDEHYIPR	10amol_noBG_2	1195	0	24.46	A10-11174.raw
sp|P23258|TBG1_HUMAN	DVFFYQADDEHYIPR	10amol_BG_1	406167	0	24.48	A10-11175.raw
sp|P23258|TBG1_HUMAN	DVFFYQADDEHYIPR	10amol_BG_2	1263529	0	24.67	A10-11176.raw
sp|P23258|TBG1_HUMAN	DVFFYQADDEHYIPR	100amol_noBG_1	4369	0	24.91	A10-11177.raw
sp|P23258|TBG1_HUMAN	DVFFYQADDEHYIPR	100amol_noBG_2	8155	0	24.71	A10-11178.raw
sp|P23258|TBG1_HUMAN	DVFFYQADDEHYIPR	100amol_BG_1	283292	1069800	24.68	A10-11179.raw
sp|P23258|TBG1_HUMAN	DVFFYQADDEHYIPR	100amol_BG_2	1447178	0	24.94	A10-11180.raw
sp|P23258|TBG1_HUMAN	DVFFYQADDEHYIPR	1fmol_noBG_1	23128	0	25.04	A10-11181.raw
sp|P23258|TBG1_HUMAN	DVFFYQADDEHYIPR	1fmol_noBG_2	29266	0	24.76	A10-11182.raw
sp|P23258|TBG1_HUMAN	DVFFYQADDEHYIPR	1fmol_BG_1	2114530	124108	24.75	A10-11183.raw
sp|P23258|TBG1_HUMAN	DVFFYQADDEHYIPR	1fmol_BG_2	2259637	0	25.04	A10-11184.raw
sp|P23258|TBG1_HUMAN	DVFFYQADDEHYIPR	10fmol_noBG_1	1562865	0	24.65	A10-11185.raw
sp|P23258|TBG1_HUMAN	DVFFYQADDEHYIPR	10fmol_noBG_2	1643123	0	24.63	A10-11186.raw
sp|P23258|TBG1_HUMAN	DVFFYQADDEHYIPR	10fmol_BG_1	24304164	381672	24.67	A10-11187.raw
sp|P23258|TBG1_HUMAN	DVFFYQADDEHYIPR	10fmol_BG_2	13671561	0	24.31	A10-11188.raw
sp|P23258|TBG1_HUMAN	DVFFYQADDEHYIPR	100fmol_noBG_1	16713950	123482	24.84	A10-11189.raw
sp|P23258|TBG1_HUMAN	DVFFYQADDEHYIPR	100fmol_noBG_2	45541628	489248	24.89	A10-11190.raw
sp|P23258|TBG1_HUMAN	DVFFYQADDEHYIPR	100fmol_BG_1	383910016	12039796	24.43	A10-11191.raw
sp|P23258|TBG1_HUMAN	DVFFYQADDEHYIPR	100fmol_BG_2	399652352	11551948	24.37	A10-11192.raw
sp|P23258|TBG1_HUMAN	DVFFYQADDEHYIPR	1pmol_noBG_1	4981422592	19968410	24.69	A10-11193.raw
sp|P23258|TBG1_HUMAN	DVFFYQADDEHYIPR	1pmol_noBG_2	5770492928	26937850	24.61	A10-11194.raw
sp|P23258|TBG1_HUMAN	DVFFYQADDEHYIPR	1pmol_BG_1	8715569152	78809928	24.26	A10-11195.raw
sp|P23258|TBG1_HUMAN	DVFFYQADDEHYIPR	1pmol_BG_2	9223746560	100716392	24.13	A10-11196.raw
sp|P23258|TBG1_HUMAN	DVFFYQADDEHYIPR	1amol_noBG_1	548	0	24.69	A10-11169.raw
sp|P23258|TBG1_HUMAN	DVFFYQADDEHYIPR	1amol_noBG_2	2482	0	25.09	A10-11170.raw
sp|P23258|TBG1_HUMAN	DVFFYQADDEHYIPR	1amol_BG_1	737019	0	24.95	A10-11171.raw
sp|P23258|TBG1_HUMAN	DVFFYQADDEHYIPR	1amol_BG_2	1135698	0	24.76	A10-11172.raw
sp|P23258|TBG1_HUMAN	DVFFYQADDEHYIPR	10amol_noBG_1	6665	0	24.61	A10-11173.raw
sp|P23258|TBG1_HUMAN	DVFFYQADDEHYIPR	10amol_noBG_2	1195	0	24.33	A10-11174.raw
sp|P23258|TBG1_HUMAN	DVFFYQADDEHYIPR	10amol_BG_1	406167	0	24.67	A10-11175.raw
sp|P23258|TBG1_HUMAN	DVFFYQADDEHYIPR	10amol_BG_2	1263529	0	24.78	A10-11176.raw
sp|P23258|TBG1_HUMAN	DVFFYQADDEHYIPR	100amol_noBG_1	4369	0	24.93	A10-11177.raw
sp|P23258|TBG1_HUMAN	DVFFYQADDEHYIPR	100amol_noBG_2	8155	0	24.71	A10-11178.raw
sp|P23258|TBG1_HUMAN	DVFFYQADDEHYIPR	100amol_BG_1	283292	1069800	25.05	A10-11179.raw
sp|P23258|TBG1_HUMAN	DVFFYQADDEHYIPR	100amol_BG_2	1447178	0	24.71	A10-11180.raw
sp|P23258|TBG1_HUMAN	DVFFYQADDEHYIPR	1fmol_noBG_1	23128	0	25.01	A10-11181.raw
sp|P23258|TBG1_HUMAN	DVFFYQADDEHYIPR	1fmol_noBG_2	29266	0	24.76	A10-11182.raw
sp|P23258|TBG1_HUMAN	DVFFYQADDEHYIPR	1fmol_BG_1	2114530	124108	24.75	A10-11183.raw
sp|P23258|TBG1_HUMAN	DVFFYQADDEHYIPR	1fmol_BG_2	2259637	0	24.96	A10-11184.raw
sp|P23258|TBG1_HUMAN	DVFFYQADDEHYIPR	10fmol_noBG_1	1562865	0	24.63	A10-11185.raw
sp|P23258|TBG1_HUMAN	DVFFYQADDEHYIPR	10fmol_noBG_2	1643123	0	24.61	A10-11186.raw
sp|P23258|TBG1_HUMAN	DVFFYQADDEHYIPR	10fmol_BG_1	24304164	381672	24.65	A10-11187.raw
sp|P23258|TBG1_HUMAN	DVFFYQADDEHYIPR	10fmol_BG_2	13671561	0	24.33	A10-11188.raw
sp|P23258|TBG1_HUMAN	DVFFYQADDEHYIPR	100fmol_noBG_1	16713950	123482	24.84	A10-11189.raw
sp|P23258|TBG1_HUMAN	DVFFYQADDEHYIPR	100fmol_noBG_2	45541628	489248	24.89	A10-11190.raw
sp|P23258|TBG1_HUMAN	DVFFYQADDEHYIPR	100fmol_BG_1	383910016	12039796	24.43	A10-11191.raw
sp|P23258|TBG1_HUMAN	DVFFYQADDEHYIPR	100fmol_BG_2	399652352	11551948	24.37	A10-11192.raw
sp|P23258|TBG1_HUMAN	DVFFYQADDEHYIPR	1pmol_noBG_1	4981422592	19968410	24.61	A10-11193.raw
sp|P23258|TBG1_HUMAN	DVFFYQADDEHYIPR	1pmol_noBG_2	5770492928	26937850	24.61	A10-11194.raw
sp|P23258|TBG1_HUMAN	DVFFYQADDEHYIPR	1pmol_BG_1	8715569152	78809928	24.26	A10-11195.raw
sp|P23258|TBG1_HUMAN	DVFFYQADDEHYIPR	1pmol_BG_2	9223746560	100716392	24.13	A10-11196.raw
sp|P23258|TBG1_HUMAN	DVFFYQADDEHYIPR	1amol_noBG_1	548	0	24.69	A10-11169.raw
sp|P23258|TBG1_HUMAN	DVFFYQADDEHYIPR	1amol_noBG_2	2482	0	25.02	A10-11170.raw
sp|P23258|TBG1_HUMAN	DVFFYQADDEHYIPR	1amol_BG_1	737019	0	24.72	A10-11171.raw
sp|P23258|TBG1_HUMAN	DVFFYQADDEHYIPR	1amol_BG_2	1135698	0	24.72	A10-11172.raw
sp|P23258|TBG1_HUMAN	DVFFYQADDEHYIPR	10amol_noBG_1	6665	0	24.51	A10-11173.raw
sp|P23258|TBG1_HUMAN	DVFFYQADDEHYIPR	10amol_noBG_2	1195	0	24.33	A10-11174.raw
sp|P23258|TBG1_HUMAN	DVFFYQADDEHYIPR	10amol_BG_1	406167	0	24.8	A10-11175.raw
sp|P23258|TBG1_HUMAN	DVFFYQADDEHYIPR	10amol_BG_2	1263529	0	24.84	A10-11176.raw
sp|P23258|TBG1_HUMAN	DVFFYQADDEHYIPR	100amol_noBG_1	4369	0	24.8	A10-11177.raw
sp|P23258|TBG1_HUMAN	DVFFYQADDEHYIPR	100amol_noBG_2	8155	0	24.58	A10-11178.raw
sp|P23258|TBG1_HUMAN	DVFFYQADDEHYIPR	100amol_BG_1	283292	1069800	25.01	A10-11179.raw
sp|P23258|TBG1_HUMAN	DVFFYQADDEHYIPR	100amol_BG_2	1447178	0	24.6	A10-11180.raw
sp|P23258|TBG1_HUMAN	DVFFYQADDEHYIPR	1fmol_noBG_1	23128	0	25.06	A10-11181.raw
sp|P23258|TBG1_HUMAN	DVFFYQADDEHYIPR	1fmol_noBG_2	29266	0	24.76	A10-11182.raw
sp|P23258|TBG1_HUMAN	DVFFYQADDEHYIPR	1fmol_BG_1	2114530	124108	24.68	A10-11183.raw
sp|P23258|TBG1_HUMAN	DVFFYQADDEHYIPR	1fmol_BG_2	2259637	0	24.96	A10-11184.raw
sp|P23258|TBG1_HUMAN	DVFFYQADDEHYIPR	10fmol_noBG_1	1562865	0	24.65	A10-11185.raw
sp|P23258|TBG1_HUMAN	DVFFYQADDEHYIPR	10fmol_noBG_2	1643123	0	24.61	A10-11186.raw
sp|P23258|TBG1_HUMAN	DVFFYQADDEHYIPR	10fmol_BG_1	24304164	381672	24.63	A10-11187.raw
sp|P23258|TBG1_HUMAN	DVFFYQADDEHYIPR	10fmol_BG_2	13671561	0	24.33	A10-11188.raw
sp|P23258|TBG1_HUMAN	DVFFYQADDEHYIPR	100fmol_noBG_1	16713950	123482	24.84	A10-11189.raw
sp|P23258|TBG1_HUMAN	DVFFYQADDEHYIPR	100fmol_noBG_2	45541628	489248	24.89	A10-11190.raw
sp|P23258|TBG1_HUMAN	DVFFYQADDEHYIPR	100fmol_BG_1	383910016	12039796	24.43	A10-11191.raw
sp|P23258|TBG1_HUMAN	DVFFYQADDEHYIPR	100fmol_BG_2	399652352	11551948	24.37	A10-11192.raw
sp|P23258|TBG1_HUMAN	DVFFYQADDEHYIPR	1pmol_noBG_1	4981422592	19968410	24.61	A10-11193.raw
sp|P23258|TBG1_HUMAN	DVFFYQADDEHYIPR	1pmol_noBG_2	5770492928	26937850	24.6	A10-11194.raw
sp|P23258|TBG1_HUMAN	DVFFYQADDEHYIPR	1pmol_BG_1	8715569152	78809928	24.26	A10-11195.raw
sp|P23258|TBG1_HUMAN	DVFFYQADDEHYIPR	1pmol_BG_2	9223746560	100716392	24.13	A10-11196.raw
sp|P23258|TBG1_HUMAN	DVFFYQADDEHYIPR	1amol_noBG_1	3025	0	24.68	A10-11169.raw
sp|P23258|TBG1_HUMAN	DVFFYQADDEHYIPR	1amol_noBG_2	1031	0	24.88	A10-11170.raw
sp|P23258|TBG1_HUMAN	DVFFYQADDEHYIPR	1amol_BG_1	280035	0	24.75	A10-11171.raw
sp|P23258|TBG1_HUMAN	DVFFYQADDEHYIPR	1amol_BG_2	1178058	0	23.76	A10-11172.raw
sp|P23258|TBG1_HUMAN	DVFFYQADDEHYIPR	10amol_noBG_1	39706	0	24.65	A10-11173.raw
sp|P23258|TBG1_HUMAN	DVFFYQADDEHYIPR	10amol_noBG_2	24798	0	24.6	A10-11174.raw
sp|P23258|TBG1_HUMAN	DVFFYQADDEHYIPR	10amol_BG_1	60736	925545	24.71	A10-11175.raw
sp|P23258|TBG1_HUMAN	DVFFYQADDEHYIPR	10amol_BG_2	1962806	342632	24.53	A10-11176.raw
sp|P23258|TBG1_HUMAN	DVFFYQADDEHYIPR	100amol_noBG_1	74122	0	24.95	A10-11177.raw
sp|P23258|TBG1_HUMAN	DVFFYQADDEHYIPR	100amol_noBG_2	94077	0	24.71	A10-11178.raw
sp|P23258|TBG1_HUMAN	DVFFYQADDEHYIPR	100amol_BG_1	1429931	239103	24.9	A10-11179.raw
sp|P23258|TBG1_HUMAN	DVFFYQADDEHYIPR	100amol_BG_2	455042	2229455	24.97	A10-11180.raw
sp|P23258|TBG1_HUMAN	DVFFYQADDEHYIPR	1fmol_noBG_1	294961	0	25.04	A10-11181.raw
sp|P23258|TBG1_HUMAN	DVFFYQADDEHYIPR	1fmol_noBG_2	293000	0	24.76	A10-11182.raw
sp|P23258|TBG1_HUMAN	DVFFYQADDEHYIPR	1fmol_BG_1	2252490	0	24.8	A10-11183.raw
sp|P23258|TBG1_HUMAN	DVFFYQADDEHYIPR	1fmol_BG_2	510475	68384	24.69	A10-11184.raw
sp|P23258|TBG1_HUMAN	DVFFYQADDEHYIPR	10fmol_noBG_1	7983531	95621	24.65	A10-11185.raw
sp|P23258|TBG1_HUMAN	DVFFYQADDEHYIPR	10fmol_noBG_2	5248810	28580	24.63	A10-11186.raw
sp|P23258|TBG1_HUMAN	DVFFYQADDEHYIPR	10fmol_BG_1	88220224	700492	24.65	A10-11187.raw
sp|P23258|TBG1_HUMAN	DVFFYQADDEHYIPR	10fmol_BG_2	83642592	372994	24.31	A10-11188.raw
sp|P23258|TBG1_HUMAN	DVFFYQADDEHYIPR	100fmol_noBG_1	96998048	627558	24.84	A10-11189.raw
sp|P23258|TBG1_HUMAN	DVFFYQADDEHYIPR	100fmol_noBG_2	198547424	3658619	24.91	A10-11190.raw
sp|P23258|TBG1_HUMAN	DVFFYQADDEHYIPR	100fmol_BG_1	2088859392	5194047	24.43	A10-11191.raw
sp|P23258|TBG1_HUMAN	DVFFYQADDEHYIPR	100fmol_BG_2	2062247424	7957288	24.37	A10-11192.raw
sp|P23258|TBG1_HUMAN	DVFFYQADDEHYIPR	1pmol_noBG_1	21361518592	127053312	24.61	A10-11193.raw
sp|P23258|TBG1_HUMAN	DVFFYQADDEHYIPR	1pmol_noBG_2	22812125184	169326944	24.6	A10-11194.raw
sp|P23258|TBG1_HUMAN	DVFFYQADDEHYIPR	1pmol_BG_1	29381783552	452830144	24.26	A10-11195.raw
sp|P23258|TBG1_HUMAN	DVFFYQADDEHYIPR	1pmol_BG_2	26444343296	388994048	24.13	A10-11196.raw
sp|P23258|TBG1_HUMAN	DVFFYQADDEHYIPR	1amol_noBG_1	3025	0	24.61	A10-11169.raw
sp|P23258|TBG1_HUMAN	DVFFYQADDEHYIPR	1amol_noBG_2	1031	0	24.88	A10-11170.raw
sp|P23258|TBG1_HUMAN	DVFFYQADDEHYIPR	1amol_BG_1	280035	0	24.66	A10-11171.raw
sp|P23258|TBG1_HUMAN	DVFFYQADDEHYIPR	1amol_BG_2	1178058	0	23.73	A10-11172.raw
sp|P23258|TBG1_HUMAN	DVFFYQADDEHYIPR	10amol_noBG_1	39706	0	24.67	A10-11173.raw
sp|P23258|TBG1_HUMAN	DVFFYQADDEHYIPR	10amol_noBG_2	24798	0	24.64	A10-11174.raw
sp|P23258|TBG1_HUMAN	DVFFYQADDEHYIPR	10amol_BG_1	60736	925545	24.53	A10-11175.raw
sp|P23258|TBG1_HUMAN	DVFFYQADDEHYIPR	10amol_BG_2	1962806	342632	24.31	A10-11176.raw
sp|P23258|TBG1_HUMAN	DVFFYQADDEHYIPR	100amol_noBG_1	74122	0	24.97	A10-11177.raw
sp|P23258|TBG1_HUMAN	DVFFYQADDEHYIPR	100amol_noBG_2	94077	0	24.71	A10-11178.raw
sp|P23258|TBG1_HUMAN	DVFFYQADDEHYIPR	100amol_BG_1	1429931	239103	24.65	A10-11179.raw
sp|P23258|TBG1_HUMAN	DVFFYQADDEHYIPR	100amol_BG_2	455042	2229455	24.65	A10-11180.raw
sp|P23258|TBG1_HUMAN	DVFFYQADDEHYIPR	1fmol_noBG_1	294961	0	25.06	A10-11181.raw
sp|P23258|TBG1_HUMAN	DVFFYQADDEHYIPR	1fmol_noBG_2	293000	0	24.76	A10-11182.raw
sp|P23258|TBG1_HUMAN	DVFFYQADDEHYIPR	1fmol_BG_1	2252490	0	24.67	A10-11183.raw
sp|P23258|TBG1_HUMAN	DVFFYQADDEHYIPR	1fmol_BG_2	510475	68384	24.69	A10-11184.raw
sp|P23258|TBG1_HUMAN	DVFFYQADDEHYIPR	10fmol_noBG_1	7983531	95621	24.65	A10-11185.raw
sp|P23258|TBG1_HUMAN	DVFFYQADDEHYIPR	10fmol_noBG_2	5248810	28580	24.63	A10-11186.raw
sp|P23258|TBG1_HUMAN	DVFFYQADDEHYIPR	10fmol_BG_1	88220224	700492	24.65	A10-11187.raw
sp|P23258|TBG1_HUMAN	DVFFYQADDEHYIPR	10fmol_BG_2	83642592	372994	24.31	A10-11188.raw
sp|P23258|TBG1_HUMAN	DVFFYQADDEHYIPR	100fmol_noBG_1	96998048	627558	24.8	A10-11189.raw
sp|P23258|TBG1_HUMAN	DVFFYQADDEHYIPR	100fmol_noBG_2	198547424	3658619	24.89	A10-11190.raw
sp|P23258|TBG1_HUMAN	DVFFYQADDEHYIPR	100fmol_BG_1	2088859392	5194047	24.43	A10-11191.raw
sp|P23258|TBG1_HUMAN	DVFFYQADDEHYIPR	100fmol_BG_2	2062247424	7957288	24.37	A10-11192.raw
sp|P23258|TBG1_HUMAN	DVFFYQADDEHYIPR	1pmol_noBG_1	21361518592	127053312	24.61	A10-11193.raw
sp|P23258|TBG1_HUMAN	DVFFYQADDEHYIPR	1pmol_noBG_2	22812125184	169326944	24.6	A10-11194.raw
sp|P23258|TBG1_HUMAN	DVFFYQADDEHYIPR	1pmol_BG_1	29381783552	452830144	24.26	A10-11195.raw
sp|P23258|TBG1_HUMAN	DVFFYQADDEHYIPR	1pmol_BG_2	26444343296	388994048	24.13	A10-11196.raw
sp|P23258|TBG1_HUMAN	DVFFYQADDEHYIPR	1amol_noBG_1	3025	0	24.68	A10-11169.raw
sp|P23258|TBG1_HUMAN	DVFFYQADDEHYIPR	1amol_noBG_2	1031	0	25.12	A10-11170.raw
sp|P23258|TBG1_HUMAN	DVFFYQADDEHYIPR	1amol_BG_1	280035	0	24.66	A10-11171.raw
sp|P23258|TBG1_HUMAN	DVFFYQADDEHYIPR	1amol_BG_2	1178058	0	23.85	A10-11172.raw
sp|P23258|TBG1_HUMAN	DVFFYQADDEHYIPR	10amol_noBG_1	39706	0	24.68	A10-11173.raw
sp|P23258|TBG1_HUMAN	DVFFYQADDEHYIPR	10amol_noBG_2	24798	0	24.64	A10-11174.raw
sp|P23258|TBG1_HUMAN	DVFFYQADDEHYIPR	10amol_BG_1	60736	925545	24.53	A10-11175.raw
sp|P23258|TBG1_HUMAN	DVFFYQADDEHYIPR	10amol_BG_2	1962806	342632	24.57	A10-11176.raw
sp|P23258|TBG1_HUMAN	DVFFYQADDEHYIPR	100amol_noBG_1	74122	0	24.99	A10-11177.raw
sp|P23258|TBG1_HUMAN	DVFFYQADDEHYIPR	100amol_noBG_2	94077	0	24.68	A10-11178.raw
sp|P23258|TBG1_HUMAN	DVFFYQADDEHYIPR	100amol_BG_1	1429931	239103	24.85	A10-11179.raw
sp|P23258|TBG1_HUMAN	DVFFYQADDEHYIPR	100amol_BG_2	455042	2229455	24.78	A10-11180.raw
sp|P23258|TBG1_HUMAN	DVFFYQADDEHYIPR	1fmol_noBG_1	294961	0	25.08	A10-11181.raw
sp|P23258|TBG1_HUMAN	DVFFYQADDEHYIPR	1fmol_noBG_2	293000	0	24.76	A10-11182.raw
sp|P23258|TBG1_HUMAN	DVFFYQADDEHYIPR	1fmol_BG_1	2252490	0	24.65	A10-11183.raw
sp|P23258|TBG1_HUMAN	DVFFYQADDEHYIPR	1fmol_BG_2	510475	68384	24.63	A10-11184.raw
sp|P23258|TBG1_HUMAN	DVFFYQADDEHYIPR	10fmol_noBG_1	7983531	95621	24.65	A10-11185.raw
sp|P23258|TBG1_HUMAN	DVFFYQADDEHYIPR	10fmol_noBG_2	5248810	28580	24.63	A10-11186.raw
sp|P23258|TBG1_HUMAN	DVFFYQADDEHYIPR	10fmol_BG_1	88220224	700492	24.65	A10-11187.raw
sp|P23258|TBG1_HUMAN	DVFFYQADDEHYIPR	10fmol_BG_2	83642592	372994	24.31	A10-11188.raw
sp|P23258|TBG1_HUMAN	DVFFYQADDEHYIPR	100fmol_noBG_1	96998048	627558	24.8	A10-11189.raw
sp|P23258|TBG1_HUMAN	DVFFYQADDEHYIPR	100fmol_noBG_2	198547424	3658619	24.91	A10-11190.raw
sp|P23258|TBG1_HUMAN	DVFFYQADDEHYIPR	100fmol_BG_1	2088859392	5194047	24.43	A10-11191.raw
sp|P23258|TBG1_HUMAN	DVFFYQADDEHYIPR	100fmol_BG_2	2062247424	7957288	24.37	A10-11192.raw
sp|P23258|TBG1_HUMAN	DVFFYQADDEHYIPR	1pmol_noBG_1	21361518592	127053312	24.59	A10-11193.raw
sp|P23258|TBG1_HUMAN	DVFFYQADDEHYIPR	1pmol_noBG_2	22812125184	169326944	24.6	A10-11194.raw
sp|P23258|TBG1_HUMAN	DVFFYQADDEHYIPR	1pmol_BG_1	29381783552	452830144	24.26	A10-11195.raw
sp|P23258|TBG1_HUMAN	DVFFYQADDEHYIPR	1pmol_BG_2	26444343296	388994048	24.13	A10-11196.raw
sp|Q66GS9|CP135_HUMAN	LELLSIDTER	1amol_noBG_1	6609	0	24.07	A10-11169.raw
sp|Q66GS9|CP135_HUMAN	LELLSIDTER	1amol_noBG_2	2032	0	24.89	A10-11170.raw
sp|Q66GS9|CP135_HUMAN	LELLSIDTER	1amol_BG_1	438355	3003665	23.51	A10-11171.raw
sp|Q66GS9|CP135_HUMAN	LELLSIDTER	1amol_BG_2	737065	3134126	23.35	A10-11172.raw
sp|Q66GS9|CP135_HUMAN	LELLSIDTER	10amol_noBG_1	166088	0	23.97	A10-11173.raw
sp|Q66GS9|CP135_HUMAN	LELLSIDTER	10amol_noBG_2	103350	0	23.87	A10-11174.raw
sp|Q66GS9|CP135_HUMAN	LELLSIDTER	10amol_BG_1	1661856	108343	23.29	A10-11175.raw
sp|Q66GS9|CP135_HUMAN	LELLSIDTER	10amol_BG_2	1160598	2549420	23.33	A10-11176.raw
sp|Q66GS9|CP135_HUMAN	LELLSIDTER	100amol_noBG_1	339598	0	24.26	A10-11177.raw
sp|Q66GS9|CP135_HUMAN	LELLSIDTER	100amol_noBG_2	432905	0	24.04	A10-11178.raw
sp|Q66GS9|CP135_HUMAN	LELLSIDTER	100amol_BG_1	2952508	1168580	23.33	A10-11179.raw
sp|Q66GS9|CP135_HUMAN	LELLSIDTER	100amol_BG_2	2902475	1008189	23.14	A10-11180.raw
sp|Q66GS9|CP135_HUMAN	LELLSIDTER	1fmol_noBG_1	3425461	43368	24.35	A10-11181.raw
sp|Q66GS9|CP135_HUMAN	LELLSIDTER	1fmol_noBG_2	3804344	116911	24.07	A10-11182.raw
sp|Q66GS9|CP135_HUMAN	LELLSIDTER	1fmol_BG_1	3096491	45643	23.23	A10-11183.raw
sp|Q66GS9|CP135_HUMAN	LELLSIDTER	1fmol_BG_2	2031699	3537205	23.28	A10-11184.raw
sp|Q66GS9|CP135_HUMAN	LELLSIDTER	10fmol_noBG_1	48783096	824700	23.86	A10-11185.raw
sp|Q66GS9|CP135_HUMAN	LELLSIDTER	10fmol_noBG_2	42097948	877978	23.97	A10-11186.raw
sp|Q66GS9|CP135_HUMAN	LELLSIDTER	10fmol_BG_1	89318768	0	23.73	A10-11187.raw
sp|Q66GS9|CP135_HUMAN	LELLSIDTER	10fmol_BG_2	77250864	2386493	23.47	A10-11188.raw
sp|Q66GS9|CP135_HUMAN	LELLSIDTER	100fmol_noBG_1	176643392	8528346	23.97	A10-11189.raw
sp|Q66GS9|CP135_HUMAN	LELLSIDTER	100fmol_noBG_2	277605472	5835352	24.11	A10-11190.raw
sp|Q66GS9|CP135_HUMAN	LELLSIDTER	100fmol_BG_1	2543485440	32300580	23.53	A10-11191.raw
sp|Q66GS9|CP135_HUMAN	LELLSIDTER	100fmol_BG_2	2980375296	55020112	23.56	A10-11192.raw
sp|Q66GS9|CP135_HUMAN	LELLSIDTER	1pmol_noBG_1	24724320256	337963808	23.71	A10-11193.raw
sp|Q66GS9|CP135_HUMAN	LELLSIDTER	1pmol_noBG_2	30309451776	275586816	23.63	A10-11194.raw
sp|Q66GS9|CP135_HUMAN	LELLSIDTER	1pmol_BG_1	31303481344	396733312	23.3	A10-11195.raw
sp|Q66GS9|CP135_HUMAN	LELLSIDTER	1pmol_BG_2	29641674752	400939872	23.18	A10-11196.raw
sp|Q66GS9|CP135_HUMAN	LELLSIDTER	1amol_noBG_1	6609	0	24	A10-11169.raw
sp|Q66GS9|CP135_HUMAN	LELLSIDTER	1amol_noBG_2	2032	0	24.79	A10-11170.raw
sp|Q66GS9|CP135_HUMAN	LELLSIDTER	1amol_BG_1	438355	3003665	23.51	A10-11171.raw
sp|Q66GS9|CP135_HUMAN	LELLSIDTER	1amol_BG_2	737065	3134126	23.35	A10-11172.raw
sp|Q66GS9|CP135_HUMAN	LELLSIDTER	10amol_noBG_1	166088	0	24	A10-11173.raw
sp|Q66GS9|CP135_HUMAN	LELLSIDTER	10amol_noBG_2	103350	0	23.97	A10-11174.raw
sp|Q66GS9|CP135_HUMAN	LELLSIDTER	10amol_BG_1	1661856	108343	23.32	A10-11175.raw
sp|Q66GS9|CP135_HUMAN	LELLSIDTER	10amol_BG_2	1160598	2549420	23.35	A10-11176.raw
sp|Q66GS9|CP135_HUMAN	LELLSIDTER	100amol_noBG_1	339598	0	24.26	A10-11177.raw
sp|Q66GS9|CP135_HUMAN	LELLSIDTER	100amol_noBG_2	432905	0	24.04	A10-11178.raw
sp|Q66GS9|CP135_HUMAN	LELLSIDTER	100amol_BG_1	2952508	1168580	23.38	A10-11179.raw
sp|Q66GS9|CP135_HUMAN	LELLSIDTER	100amol_BG_2	2902475	1008189	23.11	A10-11180.raw
sp|Q66GS9|CP135_HUMAN	LELLSIDTER	1fmol_noBG_1	3425461	43368	24.35	A10-11181.raw
sp|Q66GS9|CP135_HUMAN	LELLSIDTER	1fmol_noBG_2	3804344	116911	24.07	A10-11182.raw
sp|Q66GS9|CP135_HUMAN	LELLSIDTER	1fmol_BG_1	3096491	45643	23.23	A10-11183.raw
sp|Q66GS9|CP135_HUMAN	LELLSIDTER	1fmol_BG_2	2031699	3537205	23.13	A10-11184.raw
sp|Q66GS9|CP135_HUMAN	LELLSIDTER	10fmol_noBG_1	48783096	824700	23.86	A10-11185.raw
sp|Q66GS9|CP135_HUMAN	LELLSIDTER	10fmol_noBG_2	42097948	877978	23.97	A10-11186.raw
sp|Q66GS9|CP135_HUMAN	LELLSIDTER	10fmol_BG_1	89318768	0	#N/A	A10-11187.raw
sp|Q66GS9|CP135_HUMAN	LELLSIDTER	10fmol_BG_2	77250864	2386493	#N/A	A10-11188.raw
sp|Q66GS9|CP135_HUMAN	LELLSIDTER	100fmol_noBG_1	176643392	8528346	23.97	A10-11189.raw
sp|Q66GS9|CP135_HUMAN	LELLSIDTER	100fmol_noBG_2	277605472	5835352	24.11	A10-11190.raw
sp|Q66GS9|CP135_HUMAN	LELLSIDTER	100fmol_BG_1	2543485440	32300580	23.53	A10-11191.raw
sp|Q66GS9|CP135_HUMAN	LELLSIDTER	100fmol_BG_2	2980375296	55020112	23.56	A10-11192.raw
sp|Q66GS9|CP135_HUMAN	LELLSIDTER	1pmol_noBG_1	24724320256	337963808	23.71	A10-11193.raw
sp|Q66GS9|CP135_HUMAN	LELLSIDTER	1pmol_noBG_2	30309451776	275586816	23.66	A10-11194.raw
sp|Q66GS9|CP135_HUMAN	LELLSIDTER	1pmol_BG_1	31303481344	396733312	23.28	A10-11195.raw
sp|Q66GS9|CP135_HUMAN	LELLSIDTER	1pmol_BG_2	29641674752	400939872	23.18	A10-11196.raw
sp|Q66GS9|CP135_HUMAN	LELLSIDTER	1amol_noBG_1	6609	0	24.06	A10-11169.raw
sp|Q66GS9|CP135_HUMAN	LELLSIDTER	1amol_noBG_2	2032	0	24.79	A10-11170.raw
sp|Q66GS9|CP135_HUMAN	LELLSIDTER	1amol_BG_1	438355	3003665	23.38	A10-11171.raw
sp|Q66GS9|CP135_HUMAN	LELLSIDTER	1amol_BG_2	737065	3134126	23.21	A10-11172.raw
sp|Q66GS9|CP135_HUMAN	LELLSIDTER	10amol_noBG_1	166088	0	24.04	A10-11173.raw
sp|Q66GS9|CP135_HUMAN	LELLSIDTER	10amol_noBG_2	103350	0	23.99	A10-11174.raw
sp|Q66GS9|CP135_HUMAN	LELLSIDTER	10amol_BG_1	1661856	108343	23.32	A10-11175.raw
sp|Q66GS9|CP135_HUMAN	LELLSIDTER	10amol_BG_2	1160598	2549420	23.35	A10-11176.raw
sp|Q66GS9|CP135_HUMAN	LELLSIDTER	100amol_noBG_1	339598	0	24.41	A10-11177.raw
sp|Q66GS9|CP135_HUMAN	LELLSIDTER	100amol_noBG_2	432905	0	24.09	A10-11178.raw
sp|Q66GS9|CP135_HUMAN	LELLSIDTER	100amol_BG_1	2952508	1168580	23.29	A10-11179.raw
sp|Q66GS9|CP135_HUMAN	LELLSIDTER	100amol_BG_2	2902475	1008189	23.19	A10-11180.raw
sp|Q66GS9|CP135_HUMAN	LELLSIDTER	1fmol_noBG_1	3425461	43368	24.35	A10-11181.raw
sp|Q66GS9|CP135_HUMAN	LELLSIDTER	1fmol_noBG_2	3804344	116911	24.07	A10-11182.raw
sp|Q66GS9|CP135_HUMAN	LELLSIDTER	1fmol_BG_1	3096491	45643	23.23	A10-11183.raw
sp|Q66GS9|CP135_HUMAN	LELLSIDTER	1fmol_BG_2	2031699	3537205	23.28	A10-11184.raw
sp|Q66GS9|CP135_HUMAN	LELLSIDTER	10fmol_noBG_1	48783096	824700	23.86	A10-11185.raw
sp|Q66GS9|CP135_HUMAN	LELLSIDTER	10fmol_noBG_2	42097948	877978	23.97	A10-11186.raw
sp|Q66GS9|CP135_HUMAN	LELLSIDTER	10fmol_BG_1	89318768	0	#N/A	A10-11187.raw
sp|Q66GS9|CP135_HUMAN	LELLSIDTER	10fmol_BG_2	77250864	2386493	#N/A	A10-11188.raw
sp|Q66GS9|CP135_HUMAN	LELLSIDTER	100fmol_noBG_1	176643392	8528346	23.97	A10-11189.raw
sp|Q66GS9|CP135_HUMAN	LELLSIDTER	100fmol_noBG_2	277605472	5835352	24.11	A10-11190.raw
sp|Q66GS9|CP135_HUMAN	LELLSIDTER	100fmol_BG_1	2543485440	32300580	23.66	A10-11191.raw
sp|Q66GS9|CP135_HUMAN	LELLSIDTER	100fmol_BG_2	2980375296	55020112	23.69	A10-11192.raw
sp|Q66GS9|CP135_HUMAN	LELLSIDTER	1pmol_noBG_1	24724320256	337963808	23.71	A10-11193.raw
sp|Q66GS9|CP135_HUMAN	LELLSIDTER	1pmol_noBG_2	30309451776	275586816	23.63	A10-11194.raw
sp|Q66GS9|CP135_HUMAN	LELLSIDTER	1pmol_BG_1	31303481344	396733312	23.3	A10-11195.raw
sp|Q66GS9|CP135_HUMAN	LELLSIDTER	1pmol_BG_2	29641674752	400939872	23.18	A10-11196.raw
sp|Q66GS9|CP135_HUMAN	LSVLYNEAQEELSALR	1amol_noBG_1	1827	0	30.53	A10-11169.raw
sp|Q66GS9|CP135_HUMAN	LSVLYNEAQEELSALR	1amol_noBG_2	2738	0	30.83	A10-11170.raw
sp|Q66GS9|CP135_HUMAN	LSVLYNEAQEELSALR	1amol_BG_1	7559437	0	30.53	A10-11171.raw
sp|Q66GS9|CP135_HUMAN	LSVLYNEAQEELSALR	1amol_BG_2	1258156	26622	30.25	A10-11172.raw
sp|Q66GS9|CP135_HUMAN	LSVLYNEAQEELSALR	10amol_noBG_1	9289	0	30.18	A10-11173.raw
sp|Q66GS9|CP135_HUMAN	LSVLYNEAQEELSALR	10amol_noBG_2	6350	0	30.83	A10-11174.raw
sp|Q66GS9|CP135_HUMAN	LSVLYNEAQEELSALR	10amol_BG_1	1228300	874607	30.16	A10-11175.raw
sp|Q66GS9|CP135_HUMAN	LSVLYNEAQEELSALR	10amol_BG_2	4962540	677137	30.41	A10-11176.raw
sp|Q66GS9|CP135_HUMAN	LSVLYNEAQEELSALR	100amol_noBG_1	2946	3345	30.8	A10-11177.raw
sp|Q66GS9|CP135_HUMAN	LSVLYNEAQEELSALR	100amol_noBG_2	9217	0	30.89	A10-11178.raw
sp|Q66GS9|CP135_HUMAN	LSVLYNEAQEELSALR	100amol_BG_1	6382598	0	30.39	A10-11179.raw
sp|Q66GS9|CP135_HUMAN	LSVLYNEAQEELSALR	100amol_BG_2	4614847	641484	30.43	A10-11180.raw
sp|Q66GS9|CP135_HUMAN	LSVLYNEAQEELSALR	1fmol_noBG_1	2776	9765	30.8	A10-11181.raw
sp|Q66GS9|CP135_HUMAN	LSVLYNEAQEELSALR	1fmol_noBG_2	15638	0	30.82	A10-11182.raw
sp|Q66GS9|CP135_HUMAN	LSVLYNEAQEELSALR	1fmol_BG_1	4167845	3765794	30.32	A10-11183.raw
sp|Q66GS9|CP135_HUMAN	LSVLYNEAQEELSALR	1fmol_BG_2	6360379	1776000	30.36	A10-11184.raw
sp|Q66GS9|CP135_HUMAN	LSVLYNEAQEELSALR	10fmol_noBG_1	69708	0	30.82	A10-11185.raw
sp|Q66GS9|CP135_HUMAN	LSVLYNEAQEELSALR	10fmol_noBG_2	65516	0	30.76	A10-11186.raw
sp|Q66GS9|CP135_HUMAN	LSVLYNEAQEELSALR	10fmol_BG_1	22527744	1322659	30.76	A10-11187.raw
sp|Q66GS9|CP135_HUMAN	LSVLYNEAQEELSALR	10fmol_BG_2	21203556	3828173	30.69	A10-11188.raw
sp|Q66GS9|CP135_HUMAN	LSVLYNEAQEELSALR	100fmol_noBG_1	21695432	156365	30.87	A10-11189.raw
sp|Q66GS9|CP135_HUMAN	LSVLYNEAQEELSALR	100fmol_noBG_2	22627814	115651	30.93	A10-11190.raw
sp|Q66GS9|CP135_HUMAN	LSVLYNEAQEELSALR	100fmol_BG_1	981517056	11794750	30.61	A10-11191.raw
sp|Q66GS9|CP135_HUMAN	LSVLYNEAQEELSALR	100fmol_BG_2	1075560320	10267576	30.55	A10-11192.raw
sp|Q66GS9|CP135_HUMAN	LSVLYNEAQEELSALR	1pmol_noBG_1	16546885632	218822880	30.65	A10-11193.raw
sp|Q66GS9|CP135_HUMAN	LSVLYNEAQEELSALR	1pmol_noBG_2	16649787392	149501072	30.63	A10-11194.raw
sp|Q66GS9|CP135_HUMAN	LSVLYNEAQEELSALR	1pmol_BG_1	28311019520	20405240	30.38	A10-11195.raw
sp|Q66GS9|CP135_HUMAN	LSVLYNEAQEELSALR	1pmol_BG_2	27647295488	407930016	30.31	A10-11196.raw
sp|Q66GS9|CP135_HUMAN	LSVLYNEAQEELSALR	1amol_noBG_1	1827	0	30.68	A10-11169.raw
sp|Q66GS9|CP135_HUMAN	LSVLYNEAQEELSALR	1amol_noBG_2	2738	0	30.91	A10-11170.raw
sp|Q66GS9|CP135_HUMAN	LSVLYNEAQEELSALR	1amol_BG_1	7559437	0	30.56	A10-11171.raw
sp|Q66GS9|CP135_HUMAN	LSVLYNEAQEELSALR	1amol_BG_2	1258156	26622	30.25	A10-11172.raw
sp|Q66GS9|CP135_HUMAN	LSVLYNEAQEELSALR	10amol_noBG_1	9289	0	30.19	A10-11173.raw
sp|Q66GS9|CP135_HUMAN	LSVLYNEAQEELSALR	10amol_noBG_2	6350	0	30.87	A10-11174.raw
sp|Q66GS9|CP135_HUMAN	LSVLYNEAQEELSALR	10amol_BG_1	1228300	874607	30.21	A10-11175.raw
sp|Q66GS9|CP135_HUMAN	LSVLYNEAQEELSALR	10amol_BG_2	4962540	677137	30.48	A10-11176.raw
sp|Q66GS9|CP135_HUMAN	LSVLYNEAQEELSALR	100amol_noBG_1	2946	3345	30.97	A10-11177.raw
sp|Q66GS9|CP135_HUMAN	LSVLYNEAQEELSALR	100amol_noBG_2	9217	0	30.95	A10-11178.raw
sp|Q66GS9|CP135_HUMAN	LSVLYNEAQEELSALR	100amol_BG_1	6382598	0	30.33	A10-11179.raw
sp|Q66GS9|CP135_HUMAN	LSVLYNEAQEELSALR	100amol_BG_2	4614847	641484	30.48	A10-11180.raw
sp|Q66GS9|CP135_HUMAN	LSVLYNEAQEELSALR	1fmol_noBG_1	2776	9765	30.55	A10-11181.raw
sp|Q66GS9|CP135_HUMAN	LSVLYNEAQEELSALR	1fmol_noBG_2	15638	0	30.82	A10-11182.raw
sp|Q66GS9|CP135_HUMAN	LSVLYNEAQEELSALR	1fmol_BG_1	4167845	3765794	30.45	A10-11183.raw
sp|Q66GS9|CP135_HUMAN	LSVLYNEAQEELSALR	1fmol_BG_2	6360379	1776000	30.26	A10-11184.raw
sp|Q66GS9|CP135_HUMAN	LSVLYNEAQEELSALR	10fmol_noBG_1	69708	0	30.84	A10-11185.raw
sp|Q66GS9|CP135_HUMAN	LSVLYNEAQEELSALR	10fmol_noBG_2	65516	0	30.74	A10-11186.raw
sp|Q66GS9|CP135_HUMAN	LSVLYNEAQEELSALR	10fmol_BG_1	22527744	1322659	30.72	A10-11187.raw
sp|Q66GS9|CP135_HUMAN	LSVLYNEAQEELSALR	10fmol_BG_2	21203556	3828173	30.63	A10-11188.raw
sp|Q66GS9|CP135_HUMAN	LSVLYNEAQEELSALR	100fmol_noBG_1	21695432	156365	30.87	A10-11189.raw
sp|Q66GS9|CP135_HUMAN	LSVLYNEAQEELSALR	100fmol_noBG_2	22627814	115651	30.93	A10-11190.raw
sp|Q66GS9|CP135_HUMAN	LSVLYNEAQEELSALR	100fmol_BG_1	981517056	11794750	30.61	A10-11191.raw
sp|Q66GS9|CP135_HUMAN	LSVLYNEAQEELSALR	100fmol_BG_2	1075560320	10267576	30.55	A10-11192.raw
sp|Q66GS9|CP135_HUMAN	LSVLYNEAQEELSALR	1pmol_noBG_1	16546885632	218822880	30.65	A10-11193.raw
sp|Q66GS9|CP135_HUMAN	LSVLYNEAQEELSALR	1pmol_noBG_2	16649787392	149501072	30.63	A10-11194.raw
sp|Q66GS9|CP135_HUMAN	LSVLYNEAQEELSALR	1pmol_BG_1	28311019520	20405240	30.38	A10-11195.raw
sp|Q66GS9|CP135_HUMAN	LSVLYNEAQEELSALR	1pmol_BG_2	27647295488	407930016	30.31	A10-11196.raw
sp|Q66GS9|CP135_HUMAN	LSVLYNEAQEELSALR	1amol_noBG_1	1827	0	30.53	A10-11169.raw
sp|Q66GS9|CP135_HUMAN	LSVLYNEAQEELSALR	1amol_noBG_2	2738	0	30.98	A10-11170.raw
sp|Q66GS9|CP135_HUMAN	LSVLYNEAQEELSALR	1amol_BG_1	7559437	0	30.52	A10-11171.raw
sp|Q66GS9|CP135_HUMAN	LSVLYNEAQEELSALR	1amol_BG_2	1258156	26622	30.28	A10-11172.raw
sp|Q66GS9|CP135_HUMAN	LSVLYNEAQEELSALR	10amol_noBG_1	9289	0	30.26	A10-11173.raw
sp|Q66GS9|CP135_HUMAN	LSVLYNEAQEELSALR	10amol_noBG_2	6350	0	30.8	A10-11174.raw
sp|Q66GS9|CP135_HUMAN	LSVLYNEAQEELSALR	10amol_BG_1	1228300	874607	30.24	A10-11175.raw
sp|Q66GS9|CP135_HUMAN	LSVLYNEAQEELSALR	10amol_BG_2	4962540	677137	30.41	A10-11176.raw
sp|Q66GS9|CP135_HUMAN	LSVLYNEAQEELSALR	100amol_noBG_1	2946	3345	30.99	A10-11177.raw
sp|Q66GS9|CP135_HUMAN	LSVLYNEAQEELSALR	100amol_noBG_2	9217	0	30.83	A10-11178.raw
sp|Q66GS9|CP135_HUMAN	LSVLYNEAQEELSALR	100amol_BG_1	6382598	0	30.45	A10-11179.raw
sp|Q66GS9|CP135_HUMAN	LSVLYNEAQEELSALR	100amol_BG_2	4614847	641484	30.46	A10-11180.raw
sp|Q66GS9|CP135_HUMAN	LSVLYNEAQEELSALR	1fmol_noBG_1	2776	9765	30.57	A10-11181.raw
sp|Q66GS9|CP135_HUMAN	LSVLYNEAQEELSALR	1fmol_noBG_2	15638	0	30.91	A10-11182.raw
sp|Q66GS9|CP135_HUMAN	LSVLYNEAQEELSALR	1fmol_BG_1	4167845	3765794	30.43	A10-11183.raw
sp|Q66GS9|CP135_HUMAN	LSVLYNEAQEELSALR	1fmol_BG_2	6360379	1776000	30.28	A10-11184.raw
sp|Q66GS9|CP135_HUMAN	LSVLYNEAQEELSALR	10fmol_noBG_1	69708	0	30.8	A10-11185.raw
sp|Q66GS9|CP135_HUMAN	LSVLYNEAQEELSALR	10fmol_noBG_2	65516	0	30.76	A10-11186.raw
sp|Q66GS9|CP135_HUMAN	LSVLYNEAQEELSALR	10fmol_BG_1	22527744	1322659	30.76	A10-11187.raw
sp|Q66GS9|CP135_HUMAN	LSVLYNEAQEELSALR	10fmol_BG_2	21203556	3828173	30.59	A10-11188.raw
sp|Q66GS9|CP135_HUMAN	LSVLYNEAQEELSALR	100fmol_noBG_1	21695432	156365	30.87	A10-11189.raw
sp|Q66GS9|CP135_HUMAN	LSVLYNEAQEELSALR	100fmol_noBG_2	22627814	115651	30.93	A10-11190.raw
sp|Q66GS9|CP135_HUMAN	LSVLYNEAQEELSALR	100fmol_BG_1	981517056	11794750	30.61	A10-11191.raw
sp|Q66GS9|CP135_HUMAN	LSVLYNEAQEELSALR	100fmol_BG_2	1075560320	10267576	30.55	A10-11192.raw
sp|Q66GS9|CP135_HUMAN	LSVLYNEAQEELSALR	1pmol_noBG_1	16546885632	218822880	30.65	A10-11193.raw
sp|Q66GS9|CP135_HUMAN	LSVLYNEAQEELSALR	1pmol_noBG_2	16649787392	149501072	30.63	A10-11194.raw
sp|Q66GS9|CP135_HUMAN	LSVLYNEAQEELSALR	1pmol_BG_1	28311019520	20405240	30.38	A10-11195.raw
sp|Q66GS9|CP135_HUMAN	LSVLYNEAQEELSALR	1pmol_BG_2	27647295488	407930016	30.31	A10-11196.raw

## Sheet: Table S7 Quant unmod Peps_INL
ProteinName	PeptideSequence	ReplicateName	TotalArea	TotalBackground	RetentionTime	FileName
sp|O94986|CE152_HUMAN	INEVLAAAK	GluFib_1	405	0	14.88	A11-04095.raw
sp|O94986|CE152_HUMAN	INEVLAAAK	GluFib_2	472	0	14.14	A11-04096.raw
sp|O94986|CE152_HUMAN	INEVLAAAK	1amol_noBG_1	4427	0	14.87	A11-04097.raw
sp|O94986|CE152_HUMAN	INEVLAAAK	1amol_noBG_2	4622	0	14.65	A11-04098.raw
sp|O94986|CE152_HUMAN	INEVLAAAK	1amol_BG_1	1924502	0	13.58	A11-04099.raw
sp|O94986|CE152_HUMAN	INEVLAAAK	1amol_BG_2	1928864	0	13.63	A11-04100.raw
sp|O94986|CE152_HUMAN	INEVLAAAK	10amol_noBG_1	195819	0	15.16	A11-04101.raw
sp|O94986|CE152_HUMAN	INEVLAAAK	10amol_noBG_2	196979	0	9.9	A11-04102.raw
sp|O94986|CE152_HUMAN	INEVLAAAK	10amol_BG_1	570690	0	10.22	A11-04103.raw
sp|O94986|CE152_HUMAN	INEVLAAAK	10amol_BG_2	1998955	0	13.41	A11-04104.raw
sp|O94986|CE152_HUMAN	INEVLAAAK	100amol_noBG_1	1954889	0	14.62	A11-04105.raw
sp|O94986|CE152_HUMAN	INEVLAAAK	100amol_noBG_2	1991718	0	14.59	A11-04106.raw
sp|O94986|CE152_HUMAN	INEVLAAAK	100amol_BG_1	1345451	0	14.05	A11-04107.raw
sp|O94986|CE152_HUMAN	INEVLAAAK	100amol_BG_2	357987	0	13.59	A11-04108.raw
sp|O94986|CE152_HUMAN	INEVLAAAK	1fmol_noBG_1	18565110	206155	14.54	A11-04109.raw
sp|O94986|CE152_HUMAN	INEVLAAAK	1fmol_noBG_2	19516468	144751	14.5	A11-04110.raw
sp|O94986|CE152_HUMAN	INEVLAAAK	1fmol_BG_1	16106944	0	13.65	A11-04111.raw
sp|O94986|CE152_HUMAN	INEVLAAAK	1fmol_BG_2	15812704	0	14.13	A11-04112.raw
sp|O94986|CE152_HUMAN	INEVLAAAK	10fmol_noBG_1	143514224	2448275	15.03	A11-04113.raw
sp|O94986|CE152_HUMAN	INEVLAAAK	10fmol_noBG_2	158271248	1829359	14.45	A11-04114.raw
sp|O94986|CE152_HUMAN	INEVLAAAK	10fmol_BG_1	236781312	0	13.51	A11-04115.raw
sp|O94986|CE152_HUMAN	INEVLAAAK	10fmol_BG_2	199984640	0	14.11	A11-04116.raw
sp|O94986|CE152_HUMAN	INEVLAAAK	100fmol_noBG_1	1636841216	26462978	14.63	A11-04117.raw
sp|O94986|CE152_HUMAN	INEVLAAAK	100fmol_noBG_2	1620699776	30708688	15.19	A11-04118.raw
sp|O94986|CE152_HUMAN	INEVLAAAK	100fmol_BG_1	2177029888	20831330	13.56	A11-04119.raw
sp|O94986|CE152_HUMAN	INEVLAAAK	100fmol_BG_2	2137636096	15019920	13.98	A11-04120.raw
sp|O94986|CE152_HUMAN	INEVLAAAK	1pmol_noBG_1	15161699328	267995856	14.18	A11-04121.raw
sp|O94986|CE152_HUMAN	INEVLAAAK	1pmol_noBG_2	14516990976	206441216	14.31	A11-04122.raw
sp|O94986|CE152_HUMAN	INEVLAAAK	1pmol_BG_1	14693811200	160032768	13.33	A11-04123.raw
sp|O94986|CE152_HUMAN	INEVLAAAK	1pmol_BG_2	13868033024	150379744	13.21	A11-04124.raw
sp|O94986|CE152_HUMAN	INEVLAAAK	GluFib_1	405	0	14.64	A11-04095.raw
sp|O94986|CE152_HUMAN	INEVLAAAK	GluFib_2	472	0	14.43	A11-04096.raw
sp|O94986|CE152_HUMAN	INEVLAAAK	1amol_noBG_1	4427	0	14.66	A11-04097.raw
sp|O94986|CE152_HUMAN	INEVLAAAK	1amol_noBG_2	4622	0	14.52	A11-04098.raw
sp|O94986|CE152_HUMAN	INEVLAAAK	1amol_BG_1	1924502	0	13.63	A11-04099.raw
sp|O94986|CE152_HUMAN	INEVLAAAK	1amol_BG_2	1928864	0	13.65	A11-04100.raw
sp|O94986|CE152_HUMAN	INEVLAAAK	10amol_noBG_1	195819	0	15.15	A11-04101.raw
sp|O94986|CE152_HUMAN	INEVLAAAK	10amol_noBG_2	196979	0	9.9	A11-04102.raw
sp|O94986|CE152_HUMAN	INEVLAAAK	10amol_BG_1	570690	0	10.26	A11-04103.raw
sp|O94986|CE152_HUMAN	INEVLAAAK	10amol_BG_2	1998955	0	13.44	A11-04104.raw
sp|O94986|CE152_HUMAN	INEVLAAAK	100amol_noBG_1	1954889	0	14.62	A11-04105.raw
sp|O94986|CE152_HUMAN	INEVLAAAK	100amol_noBG_2	1991718	0	14.59	A11-04106.raw
sp|O94986|CE152_HUMAN	INEVLAAAK	100amol_BG_1	1345451	0	14.07	A11-04107.raw
sp|O94986|CE152_HUMAN	INEVLAAAK	100amol_BG_2	357987	0	13.6	A11-04108.raw
sp|O94986|CE152_HUMAN	INEVLAAAK	1fmol_noBG_1	18565110	206155	14.54	A11-04109.raw
sp|O94986|CE152_HUMAN	INEVLAAAK	1fmol_noBG_2	19516468	144751	14.5	A11-04110.raw
sp|O94986|CE152_HUMAN	INEVLAAAK	1fmol_BG_1	16106944	0	13.63	A11-04111.raw
sp|O94986|CE152_HUMAN	INEVLAAAK	1fmol_BG_2	15812704	0	14.13	A11-04112.raw
sp|O94986|CE152_HUMAN	INEVLAAAK	10fmol_noBG_1	143514224	2448275	15.03	A11-04113.raw
sp|O94986|CE152_HUMAN	INEVLAAAK	10fmol_noBG_2	158271248	1829359	14.45	A11-04114.raw
sp|O94986|CE152_HUMAN	INEVLAAAK	10fmol_BG_1	236781312	0	13.5	A11-04115.raw
sp|O94986|CE152_HUMAN	INEVLAAAK	10fmol_BG_2	199984640	0	14.11	A11-04116.raw
sp|O94986|CE152_HUMAN	INEVLAAAK	100fmol_noBG_1	1636841216	26462978	14.62	A11-04117.raw
sp|O94986|CE152_HUMAN	INEVLAAAK	100fmol_noBG_2	1620699776	30708688	15.19	A11-04118.raw
sp|O94986|CE152_HUMAN	INEVLAAAK	100fmol_BG_1	2177029888	20831330	13.56	A11-04119.raw
sp|O94986|CE152_HUMAN	INEVLAAAK	100fmol_BG_2	2137636096	15019920	13.96	A11-04120.raw
sp|O94986|CE152_HUMAN	INEVLAAAK	1pmol_noBG_1	15161699328	267995856	14.18	A11-04121.raw
sp|O94986|CE152_HUMAN	INEVLAAAK	1pmol_noBG_2	14516990976	206441216	14.31	A11-04122.raw
sp|O94986|CE152_HUMAN	INEVLAAAK	1pmol_BG_1	14693811200	160032768	13.27	A11-04123.raw
sp|O94986|CE152_HUMAN	INEVLAAAK	1pmol_BG_2	13868033024	150379744	13.21	A11-04124.raw
sp|O94986|CE152_HUMAN	INEVLAAAK	GluFib_1	405	0	14.74	A11-04095.raw
sp|O94986|CE152_HUMAN	INEVLAAAK	GluFib_2	472	0	14.14	A11-04096.raw
sp|O94986|CE152_HUMAN	INEVLAAAK	1amol_noBG_1	4427	0	14.66	A11-04097.raw
sp|O94986|CE152_HUMAN	INEVLAAAK	1amol_noBG_2	4622	0	14.52	A11-04098.raw
sp|O94986|CE152_HUMAN	INEVLAAAK	1amol_BG_1	1924502	0	13.44	A11-04099.raw
sp|O94986|CE152_HUMAN	INEVLAAAK	1amol_BG_2	1928864	0	13.65	A11-04100.raw
sp|O94986|CE152_HUMAN	INEVLAAAK	10amol_noBG_1	195819	0	15.15	A11-04101.raw
sp|O94986|CE152_HUMAN	INEVLAAAK	10amol_noBG_2	196979	0	9.9	A11-04102.raw
sp|O94986|CE152_HUMAN	INEVLAAAK	10amol_BG_1	570690	0	10.15	A11-04103.raw
sp|O94986|CE152_HUMAN	INEVLAAAK	10amol_BG_2	1998955	0	13.44	A11-04104.raw
sp|O94986|CE152_HUMAN	INEVLAAAK	100amol_noBG_1	1954889	0	14.62	A11-04105.raw
sp|O94986|CE152_HUMAN	INEVLAAAK	100amol_noBG_2	1991718	0	14.59	A11-04106.raw
sp|O94986|CE152_HUMAN	INEVLAAAK	100amol_BG_1	1345451	0	14.07	A11-04107.raw
sp|O94986|CE152_HUMAN	INEVLAAAK	100amol_BG_2	357987	0	13.5	A11-04108.raw
sp|O94986|CE152_HUMAN	INEVLAAAK	1fmol_noBG_1	18565110	206155	14.55	A11-04109.raw
sp|O94986|CE152_HUMAN	INEVLAAAK	1fmol_noBG_2	19516468	144751	14.5	A11-04110.raw
sp|O94986|CE152_HUMAN	INEVLAAAK	1fmol_BG_1	16106944	0	13.66	A11-04111.raw
sp|O94986|CE152_HUMAN	INEVLAAAK	1fmol_BG_2	15812704	0	14.14	A11-04112.raw
sp|O94986|CE152_HUMAN	INEVLAAAK	10fmol_noBG_1	143514224	2448275	15.03	A11-04113.raw
sp|O94986|CE152_HUMAN	INEVLAAAK	10fmol_noBG_2	158271248	1829359	14.44	A11-04114.raw
sp|O94986|CE152_HUMAN	INEVLAAAK	10fmol_BG_1	236781312	0	13.51	A11-04115.raw
sp|O94986|CE152_HUMAN	INEVLAAAK	10fmol_BG_2	199984640	0	14.11	A11-04116.raw
sp|O94986|CE152_HUMAN	INEVLAAAK	100fmol_noBG_1	1636841216	26462978	14.63	A11-04117.raw
sp|O94986|CE152_HUMAN	INEVLAAAK	100fmol_noBG_2	1620699776	30708688	15.19	A11-04118.raw
sp|O94986|CE152_HUMAN	INEVLAAAK	100fmol_BG_1	2177029888	20831330	13.56	A11-04119.raw
sp|O94986|CE152_HUMAN	INEVLAAAK	100fmol_BG_2	2137636096	15019920	13.97	A11-04120.raw
sp|O94986|CE152_HUMAN	INEVLAAAK	1pmol_noBG_1	15161699328	267995856	14.19	A11-04121.raw
sp|O94986|CE152_HUMAN	INEVLAAAK	1pmol_noBG_2	14516990976	206441216	14.31	A11-04122.raw
sp|O94986|CE152_HUMAN	INEVLAAAK	1pmol_BG_1	14693811200	160032768	13.32	A11-04123.raw
sp|O94986|CE152_HUMAN	INEVLAAAK	1pmol_BG_2	13868033024	150379744	13.18	A11-04124.raw
sp|O94986|CE152_HUMAN	SQGLDVQEPPVK	GluFib_1	#N/A	#N/A	#N/A	A11-04095.raw
sp|O94986|CE152_HUMAN	SQGLDVQEPPVK	GluFib_2	1066	0	17.12	A11-04096.raw
sp|O94986|CE152_HUMAN	SQGLDVQEPPVK	1amol_noBG_1	0	0	16.4	A11-04097.raw
sp|O94986|CE152_HUMAN	SQGLDVQEPPVK	1amol_noBG_2	754	0	16.78	A11-04098.raw
sp|O94986|CE152_HUMAN	SQGLDVQEPPVK	1amol_BG_1	20105340	306102	15.28	A11-04099.raw
sp|O94986|CE152_HUMAN	SQGLDVQEPPVK	1amol_BG_2	23149060	0	15.35	A11-04100.raw
sp|O94986|CE152_HUMAN	SQGLDVQEPPVK	10amol_noBG_1	122308	0	16.92	A11-04101.raw
sp|O94986|CE152_HUMAN	SQGLDVQEPPVK	10amol_noBG_2	581592	0	10	A11-04102.raw
sp|O94986|CE152_HUMAN	SQGLDVQEPPVK	10amol_BG_1	3046856	1439489	12.87	A11-04103.raw
sp|O94986|CE152_HUMAN	SQGLDVQEPPVK	10amol_BG_2	22017908	0	15.28	A11-04104.raw
sp|O94986|CE152_HUMAN	SQGLDVQEPPVK	100amol_noBG_1	1263881	0	16.32	A11-04105.raw
sp|O94986|CE152_HUMAN	SQGLDVQEPPVK	100amol_noBG_2	1342844	0	16.29	A11-04106.raw
sp|O94986|CE152_HUMAN	SQGLDVQEPPVK	100amol_BG_1	16473196	2404724	15.86	A11-04107.raw
sp|O94986|CE152_HUMAN	SQGLDVQEPPVK	100amol_BG_2	19443652	0	15.28	A11-04108.raw
sp|O94986|CE152_HUMAN	SQGLDVQEPPVK	1fmol_noBG_1	17519896	144053	16.25	A11-04109.raw
sp|O94986|CE152_HUMAN	SQGLDVQEPPVK	1fmol_noBG_2	18220180	150942	16.17	A11-04110.raw
sp|O94986|CE152_HUMAN	SQGLDVQEPPVK	1fmol_BG_1	16591362	9743713	15.35	A11-04111.raw
sp|O94986|CE152_HUMAN	SQGLDVQEPPVK	1fmol_BG_2	23021484	0	16.13	A11-04112.raw
sp|O94986|CE152_HUMAN	SQGLDVQEPPVK	10fmol_noBG_1	157588144	1187126	16.65	A11-04113.raw
sp|O94986|CE152_HUMAN	SQGLDVQEPPVK	10fmol_noBG_2	163735120	1956044	16.16	A11-04114.raw
sp|O94986|CE152_HUMAN	SQGLDVQEPPVK	10fmol_BG_1	239421968	20228444	15.43	A11-04115.raw
sp|O94986|CE152_HUMAN	SQGLDVQEPPVK	10fmol_BG_2	292094080	7547237	16.07	A11-04116.raw
sp|O94986|CE152_HUMAN	SQGLDVQEPPVK	100fmol_noBG_1	1975895808	20597140	16.3	A11-04117.raw
sp|O94986|CE152_HUMAN	SQGLDVQEPPVK	100fmol_noBG_2	1953271552	18924072	16.9	A11-04118.raw
sp|O94986|CE152_HUMAN	SQGLDVQEPPVK	100fmol_BG_1	3181738752	35722972	15.54	A11-04119.raw
sp|O94986|CE152_HUMAN	SQGLDVQEPPVK	100fmol_BG_2	3050330880	26577256	15.97	A11-04120.raw
sp|O94986|CE152_HUMAN	SQGLDVQEPPVK	1pmol_noBG_1	17440366592	130382672	15.93	A11-04121.raw
sp|O94986|CE152_HUMAN	SQGLDVQEPPVK	1pmol_noBG_2	18515496960	158157280	16.05	A11-04122.raw
sp|O94986|CE152_HUMAN	SQGLDVQEPPVK	1pmol_BG_1	24086763520	137167440	15.32	A11-04123.raw
sp|O94986|CE152_HUMAN	SQGLDVQEPPVK	1pmol_BG_2	22892806144	237098944	15.22	A11-04124.raw
sp|O94986|CE152_HUMAN	SQGLDVQEPPVK	GluFib_1	#N/A	#N/A	#N/A	A11-04095.raw
sp|O94986|CE152_HUMAN	SQGLDVQEPPVK	GluFib_2	1066	0	17.04	A11-04096.raw
sp|O94986|CE152_HUMAN	SQGLDVQEPPVK	1amol_noBG_1	0	0	16.4	A11-04097.raw
sp|O94986|CE152_HUMAN	SQGLDVQEPPVK	1amol_noBG_2	754	0	16.63	A11-04098.raw
sp|O94986|CE152_HUMAN	SQGLDVQEPPVK	1amol_BG_1	20105340	306102	15.33	A11-04099.raw
sp|O94986|CE152_HUMAN	SQGLDVQEPPVK	1amol_BG_2	23149060	0	15.37	A11-04100.raw
sp|O94986|CE152_HUMAN	SQGLDVQEPPVK	10amol_noBG_1	122308	0	16.92	A11-04101.raw
sp|O94986|CE152_HUMAN	SQGLDVQEPPVK	10amol_noBG_2	581592	0	10.01	A11-04102.raw
sp|O94986|CE152_HUMAN	SQGLDVQEPPVK	10amol_BG_1	3046856	1439489	12.84	A11-04103.raw
sp|O94986|CE152_HUMAN	SQGLDVQEPPVK	10amol_BG_2	22017908	0	15.24	A11-04104.raw
sp|O94986|CE152_HUMAN	SQGLDVQEPPVK	100amol_noBG_1	1263881	0	16.31	A11-04105.raw
sp|O94986|CE152_HUMAN	SQGLDVQEPPVK	100amol_noBG_2	1342844	0	16.31	A11-04106.raw
sp|O94986|CE152_HUMAN	SQGLDVQEPPVK	100amol_BG_1	16473196	2404724	15.88	A11-04107.raw
sp|O94986|CE152_HUMAN	SQGLDVQEPPVK	100amol_BG_2	19443652	0	15.27	A11-04108.raw
sp|O94986|CE152_HUMAN	SQGLDVQEPPVK	1fmol_noBG_1	17519896	144053	16.23	A11-04109.raw
sp|O94986|CE152_HUMAN	SQGLDVQEPPVK	1fmol_noBG_2	18220180	150942	16.17	A11-04110.raw
sp|O94986|CE152_HUMAN	SQGLDVQEPPVK	1fmol_BG_1	16591362	9743713	15.53	A11-04111.raw
sp|O94986|CE152_HUMAN	SQGLDVQEPPVK	1fmol_BG_2	23021484	0	16.14	A11-04112.raw
sp|O94986|CE152_HUMAN	SQGLDVQEPPVK	10fmol_noBG_1	157588144	1187126	16.66	A11-04113.raw
sp|O94986|CE152_HUMAN	SQGLDVQEPPVK	10fmol_noBG_2	163735120	1956044	16.16	A11-04114.raw
sp|O94986|CE152_HUMAN	SQGLDVQEPPVK	10fmol_BG_1	239421968	20228444	15.48	A11-04115.raw
sp|O94986|CE152_HUMAN	SQGLDVQEPPVK	10fmol_BG_2	292094080	7547237	16.08	A11-04116.raw
sp|O94986|CE152_HUMAN	SQGLDVQEPPVK	100fmol_noBG_1	1975895808	20597140	16.3	A11-04117.raw
sp|O94986|CE152_HUMAN	SQGLDVQEPPVK	100fmol_noBG_2	1953271552	18924072	16.9	A11-04118.raw
sp|O94986|CE152_HUMAN	SQGLDVQEPPVK	100fmol_BG_1	3181738752	35722972	15.53	A11-04119.raw
sp|O94986|CE152_HUMAN	SQGLDVQEPPVK	100fmol_BG_2	3050330880	26577256	15.99	A11-04120.raw
sp|O94986|CE152_HUMAN	SQGLDVQEPPVK	1pmol_noBG_1	17440366592	130382672	15.91	A11-04121.raw
sp|O94986|CE152_HUMAN	SQGLDVQEPPVK	1pmol_noBG_2	18515496960	158157280	16.05	A11-04122.raw
sp|O94986|CE152_HUMAN	SQGLDVQEPPVK	1pmol_BG_1	24086763520	137167440	15.28	A11-04123.raw
sp|O94986|CE152_HUMAN	SQGLDVQEPPVK	1pmol_BG_2	22892806144	237098944	15.22	A11-04124.raw
sp|O94986|CE152_HUMAN	SQGLDVQEPPVK	GluFib_1	#N/A	#N/A	#N/A	A11-04095.raw
sp|O94986|CE152_HUMAN	SQGLDVQEPPVK	GluFib_2	1066	0	17.04	A11-04096.raw
sp|O94986|CE152_HUMAN	SQGLDVQEPPVK	1amol_noBG_1	0	0	16.4	A11-04097.raw
sp|O94986|CE152_HUMAN	SQGLDVQEPPVK	1amol_noBG_2	754	0	16.63	A11-04098.raw
sp|O94986|CE152_HUMAN	SQGLDVQEPPVK	1amol_BG_1	20105340	306102	15.41	A11-04099.raw
sp|O94986|CE152_HUMAN	SQGLDVQEPPVK	1amol_BG_2	23149060	0	15.46	A11-04100.raw
sp|O94986|CE152_HUMAN	SQGLDVQEPPVK	10amol_noBG_1	122308	0	16.89	A11-04101.raw
sp|O94986|CE152_HUMAN	SQGLDVQEPPVK	10amol_noBG_2	581592	0	10	A11-04102.raw
sp|O94986|CE152_HUMAN	SQGLDVQEPPVK	10amol_BG_1	3046856	1439489	13.05	A11-04103.raw
sp|O94986|CE152_HUMAN	SQGLDVQEPPVK	10amol_BG_2	22017908	0	15.39	A11-04104.raw
sp|O94986|CE152_HUMAN	SQGLDVQEPPVK	100amol_noBG_1	1263881	0	16.34	A11-04105.raw
sp|O94986|CE152_HUMAN	SQGLDVQEPPVK	100amol_noBG_2	1342844	0	16.27	A11-04106.raw
sp|O94986|CE152_HUMAN	SQGLDVQEPPVK	100amol_BG_1	16473196	2404724	15.97	A11-04107.raw
sp|O94986|CE152_HUMAN	SQGLDVQEPPVK	100amol_BG_2	19443652	0	15.41	A11-04108.raw
sp|O94986|CE152_HUMAN	SQGLDVQEPPVK	1fmol_noBG_1	17519896	144053	16.25	A11-04109.raw
sp|O94986|CE152_HUMAN	SQGLDVQEPPVK	1fmol_noBG_2	18220180	150942	16.16	A11-04110.raw
sp|O94986|CE152_HUMAN	SQGLDVQEPPVK	1fmol_BG_1	16591362	9743713	15.46	A11-04111.raw
sp|O94986|CE152_HUMAN	SQGLDVQEPPVK	1fmol_BG_2	23021484	0	16.11	A11-04112.raw
sp|O94986|CE152_HUMAN	SQGLDVQEPPVK	10fmol_noBG_1	157588144	1187126	16.66	A11-04113.raw
sp|O94986|CE152_HUMAN	SQGLDVQEPPVK	10fmol_noBG_2	163735120	1956044	16.16	A11-04114.raw
sp|O94986|CE152_HUMAN	SQGLDVQEPPVK	10fmol_BG_1	239421968	20228444	15.4	A11-04115.raw
sp|O94986|CE152_HUMAN	SQGLDVQEPPVK	10fmol_BG_2	292094080	7547237	16.09	A11-04116.raw
sp|O94986|CE152_HUMAN	SQGLDVQEPPVK	100fmol_noBG_1	1975895808	20597140	16.3	A11-04117.raw
sp|O94986|CE152_HUMAN	SQGLDVQEPPVK	100fmol_noBG_2	1953271552	18924072	16.9	A11-04118.raw
sp|O94986|CE152_HUMAN	SQGLDVQEPPVK	100fmol_BG_1	3181738752	35722972	15.53	A11-04119.raw
sp|O94986|CE152_HUMAN	SQGLDVQEPPVK	100fmol_BG_2	3050330880	26577256	16.01	A11-04120.raw
sp|O94986|CE152_HUMAN	SQGLDVQEPPVK	1pmol_noBG_1	17440366592	130382672	15.93	A11-04121.raw
sp|O94986|CE152_HUMAN	SQGLDVQEPPVK	1pmol_noBG_2	18515496960	158157280	16.07	A11-04122.raw
sp|O94986|CE152_HUMAN	SQGLDVQEPPVK	1pmol_BG_1	24086763520	137167440	15.32	A11-04123.raw
sp|O94986|CE152_HUMAN	SQGLDVQEPPVK	1pmol_BG_2	22892806144	237098944	15.22	A11-04124.raw
sp|O43303|CE110_HUMAN	TDGIDLAR	GluFib_1	6837	0	16.52	A11-04095.raw
sp|O43303|CE110_HUMAN	TDGIDLAR	GluFib_2	904	0	15.63	A11-04096.raw
sp|O43303|CE110_HUMAN	TDGIDLAR	1amol_noBG_1	1896	0	15.73	A11-04097.raw
sp|O43303|CE110_HUMAN	TDGIDLAR	1amol_noBG_2	1452	0	15.66	A11-04098.raw
sp|O43303|CE110_HUMAN	TDGIDLAR	1amol_BG_1	7634778	1056665	14.02	A11-04099.raw
sp|O43303|CE110_HUMAN	TDGIDLAR	1amol_BG_2	9931043	3348513	14.07	A11-04100.raw
sp|O43303|CE110_HUMAN	TDGIDLAR	10amol_noBG_1	1160628	299216	16.23	A11-04101.raw
sp|O43303|CE110_HUMAN	TDGIDLAR	10amol_noBG_2	1067735	0	9.91	A11-04102.raw
sp|O43303|CE110_HUMAN	TDGIDLAR	10amol_BG_1	14733424	1515748	11.72	A11-04103.raw
sp|O43303|CE110_HUMAN	TDGIDLAR	10amol_BG_2	5109929	4788028	13.84	A11-04104.raw
sp|O43303|CE110_HUMAN	TDGIDLAR	100amol_noBG_1	1113951	471	15.08	A11-04105.raw
sp|O43303|CE110_HUMAN	TDGIDLAR	100amol_noBG_2	1032894	0	15.06	A11-04106.raw
sp|O43303|CE110_HUMAN	TDGIDLAR	100amol_BG_1	7680470	2102546	14.53	A11-04107.raw
sp|O43303|CE110_HUMAN	TDGIDLAR	100amol_BG_2	7120018	4448663	13.87	A11-04108.raw
sp|O43303|CE110_HUMAN	TDGIDLAR	1fmol_noBG_1	10009872	90050	15	A11-04109.raw
sp|O43303|CE110_HUMAN	TDGIDLAR	1fmol_noBG_2	10372627	99140	14.95	A11-04110.raw
sp|O43303|CE110_HUMAN	TDGIDLAR	1fmol_BG_1	6450041	7435651	14.07	A11-04111.raw
sp|O43303|CE110_HUMAN	TDGIDLAR	1fmol_BG_2	8035239	5559406	14.59	A11-04112.raw
sp|O43303|CE110_HUMAN	TDGIDLAR	10fmol_noBG_1	84201656	1957431	15.49	A11-04113.raw
sp|O43303|CE110_HUMAN	TDGIDLAR	10fmol_noBG_2	90731992	2708981	14.9	A11-04114.raw
sp|O43303|CE110_HUMAN	TDGIDLAR	10fmol_BG_1	102139688	11525703	14	A11-04115.raw
sp|O43303|CE110_HUMAN	TDGIDLAR	10fmol_BG_2	88831088	12657327	14.5	A11-04116.raw
sp|O43303|CE110_HUMAN	TDGIDLAR	100fmol_noBG_1	969017920	27742654	15.09	A11-04117.raw
sp|O43303|CE110_HUMAN	TDGIDLAR	100fmol_noBG_2	950578176	27208592	15.66	A11-04118.raw
sp|O43303|CE110_HUMAN	TDGIDLAR	100fmol_BG_1	1080561152	13382414	14.03	A11-04119.raw
sp|O43303|CE110_HUMAN	TDGIDLAR	100fmol_BG_2	1089156992	16492744	14.49	A11-04120.raw
sp|O43303|CE110_HUMAN	TDGIDLAR	1pmol_noBG_1	7884737536	184162448	14.74	A11-04121.raw
sp|O43303|CE110_HUMAN	TDGIDLAR	1pmol_noBG_2	7769787392	161772336	14.9	A11-04122.raw
sp|O43303|CE110_HUMAN	TDGIDLAR	1pmol_BG_1	8102007296	134948528	13.83	A11-04123.raw
sp|O43303|CE110_HUMAN	TDGIDLAR	1pmol_BG_2	7977556480	98790776	13.74	A11-04124.raw
sp|O43303|CE110_HUMAN	TDGIDLAR	GluFib_1	6837	0	16.52	A11-04095.raw
sp|O43303|CE110_HUMAN	TDGIDLAR	GluFib_2	904	0	15.58	A11-04096.raw
sp|O43303|CE110_HUMAN	TDGIDLAR	1amol_noBG_1	1896	0	15.83	A11-04097.raw
sp|O43303|CE110_HUMAN	TDGIDLAR	1amol_noBG_2	1452	0	15.86	A11-04098.raw
sp|O43303|CE110_HUMAN	TDGIDLAR	1amol_BG_1	7634778	1056665	13.98	A11-04099.raw
sp|O43303|CE110_HUMAN	TDGIDLAR	1amol_BG_2	9931043	3348513	14.06	A11-04100.raw
sp|O43303|CE110_HUMAN	TDGIDLAR	10amol_noBG_1	1160628	299216	16.25	A11-04101.raw
sp|O43303|CE110_HUMAN	TDGIDLAR	10amol_noBG_2	1067735	0	9.91	A11-04102.raw
sp|O43303|CE110_HUMAN	TDGIDLAR	10amol_BG_1	14733424	1515748	11.83	A11-04103.raw
sp|O43303|CE110_HUMAN	TDGIDLAR	10amol_BG_2	5109929	4788028	13.87	A11-04104.raw
sp|O43303|CE110_HUMAN	TDGIDLAR	100amol_noBG_1	1113951	471	15.08	A11-04105.raw
sp|O43303|CE110_HUMAN	TDGIDLAR	100amol_noBG_2	1032894	0	15.05	A11-04106.raw
sp|O43303|CE110_HUMAN	TDGIDLAR	100amol_BG_1	7680470	2102546	14.57	A11-04107.raw
sp|O43303|CE110_HUMAN	TDGIDLAR	100amol_BG_2	7120018	4448663	13.84	A11-04108.raw
sp|O43303|CE110_HUMAN	TDGIDLAR	1fmol_noBG_1	10009872	90050	15	A11-04109.raw
sp|O43303|CE110_HUMAN	TDGIDLAR	1fmol_noBG_2	10372627	99140	14.94	A11-04110.raw
sp|O43303|CE110_HUMAN	TDGIDLAR	1fmol_BG_1	6450041	7435651	14.03	A11-04111.raw
sp|O43303|CE110_HUMAN	TDGIDLAR	1fmol_BG_2	8035239	5559406	14.49	A11-04112.raw
sp|O43303|CE110_HUMAN	TDGIDLAR	10fmol_noBG_1	84201656	1957431	15.5	A11-04113.raw
sp|O43303|CE110_HUMAN	TDGIDLAR	10fmol_noBG_2	90731992	2708981	14.9	A11-04114.raw
sp|O43303|CE110_HUMAN	TDGIDLAR	10fmol_BG_1	102139688	11525703	13.98	A11-04115.raw
sp|O43303|CE110_HUMAN	TDGIDLAR	10fmol_BG_2	88831088	12657327	14.52	A11-04116.raw
sp|O43303|CE110_HUMAN	TDGIDLAR	100fmol_noBG_1	969017920	27742654	15.09	A11-04117.raw
sp|O43303|CE110_HUMAN	TDGIDLAR	100fmol_noBG_2	950578176	27208592	15.66	A11-04118.raw
sp|O43303|CE110_HUMAN	TDGIDLAR	100fmol_BG_1	1080561152	13382414	14.02	A11-04119.raw
sp|O43303|CE110_HUMAN	TDGIDLAR	100fmol_BG_2	1089156992	16492744	14.47	A11-04120.raw
sp|O43303|CE110_HUMAN	TDGIDLAR	1pmol_noBG_1	7884737536	184162448	14.76	A11-04121.raw
sp|O43303|CE110_HUMAN	TDGIDLAR	1pmol_noBG_2	7769787392	161772336	14.9	A11-04122.raw
sp|O43303|CE110_HUMAN	TDGIDLAR	1pmol_BG_1	8102007296	134948528	13.83	A11-04123.raw
sp|O43303|CE110_HUMAN	TDGIDLAR	1pmol_BG_2	7977556480	98790776	13.74	A11-04124.raw
sp|O43303|CE110_HUMAN	TDGIDLAR	GluFib_1	6837	0	16.41	A11-04095.raw
sp|O43303|CE110_HUMAN	TDGIDLAR	GluFib_2	904	0	15.56	A11-04096.raw
sp|O43303|CE110_HUMAN	TDGIDLAR	1amol_noBG_1	1896	0	15.67	A11-04097.raw
sp|O43303|CE110_HUMAN	TDGIDLAR	1amol_noBG_2	1452	0	15.58	A11-04098.raw
sp|O43303|CE110_HUMAN	TDGIDLAR	1amol_BG_1	7634778	1056665	13.97	A11-04099.raw
sp|O43303|CE110_HUMAN	TDGIDLAR	1amol_BG_2	9931043	3348513	14.06	A11-04100.raw
sp|O43303|CE110_HUMAN	TDGIDLAR	10amol_noBG_1	1160628	299216	16.23	A11-04101.raw
sp|O43303|CE110_HUMAN	TDGIDLAR	10amol_noBG_2	1067735	0	9.91	A11-04102.raw
sp|O43303|CE110_HUMAN	TDGIDLAR	10amol_BG_1	14733424	1515748	11.62	A11-04103.raw
sp|O43303|CE110_HUMAN	TDGIDLAR	10amol_BG_2	5109929	4788028	13.84	A11-04104.raw
sp|O43303|CE110_HUMAN	TDGIDLAR	100amol_noBG_1	1113951	471	15.07	A11-04105.raw
sp|O43303|CE110_HUMAN	TDGIDLAR	100amol_noBG_2	1032894	0	15.06	A11-04106.raw
sp|O43303|CE110_HUMAN	TDGIDLAR	100amol_BG_1	7680470	2102546	14.54	A11-04107.raw
sp|O43303|CE110_HUMAN	TDGIDLAR	100amol_BG_2	7120018	4448663	13.82	A11-04108.raw
sp|O43303|CE110_HUMAN	TDGIDLAR	1fmol_noBG_1	10009872	90050	15.01	A11-04109.raw
sp|O43303|CE110_HUMAN	TDGIDLAR	1fmol_noBG_2	10372627	99140	14.94	A11-04110.raw
sp|O43303|CE110_HUMAN	TDGIDLAR	1fmol_BG_1	6450041	7435651	13.99	A11-04111.raw
sp|O43303|CE110_HUMAN	TDGIDLAR	1fmol_BG_2	8035239	5559406	14.49	A11-04112.raw
sp|O43303|CE110_HUMAN	TDGIDLAR	10fmol_noBG_1	84201656	1957431	15.49	A11-04113.raw
sp|O43303|CE110_HUMAN	TDGIDLAR	10fmol_noBG_2	90731992	2708981	14.9	A11-04114.raw
sp|O43303|CE110_HUMAN	TDGIDLAR	10fmol_BG_1	102139688	11525703	13.97	A11-04115.raw
sp|O43303|CE110_HUMAN	TDGIDLAR	10fmol_BG_2	88831088	12657327	14.51	A11-04116.raw
sp|O43303|CE110_HUMAN	TDGIDLAR	100fmol_noBG_1	969017920	27742654	15.09	A11-04117.raw
sp|O43303|CE110_HUMAN	TDGIDLAR	100fmol_noBG_2	950578176	27208592	15.66	A11-04118.raw
sp|O43303|CE110_HUMAN	TDGIDLAR	100fmol_BG_1	1080561152	13382414	14.02	A11-04119.raw
sp|O43303|CE110_HUMAN	TDGIDLAR	100fmol_BG_2	1089156992	16492744	14.47	A11-04120.raw
sp|O43303|CE110_HUMAN	TDGIDLAR	1pmol_noBG_1	7884737536	184162448	14.75	A11-04121.raw
sp|O43303|CE110_HUMAN	TDGIDLAR	1pmol_noBG_2	7769787392	161772336	14.91	A11-04122.raw
sp|O43303|CE110_HUMAN	TDGIDLAR	1pmol_BG_1	8102007296	134948528	13.83	A11-04123.raw
sp|O43303|CE110_HUMAN	TDGIDLAR	1pmol_BG_2	7977556480	98790776	13.72	A11-04124.raw
sp|O43303|CE110_HUMAN	VQEILDNVQVR	GluFib_1	10948	0	22.24	A11-04095.raw
sp|O43303|CE110_HUMAN	VQEILDNVQVR	GluFib_2	4670	1287	20.95	A11-04096.raw
sp|O43303|CE110_HUMAN	VQEILDNVQVR	1amol_noBG_1	6483	0	21.03	A11-04097.raw
sp|O43303|CE110_HUMAN	VQEILDNVQVR	1amol_noBG_2	8375	0	20.77	A11-04098.raw
sp|O43303|CE110_HUMAN	VQEILDNVQVR	1amol_BG_1	2849964	0	19.73	A11-04099.raw
sp|O43303|CE110_HUMAN	VQEILDNVQVR	1amol_BG_2	1800398	758609	19.75	A11-04100.raw
sp|O43303|CE110_HUMAN	VQEILDNVQVR	10amol_noBG_1	23965	0	21.32	A11-04101.raw
sp|O43303|CE110_HUMAN	VQEILDNVQVR	10amol_noBG_2	10550	274	21.1	A11-04102.raw
sp|O43303|CE110_HUMAN	VQEILDNVQVR	10amol_BG_1	462548	71281	18.29	A11-04103.raw
sp|O43303|CE110_HUMAN	VQEILDNVQVR	10amol_BG_2	1714480	3141713	19.55	A11-04104.raw
sp|O43303|CE110_HUMAN	VQEILDNVQVR	100amol_noBG_1	361632	0	20.63	A11-04105.raw
sp|O43303|CE110_HUMAN	VQEILDNVQVR	100amol_noBG_2	373692	0	20.55	A11-04106.raw
sp|O43303|CE110_HUMAN	VQEILDNVQVR	100amol_BG_1	2283874	216727	20.21	A11-04107.raw
sp|O43303|CE110_HUMAN	VQEILDNVQVR	100amol_BG_2	4998748	0	19.58	A11-04108.raw
sp|O43303|CE110_HUMAN	VQEILDNVQVR	1fmol_noBG_1	5466062	0	20.57	A11-04109.raw
sp|O43303|CE110_HUMAN	VQEILDNVQVR	1fmol_noBG_2	6000964	96529	20.5	A11-04110.raw
sp|O43303|CE110_HUMAN	VQEILDNVQVR	1fmol_BG_1	16356179	0	19.84	A11-04111.raw
sp|O43303|CE110_HUMAN	VQEILDNVQVR	1fmol_BG_2	17029732	0	20.3	A11-04112.raw
sp|O43303|CE110_HUMAN	VQEILDNVQVR	10fmol_noBG_1	59785280	471728	20.8	A11-04113.raw
sp|O43303|CE110_HUMAN	VQEILDNVQVR	10fmol_noBG_2	70561168	945271	20.46	A11-04114.raw
sp|O43303|CE110_HUMAN	VQEILDNVQVR	10fmol_BG_1	233893488	597529	19.67	A11-04115.raw
sp|O43303|CE110_HUMAN	VQEILDNVQVR	10fmol_BG_2	219751712	0	20.26	A11-04116.raw
sp|O43303|CE110_HUMAN	VQEILDNVQVR	100fmol_noBG_1	1999729664	26777372	20.55	A11-04117.raw
sp|O43303|CE110_HUMAN	VQEILDNVQVR	100fmol_noBG_2	2090207744	21759446	21.1	A11-04118.raw
sp|O43303|CE110_HUMAN	VQEILDNVQVR	100fmol_BG_1	2336551936	7987486	19.88	A11-04119.raw
sp|O43303|CE110_HUMAN	VQEILDNVQVR	100fmol_BG_2	2284754432	31432888	20.11	A11-04120.raw
sp|O43303|CE110_HUMAN	VQEILDNVQVR	1pmol_noBG_1	16903678976	99059136	20.03	A11-04121.raw
sp|O43303|CE110_HUMAN	VQEILDNVQVR	1pmol_noBG_2	16525037568	143154368	20.19	A11-04122.raw
sp|O43303|CE110_HUMAN	VQEILDNVQVR	1pmol_BG_1	17337769984	221919792	19.58	A11-04123.raw
sp|O43303|CE110_HUMAN	VQEILDNVQVR	1pmol_BG_2	16965513216	78449928	19.54	A11-04124.raw
sp|O43303|CE110_HUMAN	VQEILDNVQVR	GluFib_1	10948	0	22.22	A11-04095.raw
sp|O43303|CE110_HUMAN	VQEILDNVQVR	GluFib_2	4670	1287	21.26	A11-04096.raw
sp|O43303|CE110_HUMAN	VQEILDNVQVR	1amol_noBG_1	6483	0	21.22	A11-04097.raw
sp|O43303|CE110_HUMAN	VQEILDNVQVR	1amol_noBG_2	8375	0	20.88	A11-04098.raw
sp|O43303|CE110_HUMAN	VQEILDNVQVR	1amol_BG_1	2849964	0	19.77	A11-04099.raw
sp|O43303|CE110_HUMAN	VQEILDNVQVR	1amol_BG_2	1800398	758609	19.78	A11-04100.raw
sp|O43303|CE110_HUMAN	VQEILDNVQVR	10amol_noBG_1	23965	0	21.09	A11-04101.raw
sp|O43303|CE110_HUMAN	VQEILDNVQVR	10amol_noBG_2	10550	274	21.1	A11-04102.raw
sp|O43303|CE110_HUMAN	VQEILDNVQVR	10amol_BG_1	462548	71281	18.32	A11-04103.raw
sp|O43303|CE110_HUMAN	VQEILDNVQVR	10amol_BG_2	1714480	3141713	19.7	A11-04104.raw
sp|O43303|CE110_HUMAN	VQEILDNVQVR	100amol_noBG_1	361632	0	20.61	A11-04105.raw
sp|O43303|CE110_HUMAN	VQEILDNVQVR	100amol_noBG_2	373692	0	20.53	A11-04106.raw
sp|O43303|CE110_HUMAN	VQEILDNVQVR	100amol_BG_1	2283874	216727	20.19	A11-04107.raw
sp|O43303|CE110_HUMAN	VQEILDNVQVR	100amol_BG_2	4998748	0	19.67	A11-04108.raw
sp|O43303|CE110_HUMAN	VQEILDNVQVR	1fmol_noBG_1	5466062	0	20.57	A11-04109.raw
sp|O43303|CE110_HUMAN	VQEILDNVQVR	1fmol_noBG_2	6000964	96529	20.5	A11-04110.raw
sp|O43303|CE110_HUMAN	VQEILDNVQVR	1fmol_BG_1	16356179	0	19.84	A11-04111.raw
sp|O43303|CE110_HUMAN	VQEILDNVQVR	1fmol_BG_2	17029732	0	20.31	A11-04112.raw
sp|O43303|CE110_HUMAN	VQEILDNVQVR	10fmol_noBG_1	59785280	471728	20.8	A11-04113.raw
sp|O43303|CE110_HUMAN	VQEILDNVQVR	10fmol_noBG_2	70561168	945271	20.46	A11-04114.raw
sp|O43303|CE110_HUMAN	VQEILDNVQVR	10fmol_BG_1	233893488	597529	19.67	A11-04115.raw
sp|O43303|CE110_HUMAN	VQEILDNVQVR	10fmol_BG_2	219751712	0	20.26	A11-04116.raw
sp|O43303|CE110_HUMAN	VQEILDNVQVR	100fmol_noBG_1	1999729664	26777372	20.55	A11-04117.raw
sp|O43303|CE110_HUMAN	VQEILDNVQVR	100fmol_noBG_2	2090207744	21759446	21.09	A11-04118.raw
sp|O43303|CE110_HUMAN	VQEILDNVQVR	100fmol_BG_1	2336551936	7987486	19.89	A11-04119.raw
sp|O43303|CE110_HUMAN	VQEILDNVQVR	100fmol_BG_2	2284754432	31432888	20.11	A11-04120.raw
sp|O43303|CE110_HUMAN	VQEILDNVQVR	1pmol_noBG_1	16903678976	99059136	20.03	A11-04121.raw
sp|O43303|CE110_HUMAN	VQEILDNVQVR	1pmol_noBG_2	16525037568	143154368	20.19	A11-04122.raw
sp|O43303|CE110_HUMAN	VQEILDNVQVR	1pmol_BG_1	17337769984	221919792	19.58	A11-04123.raw
sp|O43303|CE110_HUMAN	VQEILDNVQVR	1pmol_BG_2	16965513216	78449928	19.53	A11-04124.raw
sp|O43303|CE110_HUMAN	VQEILDNVQVR	GluFib_1	10948	0	21.96	A11-04095.raw
sp|O43303|CE110_HUMAN	VQEILDNVQVR	GluFib_2	4670	1287	21.25	A11-04096.raw
sp|O43303|CE110_HUMAN	VQEILDNVQVR	1amol_noBG_1	6483	0	21.03	A11-04097.raw
sp|O43303|CE110_HUMAN	VQEILDNVQVR	1amol_noBG_2	8375	0	20.81	A11-04098.raw
sp|O43303|CE110_HUMAN	VQEILDNVQVR	1amol_BG_1	2849964	0	19.7	A11-04099.raw
sp|O43303|CE110_HUMAN	VQEILDNVQVR	1amol_BG_2	1800398	758609	19.81	A11-04100.raw
sp|O43303|CE110_HUMAN	VQEILDNVQVR	10amol_noBG_1	23965	0	21.16	A11-04101.raw
sp|O43303|CE110_HUMAN	VQEILDNVQVR	10amol_noBG_2	10550	274	21	A11-04102.raw
sp|O43303|CE110_HUMAN	VQEILDNVQVR	10amol_BG_1	462548	71281	18.38	A11-04103.raw
sp|O43303|CE110_HUMAN	VQEILDNVQVR	10amol_BG_2	1714480	3141713	19.69	A11-04104.raw
sp|O43303|CE110_HUMAN	VQEILDNVQVR	100amol_noBG_1	361632	0	20.61	A11-04105.raw
sp|O43303|CE110_HUMAN	VQEILDNVQVR	100amol_noBG_2	373692	0	20.54	A11-04106.raw
sp|O43303|CE110_HUMAN	VQEILDNVQVR	100amol_BG_1	2283874	216727	20.24	A11-04107.raw
sp|O43303|CE110_HUMAN	VQEILDNVQVR	100amol_BG_2	4998748	0	19.6	A11-04108.raw
sp|O43303|CE110_HUMAN	VQEILDNVQVR	1fmol_noBG_1	5466062	0	20.57	A11-04109.raw
sp|O43303|CE110_HUMAN	VQEILDNVQVR	1fmol_noBG_2	6000964	96529	20.49	A11-04110.raw
sp|O43303|CE110_HUMAN	VQEILDNVQVR	1fmol_BG_1	16356179	0	19.81	A11-04111.raw
sp|O43303|CE110_HUMAN	VQEILDNVQVR	1fmol_BG_2	17029732	0	20.34	A11-04112.raw
sp|O43303|CE110_HUMAN	VQEILDNVQVR	10fmol_noBG_1	59785280	471728	20.81	A11-04113.raw
sp|O43303|CE110_HUMAN	VQEILDNVQVR	10fmol_noBG_2	70561168	945271	20.46	A11-04114.raw
sp|O43303|CE110_HUMAN	VQEILDNVQVR	10fmol_BG_1	233893488	597529	19.66	A11-04115.raw
sp|O43303|CE110_HUMAN	VQEILDNVQVR	10fmol_BG_2	219751712	0	20.26	A11-04116.raw
sp|O43303|CE110_HUMAN	VQEILDNVQVR	100fmol_noBG_1	1999729664	26777372	20.55	A11-04117.raw
sp|O43303|CE110_HUMAN	VQEILDNVQVR	100fmol_noBG_2	2090207744	21759446	21.09	A11-04118.raw
sp|O43303|CE110_HUMAN	VQEILDNVQVR	100fmol_BG_1	2336551936	7987486	19.9	A11-04119.raw
sp|O43303|CE110_HUMAN	VQEILDNVQVR	100fmol_BG_2	2284754432	31432888	20.11	A11-04120.raw
sp|O43303|CE110_HUMAN	VQEILDNVQVR	1pmol_noBG_1	16903678976	99059136	20.03	A11-04121.raw
sp|O43303|CE110_HUMAN	VQEILDNVQVR	1pmol_noBG_2	16525037568	143154368	20.19	A11-04122.raw
sp|O43303|CE110_HUMAN	VQEILDNVQVR	1pmol_BG_1	17337769984	221919792	19.58	A11-04123.raw
sp|O43303|CE110_HUMAN	VQEILDNVQVR	1pmol_BG_2	16965513216	78449928	19.49	A11-04124.raw
sp|Q8TEP8|CE192_HUMAN	ATSISTPSDSYSSVR	GluFib_1	0	0	14.98	A11-04095.raw
sp|Q8TEP8|CE192_HUMAN	ATSISTPSDSYSSVR	GluFib_2	921	0	15.03	A11-04096.raw
sp|Q8TEP8|CE192_HUMAN	ATSISTPSDSYSSVR	1amol_noBG_1	326	0	16.34	A11-04097.raw
sp|Q8TEP8|CE192_HUMAN	ATSISTPSDSYSSVR	1amol_noBG_2	1249	0	15.52	A11-04098.raw
sp|Q8TEP8|CE192_HUMAN	ATSISTPSDSYSSVR	1amol_BG_1	2607817	0	14.49	A11-04099.raw
sp|Q8TEP8|CE192_HUMAN	ATSISTPSDSYSSVR	1amol_BG_2	3400091	0	14.65	A11-04100.raw
sp|Q8TEP8|CE192_HUMAN	ATSISTPSDSYSSVR	10amol_noBG_1	39322	0	16.15	A11-04101.raw
sp|Q8TEP8|CE192_HUMAN	ATSISTPSDSYSSVR	10amol_noBG_2	373980	0	9.96	A11-04102.raw
sp|Q8TEP8|CE192_HUMAN	ATSISTPSDSYSSVR	10amol_BG_1	1022018	0	12.96	A11-04103.raw
sp|Q8TEP8|CE192_HUMAN	ATSISTPSDSYSSVR	10amol_BG_2	2792998	2921457	13.42	A11-04104.raw
sp|Q8TEP8|CE192_HUMAN	ATSISTPSDSYSSVR	100amol_noBG_1	763663	0	15.36	A11-04105.raw
sp|Q8TEP8|CE192_HUMAN	ATSISTPSDSYSSVR	100amol_noBG_2	674194	0	15.37	A11-04106.raw
sp|Q8TEP8|CE192_HUMAN	ATSISTPSDSYSSVR	100amol_BG_1	4068249	0	15.06	A11-04107.raw
sp|Q8TEP8|CE192_HUMAN	ATSISTPSDSYSSVR	100amol_BG_2	2667410	0	14.42	A11-04108.raw
sp|Q8TEP8|CE192_HUMAN	ATSISTPSDSYSSVR	1fmol_noBG_1	8604333	419438	15.3	A11-04109.raw
sp|Q8TEP8|CE192_HUMAN	ATSISTPSDSYSSVR	1fmol_noBG_2	8845504	288748	15.22	A11-04110.raw
sp|Q8TEP8|CE192_HUMAN	ATSISTPSDSYSSVR	1fmol_BG_1	4736105	0	14.69	A11-04111.raw
sp|Q8TEP8|CE192_HUMAN	ATSISTPSDSYSSVR	1fmol_BG_2	7415420	0	15.28	A11-04112.raw
sp|Q8TEP8|CE192_HUMAN	ATSISTPSDSYSSVR	10fmol_noBG_1	106956112	5057293	15.74	A11-04113.raw
sp|Q8TEP8|CE192_HUMAN	ATSISTPSDSYSSVR	10fmol_noBG_2	115094512	6545775	15.26	A11-04114.raw
sp|Q8TEP8|CE192_HUMAN	ATSISTPSDSYSSVR	10fmol_BG_1	145486736	0	14.64	A11-04115.raw
sp|Q8TEP8|CE192_HUMAN	ATSISTPSDSYSSVR	10fmol_BG_2	132270464	0	15.21	A11-04116.raw
sp|Q8TEP8|CE192_HUMAN	ATSISTPSDSYSSVR	100fmol_noBG_1	1160127488	65635240	15.43	A11-04117.raw
sp|Q8TEP8|CE192_HUMAN	ATSISTPSDSYSSVR	100fmol_noBG_2	1122049152	68014624	15.99	A11-04118.raw
sp|Q8TEP8|CE192_HUMAN	ATSISTPSDSYSSVR	100fmol_BG_1	1742342016	40798272	14.65	A11-04119.raw
sp|Q8TEP8|CE192_HUMAN	ATSISTPSDSYSSVR	100fmol_BG_2	1699529856	30243176	15.18	A11-04120.raw
sp|Q8TEP8|CE192_HUMAN	ATSISTPSDSYSSVR	1pmol_noBG_1	11195617280	445439808	15.08	A11-04121.raw
sp|Q8TEP8|CE192_HUMAN	ATSISTPSDSYSSVR	1pmol_noBG_2	11149137920	422180736	15.27	A11-04122.raw
sp|Q8TEP8|CE192_HUMAN	ATSISTPSDSYSSVR	1pmol_BG_1	13932322816	422901280	14.48	A11-04123.raw
sp|Q8TEP8|CE192_HUMAN	ATSISTPSDSYSSVR	1pmol_BG_2	12938990592	373222016	14.41	A11-04124.raw
sp|Q8TEP8|CE192_HUMAN	ATSISTPSDSYSSVR	GluFib_1	0	0	14.98	A11-04095.raw
sp|Q8TEP8|CE192_HUMAN	ATSISTPSDSYSSVR	GluFib_2	921	0	15.03	A11-04096.raw
sp|Q8TEP8|CE192_HUMAN	ATSISTPSDSYSSVR	1amol_noBG_1	326	0	15.9	A11-04097.raw
sp|Q8TEP8|CE192_HUMAN	ATSISTPSDSYSSVR	1amol_noBG_2	1249	0	15.39	A11-04098.raw
sp|Q8TEP8|CE192_HUMAN	ATSISTPSDSYSSVR	1amol_BG_1	2607817	0	14.5	A11-04099.raw
sp|Q8TEP8|CE192_HUMAN	ATSISTPSDSYSSVR	1amol_BG_2	3400091	0	14.52	A11-04100.raw
sp|Q8TEP8|CE192_HUMAN	ATSISTPSDSYSSVR	10amol_noBG_1	39322	0	16.15	A11-04101.raw
sp|Q8TEP8|CE192_HUMAN	ATSISTPSDSYSSVR	10amol_noBG_2	373980	0	9.86	A11-04102.raw
sp|Q8TEP8|CE192_HUMAN	ATSISTPSDSYSSVR	10amol_BG_1	1022018	0	12.98	A11-04103.raw
sp|Q8TEP8|CE192_HUMAN	ATSISTPSDSYSSVR	10amol_BG_2	2792998	2921457	13.45	A11-04104.raw
sp|Q8TEP8|CE192_HUMAN	ATSISTPSDSYSSVR	100amol_noBG_1	763663	0	15.37	A11-04105.raw
sp|Q8TEP8|CE192_HUMAN	ATSISTPSDSYSSVR	100amol_noBG_2	674194	0	15.4	A11-04106.raw
sp|Q8TEP8|CE192_HUMAN	ATSISTPSDSYSSVR	100amol_BG_1	4068249	0	14.97	A11-04107.raw
sp|Q8TEP8|CE192_HUMAN	ATSISTPSDSYSSVR	100amol_BG_2	2667410	0	14.47	A11-04108.raw
sp|Q8TEP8|CE192_HUMAN	ATSISTPSDSYSSVR	1fmol_noBG_1	8604333	419438	15.31	A11-04109.raw
sp|Q8TEP8|CE192_HUMAN	ATSISTPSDSYSSVR	1fmol_noBG_2	8845504	288748	15.21	A11-04110.raw
sp|Q8TEP8|CE192_HUMAN	ATSISTPSDSYSSVR	1fmol_BG_1	4736105	0	14.65	A11-04111.raw
sp|Q8TEP8|CE192_HUMAN	ATSISTPSDSYSSVR	1fmol_BG_2	7415420	0	15.23	A11-04112.raw
sp|Q8TEP8|CE192_HUMAN	ATSISTPSDSYSSVR	10fmol_noBG_1	106956112	5057293	15.78	A11-04113.raw
sp|Q8TEP8|CE192_HUMAN	ATSISTPSDSYSSVR	10fmol_noBG_2	115094512	6545775	15.26	A11-04114.raw
sp|Q8TEP8|CE192_HUMAN	ATSISTPSDSYSSVR	10fmol_BG_1	145486736	0	14.65	A11-04115.raw
sp|Q8TEP8|CE192_HUMAN	ATSISTPSDSYSSVR	10fmol_BG_2	132270464	0	15.17	A11-04116.raw
sp|Q8TEP8|CE192_HUMAN	ATSISTPSDSYSSVR	100fmol_noBG_1	1160127488	65635240	15.43	A11-04117.raw
sp|Q8TEP8|CE192_HUMAN	ATSISTPSDSYSSVR	100fmol_noBG_2	1122049152	68014624	15.99	A11-04118.raw
sp|Q8TEP8|CE192_HUMAN	ATSISTPSDSYSSVR	100fmol_BG_1	1742342016	40798272	14.65	A11-04119.raw
sp|Q8TEP8|CE192_HUMAN	ATSISTPSDSYSSVR	100fmol_BG_2	1699529856	30243176	15.16	A11-04120.raw
sp|Q8TEP8|CE192_HUMAN	ATSISTPSDSYSSVR	1pmol_noBG_1	11195617280	445439808	15.08	A11-04121.raw
sp|Q8TEP8|CE192_HUMAN	ATSISTPSDSYSSVR	1pmol_noBG_2	11149137920	422180736	15.26	A11-04122.raw
sp|Q8TEP8|CE192_HUMAN	ATSISTPSDSYSSVR	1pmol_BG_1	13932322816	422901280	14.48	A11-04123.raw
sp|Q8TEP8|CE192_HUMAN	ATSISTPSDSYSSVR	1pmol_BG_2	12938990592	373222016	14.4	A11-04124.raw
sp|Q8TEP8|CE192_HUMAN	ATSISTPSDSYSSVR	GluFib_1	0	0	14.98	A11-04095.raw
sp|Q8TEP8|CE192_HUMAN	ATSISTPSDSYSSVR	GluFib_2	921	0	15.15	A11-04096.raw
sp|Q8TEP8|CE192_HUMAN	ATSISTPSDSYSSVR	1amol_noBG_1	326	0	15.9	A11-04097.raw
sp|Q8TEP8|CE192_HUMAN	ATSISTPSDSYSSVR	1amol_noBG_2	1249	0	15.39	A11-04098.raw
sp|Q8TEP8|CE192_HUMAN	ATSISTPSDSYSSVR	1amol_BG_1	2607817	0	14.61	A11-04099.raw
sp|Q8TEP8|CE192_HUMAN	ATSISTPSDSYSSVR	1amol_BG_2	3400091	0	14.72	A11-04100.raw
sp|Q8TEP8|CE192_HUMAN	ATSISTPSDSYSSVR	10amol_noBG_1	39322	0	16.15	A11-04101.raw
sp|Q8TEP8|CE192_HUMAN	ATSISTPSDSYSSVR	10amol_noBG_2	373980	0	9.86	A11-04102.raw
sp|Q8TEP8|CE192_HUMAN	ATSISTPSDSYSSVR	10amol_BG_1	1022018	0	12.9	A11-04103.raw
sp|Q8TEP8|CE192_HUMAN	ATSISTPSDSYSSVR	10amol_BG_2	2792998	2921457	13.37	A11-04104.raw
sp|Q8TEP8|CE192_HUMAN	ATSISTPSDSYSSVR	100amol_noBG_1	763663	0	15.34	A11-04105.raw
sp|Q8TEP8|CE192_HUMAN	ATSISTPSDSYSSVR	100amol_noBG_2	674194	0	15.4	A11-04106.raw
sp|Q8TEP8|CE192_HUMAN	ATSISTPSDSYSSVR	100amol_BG_1	4068249	0	15.17	A11-04107.raw
sp|Q8TEP8|CE192_HUMAN	ATSISTPSDSYSSVR	100amol_BG_2	2667410	0	14.57	A11-04108.raw
sp|Q8TEP8|CE192_HUMAN	ATSISTPSDSYSSVR	1fmol_noBG_1	8604333	419438	15.31	A11-04109.raw
sp|Q8TEP8|CE192_HUMAN	ATSISTPSDSYSSVR	1fmol_noBG_2	8845504	288748	15.21	A11-04110.raw
sp|Q8TEP8|CE192_HUMAN	ATSISTPSDSYSSVR	1fmol_BG_1	4736105	0	14.64	A11-04111.raw
sp|Q8TEP8|CE192_HUMAN	ATSISTPSDSYSSVR	1fmol_BG_2	7415420	0	15.31	A11-04112.raw
sp|Q8TEP8|CE192_HUMAN	ATSISTPSDSYSSVR	10fmol_noBG_1	106956112	5057293	15.74	A11-04113.raw
sp|Q8TEP8|CE192_HUMAN	ATSISTPSDSYSSVR	10fmol_noBG_2	115094512	6545775	15.26	A11-04114.raw
sp|Q8TEP8|CE192_HUMAN	ATSISTPSDSYSSVR	10fmol_BG_1	145486736	0	14.68	A11-04115.raw
sp|Q8TEP8|CE192_HUMAN	ATSISTPSDSYSSVR	10fmol_BG_2	132270464	0	15.17	A11-04116.raw
sp|Q8TEP8|CE192_HUMAN	ATSISTPSDSYSSVR	100fmol_noBG_1	1160127488	65635240	15.43	A11-04117.raw
sp|Q8TEP8|CE192_HUMAN	ATSISTPSDSYSSVR	100fmol_noBG_2	1122049152	68014624	16.01	A11-04118.raw
sp|Q8TEP8|CE192_HUMAN	ATSISTPSDSYSSVR	100fmol_BG_1	1742342016	40798272	14.65	A11-04119.raw
sp|Q8TEP8|CE192_HUMAN	ATSISTPSDSYSSVR	100fmol_BG_2	1699529856	30243176	15.18	A11-04120.raw
sp|Q8TEP8|CE192_HUMAN	ATSISTPSDSYSSVR	1pmol_noBG_1	11195617280	445439808	15.08	A11-04121.raw
sp|Q8TEP8|CE192_HUMAN	ATSISTPSDSYSSVR	1pmol_noBG_2	11149137920	422180736	15.26	A11-04122.raw
sp|Q8TEP8|CE192_HUMAN	ATSISTPSDSYSSVR	1pmol_BG_1	13932322816	422901280	14.49	A11-04123.raw
sp|Q8TEP8|CE192_HUMAN	ATSISTPSDSYSSVR	1pmol_BG_2	12938990592	373222016	14.41	A11-04124.raw
sp|Q8TEP8|CE192_HUMAN	HFLPNDLEK	GluFib_1	26210	0	19.05	A11-04095.raw
sp|Q8TEP8|CE192_HUMAN	HFLPNDLEK	GluFib_2	16350	0	18.14	A11-04096.raw
sp|Q8TEP8|CE192_HUMAN	HFLPNDLEK	1amol_noBG_1	13785	0	18.33	A11-04097.raw
sp|Q8TEP8|CE192_HUMAN	HFLPNDLEK	1amol_noBG_2	11374	3809	18.18	A11-04098.raw
sp|Q8TEP8|CE192_HUMAN	HFLPNDLEK	1amol_BG_1	5317185	5684635	16.59	A11-04099.raw
sp|Q8TEP8|CE192_HUMAN	HFLPNDLEK	1amol_BG_2	8446313	4855315	16.48	A11-04100.raw
sp|Q8TEP8|CE192_HUMAN	HFLPNDLEK	10amol_noBG_1	33801	3667	18.14	A11-04101.raw
sp|Q8TEP8|CE192_HUMAN	HFLPNDLEK	10amol_noBG_2	135122	43034	9.93	A11-04102.raw
sp|Q8TEP8|CE192_HUMAN	HFLPNDLEK	10amol_BG_1	4546886	4656944	11.39	A11-04103.raw
sp|Q8TEP8|CE192_HUMAN	HFLPNDLEK	10amol_BG_2	9299241	5410797	16.35	A11-04104.raw
sp|Q8TEP8|CE192_HUMAN	HFLPNDLEK	100amol_noBG_1	75837	0	17.63	A11-04105.raw
sp|Q8TEP8|CE192_HUMAN	HFLPNDLEK	100amol_noBG_2	57408	0	17.64	A11-04106.raw
sp|Q8TEP8|CE192_HUMAN	HFLPNDLEK	100amol_BG_1	4330808	8433597	17.08	A11-04107.raw
sp|Q8TEP8|CE192_HUMAN	HFLPNDLEK	100amol_BG_2	5752477	12455454	16.41	A11-04108.raw
sp|Q8TEP8|CE192_HUMAN	HFLPNDLEK	1fmol_noBG_1	2142277	136528	17.53	A11-04109.raw
sp|Q8TEP8|CE192_HUMAN	HFLPNDLEK	1fmol_noBG_2	2416016	28930	17.47	A11-04110.raw
sp|Q8TEP8|CE192_HUMAN	HFLPNDLEK	1fmol_BG_1	20647098	9495462	16.54	A11-04111.raw
sp|Q8TEP8|CE192_HUMAN	HFLPNDLEK	1fmol_BG_2	15985103	9102495	17.06	A11-04112.raw
sp|Q8TEP8|CE192_HUMAN	HFLPNDLEK	10fmol_noBG_1	12499410	256656	17.96	A11-04113.raw
sp|Q8TEP8|CE192_HUMAN	HFLPNDLEK	10fmol_noBG_2	15914310	191322	17.54	A11-04114.raw
sp|Q8TEP8|CE192_HUMAN	HFLPNDLEK	10fmol_BG_1	226568576	27774874	16.45	A11-04115.raw
sp|Q8TEP8|CE192_HUMAN	HFLPNDLEK	10fmol_BG_2	212324672	45185132	17.02	A11-04116.raw
sp|Q8TEP8|CE192_HUMAN	HFLPNDLEK	100fmol_noBG_1	1036588928	10450410	17.62	A11-04117.raw
sp|Q8TEP8|CE192_HUMAN	HFLPNDLEK	100fmol_noBG_2	1030364032	9287656	18.21	A11-04118.raw
sp|Q8TEP8|CE192_HUMAN	HFLPNDLEK	100fmol_BG_1	2584624896	137870784	16.56	A11-04119.raw
sp|Q8TEP8|CE192_HUMAN	HFLPNDLEK	100fmol_BG_2	2605474816	151448960	17.01	A11-04120.raw
sp|Q8TEP8|CE192_HUMAN	HFLPNDLEK	1pmol_noBG_1	11258829824	91398976	17.17	A11-04121.raw
sp|Q8TEP8|CE192_HUMAN	HFLPNDLEK	1pmol_noBG_2	11329446912	79997176	17.36	A11-04122.raw
sp|Q8TEP8|CE192_HUMAN	HFLPNDLEK	1pmol_BG_1	21665638400	164260752	16.16	A11-04123.raw
sp|Q8TEP8|CE192_HUMAN	HFLPNDLEK	1pmol_BG_2	21800083456	115900344	16.08	A11-04124.raw
sp|Q8TEP8|CE192_HUMAN	HFLPNDLEK	GluFib_1	26210	0	19.04	A11-04095.raw
sp|Q8TEP8|CE192_HUMAN	HFLPNDLEK	GluFib_2	16350	0	18.14	A11-04096.raw
sp|Q8TEP8|CE192_HUMAN	HFLPNDLEK	1amol_noBG_1	13785	0	18.22	A11-04097.raw
sp|Q8TEP8|CE192_HUMAN	HFLPNDLEK	1amol_noBG_2	11374	3809	18.18	A11-04098.raw
sp|Q8TEP8|CE192_HUMAN	HFLPNDLEK	1amol_BG_1	5317185	5684635	16.65	A11-04099.raw
sp|Q8TEP8|CE192_HUMAN	HFLPNDLEK	1amol_BG_2	8446313	4855315	16.7	A11-04100.raw
sp|Q8TEP8|CE192_HUMAN	HFLPNDLEK	10amol_noBG_1	33801	3667	18.14	A11-04101.raw
sp|Q8TEP8|CE192_HUMAN	HFLPNDLEK	10amol_noBG_2	135122	43034	9.89	A11-04102.raw
sp|Q8TEP8|CE192_HUMAN	HFLPNDLEK	10amol_BG_1	4546886	4656944	11.42	A11-04103.raw
sp|Q8TEP8|CE192_HUMAN	HFLPNDLEK	10amol_BG_2	9299241	5410797	16.42	A11-04104.raw
sp|Q8TEP8|CE192_HUMAN	HFLPNDLEK	100amol_noBG_1	75837	0	17.64	A11-04105.raw
sp|Q8TEP8|CE192_HUMAN	HFLPNDLEK	100amol_noBG_2	57408	0	17.67	A11-04106.raw
sp|Q8TEP8|CE192_HUMAN	HFLPNDLEK	100amol_BG_1	4330808	8433597	17.01	A11-04107.raw
sp|Q8TEP8|CE192_HUMAN	HFLPNDLEK	100amol_BG_2	5752477	12455454	16.63	A11-04108.raw
sp|Q8TEP8|CE192_HUMAN	HFLPNDLEK	1fmol_noBG_1	2142277	136528	17.53	A11-04109.raw
sp|Q8TEP8|CE192_HUMAN	HFLPNDLEK	1fmol_noBG_2	2416016	28930	17.47	A11-04110.raw
sp|Q8TEP8|CE192_HUMAN	HFLPNDLEK	1fmol_BG_1	20647098	9495462	16.55	A11-04111.raw
sp|Q8TEP8|CE192_HUMAN	HFLPNDLEK	1fmol_BG_2	15985103	9102495	17.08	A11-04112.raw
sp|Q8TEP8|CE192_HUMAN	HFLPNDLEK	10fmol_noBG_1	12499410	256656	17.95	A11-04113.raw
sp|Q8TEP8|CE192_HUMAN	HFLPNDLEK	10fmol_noBG_2	15914310	191322	17.57	A11-04114.raw
sp|Q8TEP8|CE192_HUMAN	HFLPNDLEK	10fmol_BG_1	226568576	27774874	16.43	A11-04115.raw
sp|Q8TEP8|CE192_HUMAN	HFLPNDLEK	10fmol_BG_2	212324672	45185132	17.03	A11-04116.raw
sp|Q8TEP8|CE192_HUMAN	HFLPNDLEK	100fmol_noBG_1	1036588928	10450410	17.62	A11-04117.raw
sp|Q8TEP8|CE192_HUMAN	HFLPNDLEK	100fmol_noBG_2	1030364032	9287656	18.21	A11-04118.raw
sp|Q8TEP8|CE192_HUMAN	HFLPNDLEK	100fmol_BG_1	2584624896	137870784	16.55	A11-04119.raw
sp|Q8TEP8|CE192_HUMAN	HFLPNDLEK	100fmol_BG_2	2605474816	151448960	16.99	A11-04120.raw
sp|Q8TEP8|CE192_HUMAN	HFLPNDLEK	1pmol_noBG_1	11258829824	91398976	17.16	A11-04121.raw
sp|Q8TEP8|CE192_HUMAN	HFLPNDLEK	1pmol_noBG_2	11329446912	79997176	17.36	A11-04122.raw
sp|Q8TEP8|CE192_HUMAN	HFLPNDLEK	1pmol_BG_1	21665638400	164260752	16.19	A11-04123.raw
sp|Q8TEP8|CE192_HUMAN	HFLPNDLEK	1pmol_BG_2	21800083456	115900344	16.08	A11-04124.raw
sp|Q8TEP8|CE192_HUMAN	HFLPNDLEK	GluFib_1	26210	0	18.62	A11-04095.raw
sp|Q8TEP8|CE192_HUMAN	HFLPNDLEK	GluFib_2	16350	0	18.16	A11-04096.raw
sp|Q8TEP8|CE192_HUMAN	HFLPNDLEK	1amol_noBG_1	13785	0	18.37	A11-04097.raw
sp|Q8TEP8|CE192_HUMAN	HFLPNDLEK	1amol_noBG_2	11374	3809	18.13	A11-04098.raw
sp|Q8TEP8|CE192_HUMAN	HFLPNDLEK	1amol_BG_1	5317185	5684635	16.48	A11-04099.raw
sp|Q8TEP8|CE192_HUMAN	HFLPNDLEK	1amol_BG_2	8446313	4855315	16.73	A11-04100.raw
sp|Q8TEP8|CE192_HUMAN	HFLPNDLEK	10amol_noBG_1	33801	3667	18.42	A11-04101.raw
sp|Q8TEP8|CE192_HUMAN	HFLPNDLEK	10amol_noBG_2	135122	43034	9.97	A11-04102.raw
sp|Q8TEP8|CE192_HUMAN	HFLPNDLEK	10amol_BG_1	4546886	4656944	11.4	A11-04103.raw
sp|Q8TEP8|CE192_HUMAN	HFLPNDLEK	10amol_BG_2	9299241	5410797	16.31	A11-04104.raw
sp|Q8TEP8|CE192_HUMAN	HFLPNDLEK	100amol_noBG_1	75837	0	17.54	A11-04105.raw
sp|Q8TEP8|CE192_HUMAN	HFLPNDLEK	100amol_noBG_2	57408	0	17.64	A11-04106.raw
sp|Q8TEP8|CE192_HUMAN	HFLPNDLEK	100amol_BG_1	4330808	8433597	17.12	A11-04107.raw
sp|Q8TEP8|CE192_HUMAN	HFLPNDLEK	100amol_BG_2	5752477	12455454	16.45	A11-04108.raw
sp|Q8TEP8|CE192_HUMAN	HFLPNDLEK	1fmol_noBG_1	2142277	136528	17.53	A11-04109.raw
sp|Q8TEP8|CE192_HUMAN	HFLPNDLEK	1fmol_noBG_2	2416016	28930	17.51	A11-04110.raw
sp|Q8TEP8|CE192_HUMAN	HFLPNDLEK	1fmol_BG_1	20647098	9495462	16.56	A11-04111.raw
sp|Q8TEP8|CE192_HUMAN	HFLPNDLEK	1fmol_BG_2	15985103	9102495	17.12	A11-04112.raw
sp|Q8TEP8|CE192_HUMAN	HFLPNDLEK	10fmol_noBG_1	12499410	256656	17.96	A11-04113.raw
sp|Q8TEP8|CE192_HUMAN	HFLPNDLEK	10fmol_noBG_2	15914310	191322	17.57	A11-04114.raw
sp|Q8TEP8|CE192_HUMAN	HFLPNDLEK	10fmol_BG_1	226568576	27774874	16.43	A11-04115.raw
sp|Q8TEP8|CE192_HUMAN	HFLPNDLEK	10fmol_BG_2	212324672	45185132	17.01	A11-04116.raw
sp|Q8TEP8|CE192_HUMAN	HFLPNDLEK	100fmol_noBG_1	1036588928	10450410	17.62	A11-04117.raw
sp|Q8TEP8|CE192_HUMAN	HFLPNDLEK	100fmol_noBG_2	1030364032	9287656	18.21	A11-04118.raw
sp|Q8TEP8|CE192_HUMAN	HFLPNDLEK	100fmol_BG_1	2584624896	137870784	16.55	A11-04119.raw
sp|Q8TEP8|CE192_HUMAN	HFLPNDLEK	100fmol_BG_2	2605474816	151448960	16.99	A11-04120.raw
sp|Q8TEP8|CE192_HUMAN	HFLPNDLEK	1pmol_noBG_1	11258829824	91398976	17.13	A11-04121.raw
sp|Q8TEP8|CE192_HUMAN	HFLPNDLEK	1pmol_noBG_2	11329446912	79997176	17.35	A11-04122.raw
sp|Q8TEP8|CE192_HUMAN	HFLPNDLEK	1pmol_BG_1	21665638400	164260752	16.19	A11-04123.raw
sp|Q8TEP8|CE192_HUMAN	HFLPNDLEK	1pmol_BG_2	21800083456	115900344	16.08	A11-04124.raw
sp|P42212|GFP_AEQVI	FEGDTLVNR	GluFib_1	2087	0	15.82	A11-04095.raw
sp|P42212|GFP_AEQVI	FEGDTLVNR	GluFib_2	4986	0	15.67	A11-04096.raw
sp|P42212|GFP_AEQVI	FEGDTLVNR	1amol_noBG_1	251	0	16.06	A11-04097.raw
sp|P42212|GFP_AEQVI	FEGDTLVNR	1amol_noBG_2	1492	0	16.03	A11-04098.raw
sp|P42212|GFP_AEQVI	FEGDTLVNR	1amol_BG_1	32130416	7115978	15.08	A11-04099.raw
sp|P42212|GFP_AEQVI	FEGDTLVNR	1amol_BG_2	38918148	7780191	15.2	A11-04100.raw
sp|P42212|GFP_AEQVI	FEGDTLVNR	10amol_noBG_1	172393	0	16.59	A11-04101.raw
sp|P42212|GFP_AEQVI	FEGDTLVNR	10amol_noBG_2	208602	2846	9.91	A11-04102.raw
sp|P42212|GFP_AEQVI	FEGDTLVNR	10amol_BG_1	10251231	19661914	12	A11-04103.raw
sp|P42212|GFP_AEQVI	FEGDTLVNR	10amol_BG_2	49239616	12409610	15.05	A11-04104.raw
sp|P42212|GFP_AEQVI	FEGDTLVNR	100amol_noBG_1	1763548	0	15.94	A11-04105.raw
sp|P42212|GFP_AEQVI	FEGDTLVNR	100amol_noBG_2	1707399	0	15.89	A11-04106.raw
sp|P42212|GFP_AEQVI	FEGDTLVNR	100amol_BG_1	32221458	1302847	15.05	A11-04107.raw
sp|P42212|GFP_AEQVI	FEGDTLVNR	100amol_BG_2	51665624	413653	15.03	A11-04108.raw
sp|P42212|GFP_AEQVI	FEGDTLVNR	1fmol_noBG_1	16717977	279114	15.86	A11-04109.raw
sp|P42212|GFP_AEQVI	FEGDTLVNR	1fmol_noBG_2	17136710	228432	15.77	A11-04110.raw
sp|P42212|GFP_AEQVI	FEGDTLVNR	1fmol_BG_1	75088648	442106	15.06	A11-04111.raw
sp|P42212|GFP_AEQVI	FEGDTLVNR	1fmol_BG_2	30136252	4351158	15.17	A11-04112.raw
sp|P42212|GFP_AEQVI	FEGDTLVNR	10fmol_noBG_1	141334496	1435422	16.28	A11-04113.raw
sp|P42212|GFP_AEQVI	FEGDTLVNR	10fmol_noBG_2	148065296	2385392	15.82	A11-04114.raw
sp|P42212|GFP_AEQVI	FEGDTLVNR	10fmol_BG_1	259920608	2278069	15.03	A11-04115.raw
sp|P42212|GFP_AEQVI	FEGDTLVNR	10fmol_BG_2	230528352	778000	15.56	A11-04116.raw
sp|P42212|GFP_AEQVI	FEGDTLVNR	100fmol_noBG_1	1688972032	26004180	15.92	A11-04117.raw
sp|P42212|GFP_AEQVI	FEGDTLVNR	100fmol_noBG_2	1684322688	16414651	16.5	A11-04118.raw
sp|P42212|GFP_AEQVI	FEGDTLVNR	100fmol_BG_1	2155859968	75106584	15.03	A11-04119.raw
sp|P42212|GFP_AEQVI	FEGDTLVNR	100fmol_BG_2	2063744640	70257912	15.54	A11-04120.raw
sp|P42212|GFP_AEQVI	FEGDTLVNR	1pmol_noBG_1	15109661696	156589120	15.51	A11-04121.raw
sp|P42212|GFP_AEQVI	FEGDTLVNR	1pmol_noBG_2	14721872896	161326784	15.67	A11-04122.raw
sp|P42212|GFP_AEQVI	FEGDTLVNR	1pmol_BG_1	15147879424	118317000	14.8	A11-04123.raw
sp|P42212|GFP_AEQVI	FEGDTLVNR	1pmol_BG_2	14483424256	126395464	14.71	A11-04124.raw
sp|P42212|GFP_AEQVI	FEGDTLVNR	GluFib_1	2087	0	16.05	A11-04095.raw
sp|P42212|GFP_AEQVI	FEGDTLVNR	GluFib_2	4986	0	15.67	A11-04096.raw
sp|P42212|GFP_AEQVI	FEGDTLVNR	1amol_noBG_1	251	0	16.01	A11-04097.raw
sp|P42212|GFP_AEQVI	FEGDTLVNR	1amol_noBG_2	1492	0	15.86	A11-04098.raw
sp|P42212|GFP_AEQVI	FEGDTLVNR	1amol_BG_1	32130416	7115978	15.07	A11-04099.raw
sp|P42212|GFP_AEQVI	FEGDTLVNR	1amol_BG_2	38918148	7780191	15.13	A11-04100.raw
sp|P42212|GFP_AEQVI	FEGDTLVNR	10amol_noBG_1	172393	0	16.61	A11-04101.raw
sp|P42212|GFP_AEQVI	FEGDTLVNR	10amol_noBG_2	208602	2846	9.94	A11-04102.raw
sp|P42212|GFP_AEQVI	FEGDTLVNR	10amol_BG_1	10251231	19661914	12.06	A11-04103.raw
sp|P42212|GFP_AEQVI	FEGDTLVNR	10amol_BG_2	49239616	12409610	14.99	A11-04104.raw
sp|P42212|GFP_AEQVI	FEGDTLVNR	100amol_noBG_1	1763548	0	15.95	A11-04105.raw
sp|P42212|GFP_AEQVI	FEGDTLVNR	100amol_noBG_2	1707399	0	15.88	A11-04106.raw
sp|P42212|GFP_AEQVI	FEGDTLVNR	100amol_BG_1	32221458	1302847	15.18	A11-04107.raw
sp|P42212|GFP_AEQVI	FEGDTLVNR	100amol_BG_2	51665624	413653	14.97	A11-04108.raw
sp|P42212|GFP_AEQVI	FEGDTLVNR	1fmol_noBG_1	16717977	279114	15.86	A11-04109.raw
sp|P42212|GFP_AEQVI	FEGDTLVNR	1fmol_noBG_2	17136710	228432	15.77	A11-04110.raw
sp|P42212|GFP_AEQVI	FEGDTLVNR	1fmol_BG_1	75088648	442106	15.05	A11-04111.raw
sp|P42212|GFP_AEQVI	FEGDTLVNR	1fmol_BG_2	30136252	4351158	15.28	A11-04112.raw
sp|P42212|GFP_AEQVI	FEGDTLVNR	10fmol_noBG_1	141334496	1435422	16.28	A11-04113.raw
sp|P42212|GFP_AEQVI	FEGDTLVNR	10fmol_noBG_2	148065296	2385392	15.82	A11-04114.raw
sp|P42212|GFP_AEQVI	FEGDTLVNR	10fmol_BG_1	259920608	2278069	15.05	A11-04115.raw
sp|P42212|GFP_AEQVI	FEGDTLVNR	10fmol_BG_2	230528352	778000	15.55	A11-04116.raw
sp|P42212|GFP_AEQVI	FEGDTLVNR	100fmol_noBG_1	1688972032	26004180	15.92	A11-04117.raw
sp|P42212|GFP_AEQVI	FEGDTLVNR	100fmol_noBG_2	1684322688	16414651	16.5	A11-04118.raw
sp|P42212|GFP_AEQVI	FEGDTLVNR	100fmol_BG_1	2155859968	75106584	15.03	A11-04119.raw
sp|P42212|GFP_AEQVI	FEGDTLVNR	100fmol_BG_2	2063744640	70257912	15.54	A11-04120.raw
sp|P42212|GFP_AEQVI	FEGDTLVNR	1pmol_noBG_1	15109661696	156589120	15.51	A11-04121.raw
sp|P42212|GFP_AEQVI	FEGDTLVNR	1pmol_noBG_2	14721872896	161326784	15.67	A11-04122.raw
sp|P42212|GFP_AEQVI	FEGDTLVNR	1pmol_BG_1	15147879424	118317000	14.8	A11-04123.raw
sp|P42212|GFP_AEQVI	FEGDTLVNR	1pmol_BG_2	14483424256	126395464	14.7	A11-04124.raw
sp|P42212|GFP_AEQVI	FEGDTLVNR	GluFib_1	2087	0	15.94	A11-04095.raw
sp|P42212|GFP_AEQVI	FEGDTLVNR	GluFib_2	4986	0	15.76	A11-04096.raw
sp|P42212|GFP_AEQVI	FEGDTLVNR	1amol_noBG_1	251	0	15.94	A11-04097.raw
sp|P42212|GFP_AEQVI	FEGDTLVNR	1amol_noBG_2	1492	0	15.85	A11-04098.raw
sp|P42212|GFP_AEQVI	FEGDTLVNR	1amol_BG_1	32130416	7115978	15.05	A11-04099.raw
sp|P42212|GFP_AEQVI	FEGDTLVNR	1amol_BG_2	38918148	7780191	15.15	A11-04100.raw
sp|P42212|GFP_AEQVI	FEGDTLVNR	10amol_noBG_1	172393	0	16.63	A11-04101.raw
sp|P42212|GFP_AEQVI	FEGDTLVNR	10amol_noBG_2	208602	2846	9.91	A11-04102.raw
sp|P42212|GFP_AEQVI	FEGDTLVNR	10amol_BG_1	10251231	19661914	11.9	A11-04103.raw
sp|P42212|GFP_AEQVI	FEGDTLVNR	10amol_BG_2	49239616	12409610	14.97	A11-04104.raw
sp|P42212|GFP_AEQVI	FEGDTLVNR	100amol_noBG_1	1763548	0	15.92	A11-04105.raw
sp|P42212|GFP_AEQVI	FEGDTLVNR	100amol_noBG_2	1707399	0	15.87	A11-04106.raw
sp|P42212|GFP_AEQVI	FEGDTLVNR	100amol_BG_1	32221458	1302847	15.16	A11-04107.raw
sp|P42212|GFP_AEQVI	FEGDTLVNR	100amol_BG_2	51665624	413653	14.97	A11-04108.raw
sp|P42212|GFP_AEQVI	FEGDTLVNR	1fmol_noBG_1	16717977	279114	15.85	A11-04109.raw
sp|P42212|GFP_AEQVI	FEGDTLVNR	1fmol_noBG_2	17136710	228432	15.77	A11-04110.raw
sp|P42212|GFP_AEQVI	FEGDTLVNR	1fmol_BG_1	75088648	442106	15.1	A11-04111.raw
sp|P42212|GFP_AEQVI	FEGDTLVNR	1fmol_BG_2	30136252	4351158	15.25	A11-04112.raw
sp|P42212|GFP_AEQVI	FEGDTLVNR	10fmol_noBG_1	141334496	1435422	16.28	A11-04113.raw
sp|P42212|GFP_AEQVI	FEGDTLVNR	10fmol_noBG_2	148065296	2385392	15.8	A11-04114.raw
sp|P42212|GFP_AEQVI	FEGDTLVNR	10fmol_BG_1	259920608	2278069	15.05	A11-04115.raw
sp|P42212|GFP_AEQVI	FEGDTLVNR	10fmol_BG_2	230528352	778000	15.55	A11-04116.raw
sp|P42212|GFP_AEQVI	FEGDTLVNR	100fmol_noBG_1	1688972032	26004180	15.93	A11-04117.raw
sp|P42212|GFP_AEQVI	FEGDTLVNR	100fmol_noBG_2	1684322688	16414651	16.5	A11-04118.raw
sp|P42212|GFP_AEQVI	FEGDTLVNR	100fmol_BG_1	2155859968	75106584	15.04	A11-04119.raw
sp|P42212|GFP_AEQVI	FEGDTLVNR	100fmol_BG_2	2063744640	70257912	15.54	A11-04120.raw
sp|P42212|GFP_AEQVI	FEGDTLVNR	1pmol_noBG_1	15109661696	156589120	15.51	A11-04121.raw
sp|P42212|GFP_AEQVI	FEGDTLVNR	1pmol_noBG_2	14721872896	161326784	15.67	A11-04122.raw
sp|P42212|GFP_AEQVI	FEGDTLVNR	1pmol_BG_1	15147879424	118317000	14.81	A11-04123.raw
sp|P42212|GFP_AEQVI	FEGDTLVNR	1pmol_BG_2	14483424256	126395464	14.71	A11-04124.raw
sp|P42212|GFP_AEQVI	FSVSGEGEGDATYGK	GluFib_1	1401	0	16.08	A11-04095.raw
sp|P42212|GFP_AEQVI	FSVSGEGEGDATYGK	GluFib_2	279	0	15.98	A11-04096.raw
sp|P42212|GFP_AEQVI	FSVSGEGEGDATYGK	1amol_noBG_1	1050	0	15.82	A11-04097.raw
sp|P42212|GFP_AEQVI	FSVSGEGEGDATYGK	1amol_noBG_2	702	0	15.73	A11-04098.raw
sp|P42212|GFP_AEQVI	FSVSGEGEGDATYGK	1amol_BG_1	3230125	12927	15.67	A11-04099.raw
sp|P42212|GFP_AEQVI	FSVSGEGEGDATYGK	1amol_BG_2	2749946	0	15.68	A11-04100.raw
sp|P42212|GFP_AEQVI	FSVSGEGEGDATYGK	10amol_noBG_1	27813	0	16.54	A11-04101.raw
sp|P42212|GFP_AEQVI	FSVSGEGEGDATYGK	10amol_noBG_2	109547	0	9.89	A11-04102.raw
sp|P42212|GFP_AEQVI	FSVSGEGEGDATYGK	10amol_BG_1	974302	0	11.26	A11-04103.raw
sp|P42212|GFP_AEQVI	FSVSGEGEGDATYGK	10amol_BG_2	1659716	250026	15.37	A11-04104.raw
sp|P42212|GFP_AEQVI	FSVSGEGEGDATYGK	100amol_noBG_1	228676	0	15.84	A11-04105.raw
sp|P42212|GFP_AEQVI	FSVSGEGEGDATYGK	100amol_noBG_2	226420	0	15.84	A11-04106.raw
sp|P42212|GFP_AEQVI	FSVSGEGEGDATYGK	100amol_BG_1	1492183	0	15.02	A11-04107.raw
sp|P42212|GFP_AEQVI	FSVSGEGEGDATYGK	100amol_BG_2	3303773	0	15.74	A11-04108.raw
sp|P42212|GFP_AEQVI	FSVSGEGEGDATYGK	1fmol_noBG_1	3912029	32649	15.8	A11-04109.raw
sp|P42212|GFP_AEQVI	FSVSGEGEGDATYGK	1fmol_noBG_2	4135041	42796	15.66	A11-04110.raw
sp|P42212|GFP_AEQVI	FSVSGEGEGDATYGK	1fmol_BG_1	4578558	0	15.81	A11-04111.raw
sp|P42212|GFP_AEQVI	FSVSGEGEGDATYGK	1fmol_BG_2	5826445	0	16.33	A11-04112.raw
sp|P42212|GFP_AEQVI	FSVSGEGEGDATYGK	10fmol_noBG_1	28600320	340720	16.2	A11-04113.raw
sp|P42212|GFP_AEQVI	FSVSGEGEGDATYGK	10fmol_noBG_2	31331610	759560	15.76	A11-04114.raw
sp|P42212|GFP_AEQVI	FSVSGEGEGDATYGK	10fmol_BG_1	66803896	0	15.14	A11-04115.raw
sp|P42212|GFP_AEQVI	FSVSGEGEGDATYGK	10fmol_BG_2	57770848	0	15.64	A11-04116.raw
sp|P42212|GFP_AEQVI	FSVSGEGEGDATYGK	100fmol_noBG_1	887047040	16012598	15.89	A11-04117.raw
sp|P42212|GFP_AEQVI	FSVSGEGEGDATYGK	100fmol_noBG_2	515664032	17675496	16.48	A11-04118.raw
sp|P42212|GFP_AEQVI	FSVSGEGEGDATYGK	100fmol_BG_1	746892544	1561884	15.16	A11-04119.raw
sp|P42212|GFP_AEQVI	FSVSGEGEGDATYGK	100fmol_BG_2	849754176	0	15.68	A11-04120.raw
sp|P42212|GFP_AEQVI	FSVSGEGEGDATYGK	1pmol_noBG_1	15708488704	216236368	15.7	A11-04121.raw
sp|P42212|GFP_AEQVI	FSVSGEGEGDATYGK	1pmol_noBG_2	15045067776	282404640	15.86	A11-04122.raw
sp|P42212|GFP_AEQVI	FSVSGEGEGDATYGK	1pmol_BG_1	8291945472	100263296	15.09	A11-04123.raw
sp|P42212|GFP_AEQVI	FSVSGEGEGDATYGK	1pmol_BG_2	7940955136	68706432	15.01	A11-04124.raw
sp|P42212|GFP_AEQVI	FSVSGEGEGDATYGK	GluFib_1	1401	0	15.88	A11-04095.raw
sp|P42212|GFP_AEQVI	FSVSGEGEGDATYGK	GluFib_2	279	0	15.87	A11-04096.raw
sp|P42212|GFP_AEQVI	FSVSGEGEGDATYGK	1amol_noBG_1	1050	0	16.01	A11-04097.raw
sp|P42212|GFP_AEQVI	FSVSGEGEGDATYGK	1amol_noBG_2	702	0	15.8	A11-04098.raw
sp|P42212|GFP_AEQVI	FSVSGEGEGDATYGK	1amol_BG_1	3230125	12927	15.65	A11-04099.raw
sp|P42212|GFP_AEQVI	FSVSGEGEGDATYGK	1amol_BG_2	2749946	0	15.71	A11-04100.raw
sp|P42212|GFP_AEQVI	FSVSGEGEGDATYGK	10amol_noBG_1	27813	0	16.54	A11-04101.raw
sp|P42212|GFP_AEQVI	FSVSGEGEGDATYGK	10amol_noBG_2	109547	0	9.89	A11-04102.raw
sp|P42212|GFP_AEQVI	FSVSGEGEGDATYGK	10amol_BG_1	974302	0	11.07	A11-04103.raw
sp|P42212|GFP_AEQVI	FSVSGEGEGDATYGK	10amol_BG_2	1659716	250026	15.39	A11-04104.raw
sp|P42212|GFP_AEQVI	FSVSGEGEGDATYGK	100amol_noBG_1	228676	0	15.83	A11-04105.raw
sp|P42212|GFP_AEQVI	FSVSGEGEGDATYGK	100amol_noBG_2	226420	0	15.83	A11-04106.raw
sp|P42212|GFP_AEQVI	FSVSGEGEGDATYGK	100amol_BG_1	1492183	0	15.03	A11-04107.raw
sp|P42212|GFP_AEQVI	FSVSGEGEGDATYGK	100amol_BG_2	3303773	0	15.58	A11-04108.raw
sp|P42212|GFP_AEQVI	FSVSGEGEGDATYGK	1fmol_noBG_1	3912029	32649	15.8	A11-04109.raw
sp|P42212|GFP_AEQVI	FSVSGEGEGDATYGK	1fmol_noBG_2	4135041	42796	15.67	A11-04110.raw
sp|P42212|GFP_AEQVI	FSVSGEGEGDATYGK	1fmol_BG_1	4578558	0	15.81	A11-04111.raw
sp|P42212|GFP_AEQVI	FSVSGEGEGDATYGK	1fmol_BG_2	5826445	0	16.36	A11-04112.raw
sp|P42212|GFP_AEQVI	FSVSGEGEGDATYGK	10fmol_noBG_1	28600320	340720	16.2	A11-04113.raw
sp|P42212|GFP_AEQVI	FSVSGEGEGDATYGK	10fmol_noBG_2	31331610	759560	15.77	A11-04114.raw
sp|P42212|GFP_AEQVI	FSVSGEGEGDATYGK	10fmol_BG_1	66803896	0	15.13	A11-04115.raw
sp|P42212|GFP_AEQVI	FSVSGEGEGDATYGK	10fmol_BG_2	57770848	0	15.64	A11-04116.raw
sp|P42212|GFP_AEQVI	FSVSGEGEGDATYGK	100fmol_noBG_1	887047040	16012598	15.89	A11-04117.raw
sp|P42212|GFP_AEQVI	FSVSGEGEGDATYGK	100fmol_noBG_2	515664032	17675496	#N/A	A11-04118.raw
sp|P42212|GFP_AEQVI	FSVSGEGEGDATYGK	100fmol_BG_1	746892544	1561884	15.13	A11-04119.raw
sp|P42212|GFP_AEQVI	FSVSGEGEGDATYGK	100fmol_BG_2	849754176	0	15.68	A11-04120.raw
sp|P42212|GFP_AEQVI	FSVSGEGEGDATYGK	1pmol_noBG_1	15708488704	216236368	15.7	A11-04121.raw
sp|P42212|GFP_AEQVI	FSVSGEGEGDATYGK	1pmol_noBG_2	15045067776	282404640	15.83	A11-04122.raw
sp|P42212|GFP_AEQVI	FSVSGEGEGDATYGK	1pmol_BG_1	8291945472	100263296	15.09	A11-04123.raw
sp|P42212|GFP_AEQVI	FSVSGEGEGDATYGK	1pmol_BG_2	7940955136	68706432	14.96	A11-04124.raw
sp|P42212|GFP_AEQVI	FSVSGEGEGDATYGK	GluFib_1	1401	0	15.88	A11-04095.raw
sp|P42212|GFP_AEQVI	FSVSGEGEGDATYGK	GluFib_2	279	0	15.87	A11-04096.raw
sp|P42212|GFP_AEQVI	FSVSGEGEGDATYGK	1amol_noBG_1	1050	0	15.82	A11-04097.raw
sp|P42212|GFP_AEQVI	FSVSGEGEGDATYGK	1amol_noBG_2	702	0	15.73	A11-04098.raw
sp|P42212|GFP_AEQVI	FSVSGEGEGDATYGK	1amol_BG_1	3230125	12927	15.92	A11-04099.raw
sp|P42212|GFP_AEQVI	FSVSGEGEGDATYGK	1amol_BG_2	2749946	0	15.79	A11-04100.raw
sp|P42212|GFP_AEQVI	FSVSGEGEGDATYGK	10amol_noBG_1	27813	0	16.5	A11-04101.raw
sp|P42212|GFP_AEQVI	FSVSGEGEGDATYGK	10amol_noBG_2	109547	0	9.97	A11-04102.raw
sp|P42212|GFP_AEQVI	FSVSGEGEGDATYGK	10amol_BG_1	974302	0	11.37	A11-04103.raw
sp|P42212|GFP_AEQVI	FSVSGEGEGDATYGK	10amol_BG_2	1659716	250026	15.4	A11-04104.raw
sp|P42212|GFP_AEQVI	FSVSGEGEGDATYGK	100amol_noBG_1	228676	0	15.86	A11-04105.raw
sp|P42212|GFP_AEQVI	FSVSGEGEGDATYGK	100amol_noBG_2	226420	0	15.78	A11-04106.raw
sp|P42212|GFP_AEQVI	FSVSGEGEGDATYGK	100amol_BG_1	1492183	0	15.23	A11-04107.raw
sp|P42212|GFP_AEQVI	FSVSGEGEGDATYGK	100amol_BG_2	3303773	0	15.73	A11-04108.raw
sp|P42212|GFP_AEQVI	FSVSGEGEGDATYGK	1fmol_noBG_1	3912029	32649	15.8	A11-04109.raw
sp|P42212|GFP_AEQVI	FSVSGEGEGDATYGK	1fmol_noBG_2	4135041	42796	15.65	A11-04110.raw
sp|P42212|GFP_AEQVI	FSVSGEGEGDATYGK	1fmol_BG_1	4578558	0	16.08	A11-04111.raw
sp|P42212|GFP_AEQVI	FSVSGEGEGDATYGK	1fmol_BG_2	5826445	0	16.12	A11-04112.raw
sp|P42212|GFP_AEQVI	FSVSGEGEGDATYGK	10fmol_noBG_1	28600320	340720	16.2	A11-04113.raw
sp|P42212|GFP_AEQVI	FSVSGEGEGDATYGK	10fmol_noBG_2	31331610	759560	15.76	A11-04114.raw
sp|P42212|GFP_AEQVI	FSVSGEGEGDATYGK	10fmol_BG_1	66803896	0	15.1	A11-04115.raw
sp|P42212|GFP_AEQVI	FSVSGEGEGDATYGK	10fmol_BG_2	57770848	0	15.71	A11-04116.raw
sp|P42212|GFP_AEQVI	FSVSGEGEGDATYGK	100fmol_noBG_1	887047040	16012598	15.91	A11-04117.raw
sp|P42212|GFP_AEQVI	FSVSGEGEGDATYGK	100fmol_noBG_2	515664032	17675496	16.48	A11-04118.raw
sp|P42212|GFP_AEQVI	FSVSGEGEGDATYGK	100fmol_BG_1	746892544	1561884	15.12	A11-04119.raw
sp|P42212|GFP_AEQVI	FSVSGEGEGDATYGK	100fmol_BG_2	849754176	0	15.69	A11-04120.raw
sp|P42212|GFP_AEQVI	FSVSGEGEGDATYGK	1pmol_noBG_1	15708488704	216236368	15.7	A11-04121.raw
sp|P42212|GFP_AEQVI	FSVSGEGEGDATYGK	1pmol_noBG_2	15045067776	282404640	15.83	A11-04122.raw
sp|P42212|GFP_AEQVI	FSVSGEGEGDATYGK	1pmol_BG_1	8291945472	100263296	15.09	A11-04123.raw
sp|P42212|GFP_AEQVI	FSVSGEGEGDATYGK	1pmol_BG_2	7940955136	68706432	15.02	A11-04124.raw
sp|Q9HC77|CENPJ_HUMAN	EAEGPLPIK	GluFib_1	10023	78584	18.89	A11-04095.raw
sp|Q9HC77|CENPJ_HUMAN	EAEGPLPIK	GluFib_2	4831	32570	17.93	A11-04096.raw
sp|Q9HC77|CENPJ_HUMAN	EAEGPLPIK	1amol_noBG_1	43849	35910	17.24	A11-04097.raw
sp|Q9HC77|CENPJ_HUMAN	EAEGPLPIK	1amol_noBG_2	64350	16342	17.06	A11-04098.raw
sp|Q9HC77|CENPJ_HUMAN	EAEGPLPIK	1amol_BG_1	10556864	425088	16.28	A11-04099.raw
sp|Q9HC77|CENPJ_HUMAN	EAEGPLPIK	1amol_BG_2	13292033	3594883	16.29	A11-04100.raw
sp|Q9HC77|CENPJ_HUMAN	EAEGPLPIK	10amol_noBG_1	56644	40762	17.71	A11-04101.raw
sp|Q9HC77|CENPJ_HUMAN	EAEGPLPIK	10amol_noBG_2	584413	0	10.11	A11-04102.raw
sp|Q9HC77|CENPJ_HUMAN	EAEGPLPIK	10amol_BG_1	6096103	0	11.03	A11-04103.raw
sp|Q9HC77|CENPJ_HUMAN	EAEGPLPIK	10amol_BG_2	5887910	1782578	16.1	A11-04104.raw
sp|Q9HC77|CENPJ_HUMAN	EAEGPLPIK	100amol_noBG_1	1191979	48172	16.95	A11-04105.raw
sp|Q9HC77|CENPJ_HUMAN	EAEGPLPIK	100amol_noBG_2	1183719	22957	16.99	A11-04106.raw
sp|Q9HC77|CENPJ_HUMAN	EAEGPLPIK	100amol_BG_1	1159083	0	16.23	A11-04107.raw
sp|Q9HC77|CENPJ_HUMAN	EAEGPLPIK	100amol_BG_2	9615472	7929	16.19	A11-04108.raw
sp|Q9HC77|CENPJ_HUMAN	EAEGPLPIK	1fmol_noBG_1	11826576	189305	16.88	A11-04109.raw
sp|Q9HC77|CENPJ_HUMAN	EAEGPLPIK	1fmol_noBG_2	12008012	143503	16.84	A11-04110.raw
sp|Q9HC77|CENPJ_HUMAN	EAEGPLPIK	1fmol_BG_1	15514122	0	15.92	A11-04111.raw
sp|Q9HC77|CENPJ_HUMAN	EAEGPLPIK	1fmol_BG_2	7675948	3832	16.4	A11-04112.raw
sp|Q9HC77|CENPJ_HUMAN	EAEGPLPIK	10fmol_noBG_1	101518128	1067753	17.31	A11-04113.raw
sp|Q9HC77|CENPJ_HUMAN	EAEGPLPIK	10fmol_noBG_2	108400632	1183682	16.78	A11-04114.raw
sp|Q9HC77|CENPJ_HUMAN	EAEGPLPIK	10fmol_BG_1	160963984	0	15.84	A11-04115.raw
sp|Q9HC77|CENPJ_HUMAN	EAEGPLPIK	10fmol_BG_2	144775632	1037303	16.43	A11-04116.raw
sp|Q9HC77|CENPJ_HUMAN	EAEGPLPIK	100fmol_noBG_1	1492122752	12910656	16.96	A11-04117.raw
sp|Q9HC77|CENPJ_HUMAN	EAEGPLPIK	100fmol_noBG_2	1531777024	12713837	17.58	A11-04118.raw
sp|Q9HC77|CENPJ_HUMAN	EAEGPLPIK	100fmol_BG_1	1546346880	4906648	15.9	A11-04119.raw
sp|Q9HC77|CENPJ_HUMAN	EAEGPLPIK	100fmol_BG_2	1535563008	0	16.3	A11-04120.raw
sp|Q9HC77|CENPJ_HUMAN	EAEGPLPIK	1pmol_noBG_1	12234489856	79724160	16.41	A11-04121.raw
sp|Q9HC77|CENPJ_HUMAN	EAEGPLPIK	1pmol_noBG_2	12504791040	150984352	16.55	A11-04122.raw
sp|Q9HC77|CENPJ_HUMAN	EAEGPLPIK	1pmol_BG_1	12173045760	71632928	15.57	A11-04123.raw
sp|Q9HC77|CENPJ_HUMAN	EAEGPLPIK	1pmol_BG_2	11663335424	96628920	15.35	A11-04124.raw
sp|Q9HC77|CENPJ_HUMAN	EAEGPLPIK	GluFib_1	10023	78584	18.83	A11-04095.raw
sp|Q9HC77|CENPJ_HUMAN	EAEGPLPIK	GluFib_2	4831	32570	17.97	A11-04096.raw
sp|Q9HC77|CENPJ_HUMAN	EAEGPLPIK	1amol_noBG_1	43849	35910	17.54	A11-04097.raw
sp|Q9HC77|CENPJ_HUMAN	EAEGPLPIK	1amol_noBG_2	64350	16342	17.06	A11-04098.raw
sp|Q9HC77|CENPJ_HUMAN	EAEGPLPIK	1amol_BG_1	10556864	425088	16.39	A11-04099.raw
sp|Q9HC77|CENPJ_HUMAN	EAEGPLPIK	1amol_BG_2	13292033	3594883	16.46	A11-04100.raw
sp|Q9HC77|CENPJ_HUMAN	EAEGPLPIK	10amol_noBG_1	56644	40762	17.73	A11-04101.raw
sp|Q9HC77|CENPJ_HUMAN	EAEGPLPIK	10amol_noBG_2	584413	0	9.94	A11-04102.raw
sp|Q9HC77|CENPJ_HUMAN	EAEGPLPIK	10amol_BG_1	6096103	0	11.03	A11-04103.raw
sp|Q9HC77|CENPJ_HUMAN	EAEGPLPIK	10amol_BG_2	5887910	1782578	16.14	A11-04104.raw
sp|Q9HC77|CENPJ_HUMAN	EAEGPLPIK	100amol_noBG_1	1191979	48172	16.95	A11-04105.raw
sp|Q9HC77|CENPJ_HUMAN	EAEGPLPIK	100amol_noBG_2	1183719	22957	16.98	A11-04106.raw
sp|Q9HC77|CENPJ_HUMAN	EAEGPLPIK	100amol_BG_1	1159083	0	16	A11-04107.raw
sp|Q9HC77|CENPJ_HUMAN	EAEGPLPIK	100amol_BG_2	9615472	7929	16.3	A11-04108.raw
sp|Q9HC77|CENPJ_HUMAN	EAEGPLPIK	1fmol_noBG_1	11826576	189305	16.89	A11-04109.raw
sp|Q9HC77|CENPJ_HUMAN	EAEGPLPIK	1fmol_noBG_2	12008012	143503	16.84	A11-04110.raw
sp|Q9HC77|CENPJ_HUMAN	EAEGPLPIK	1fmol_BG_1	15514122	0	15.99	A11-04111.raw
sp|Q9HC77|CENPJ_HUMAN	EAEGPLPIK	1fmol_BG_2	7675948	3832	16.43	A11-04112.raw
sp|Q9HC77|CENPJ_HUMAN	EAEGPLPIK	10fmol_noBG_1	101518128	1067753	17.31	A11-04113.raw
sp|Q9HC77|CENPJ_HUMAN	EAEGPLPIK	10fmol_noBG_2	108400632	1183682	16.78	A11-04114.raw
sp|Q9HC77|CENPJ_HUMAN	EAEGPLPIK	10fmol_BG_1	160963984	0	15.81	A11-04115.raw
sp|Q9HC77|CENPJ_HUMAN	EAEGPLPIK	10fmol_BG_2	144775632	1037303	16.43	A11-04116.raw
sp|Q9HC77|CENPJ_HUMAN	EAEGPLPIK	100fmol_noBG_1	1492122752	12910656	16.96	A11-04117.raw
sp|Q9HC77|CENPJ_HUMAN	EAEGPLPIK	100fmol_noBG_2	1531777024	12713837	17.58	A11-04118.raw
sp|Q9HC77|CENPJ_HUMAN	EAEGPLPIK	100fmol_BG_1	1546346880	4906648	15.94	A11-04119.raw
sp|Q9HC77|CENPJ_HUMAN	EAEGPLPIK	100fmol_BG_2	1535563008	0	16.32	A11-04120.raw
sp|Q9HC77|CENPJ_HUMAN	EAEGPLPIK	1pmol_noBG_1	12234489856	79724160	16.41	A11-04121.raw
sp|Q9HC77|CENPJ_HUMAN	EAEGPLPIK	1pmol_noBG_2	12504791040	150984352	16.56	A11-04122.raw
sp|Q9HC77|CENPJ_HUMAN	EAEGPLPIK	1pmol_BG_1	12173045760	71632928	15.51	A11-04123.raw
sp|Q9HC77|CENPJ_HUMAN	EAEGPLPIK	1pmol_BG_2	11663335424	96628920	15.33	A11-04124.raw
sp|Q9HC77|CENPJ_HUMAN	EAEGPLPIK	GluFib_1	10023	78584	18.32	A11-04095.raw
sp|Q9HC77|CENPJ_HUMAN	EAEGPLPIK	GluFib_2	4831	32570	17.82	A11-04096.raw
sp|Q9HC77|CENPJ_HUMAN	EAEGPLPIK	1amol_noBG_1	43849	35910	17.3	A11-04097.raw
sp|Q9HC77|CENPJ_HUMAN	EAEGPLPIK	1amol_noBG_2	64350	16342	17.09	A11-04098.raw
sp|Q9HC77|CENPJ_HUMAN	EAEGPLPIK	1amol_BG_1	10556864	425088	16.35	A11-04099.raw
sp|Q9HC77|CENPJ_HUMAN	EAEGPLPIK	1amol_BG_2	13292033	3594883	16.43	A11-04100.raw
sp|Q9HC77|CENPJ_HUMAN	EAEGPLPIK	10amol_noBG_1	56644	40762	18.12	A11-04101.raw
sp|Q9HC77|CENPJ_HUMAN	EAEGPLPIK	10amol_noBG_2	584413	0	9.97	A11-04102.raw
sp|Q9HC77|CENPJ_HUMAN	EAEGPLPIK	10amol_BG_1	6096103	0	11.18	A11-04103.raw
sp|Q9HC77|CENPJ_HUMAN	EAEGPLPIK	10amol_BG_2	5887910	1782578	16.17	A11-04104.raw
sp|Q9HC77|CENPJ_HUMAN	EAEGPLPIK	100amol_noBG_1	1191979	48172	16.97	A11-04105.raw
sp|Q9HC77|CENPJ_HUMAN	EAEGPLPIK	100amol_noBG_2	1183719	22957	16.96	A11-04106.raw
sp|Q9HC77|CENPJ_HUMAN	EAEGPLPIK	100amol_BG_1	1159083	0	16.09	A11-04107.raw
sp|Q9HC77|CENPJ_HUMAN	EAEGPLPIK	100amol_BG_2	9615472	7929	16.28	A11-04108.raw
sp|Q9HC77|CENPJ_HUMAN	EAEGPLPIK	1fmol_noBG_1	11826576	189305	16.88	A11-04109.raw
sp|Q9HC77|CENPJ_HUMAN	EAEGPLPIK	1fmol_noBG_2	12008012	143503	16.8	A11-04110.raw
sp|Q9HC77|CENPJ_HUMAN	EAEGPLPIK	1fmol_BG_1	15514122	0	15.96	A11-04111.raw
sp|Q9HC77|CENPJ_HUMAN	EAEGPLPIK	1fmol_BG_2	7675948	3832	16.4	A11-04112.raw
sp|Q9HC77|CENPJ_HUMAN	EAEGPLPIK	10fmol_noBG_1	101518128	1067753	17.32	A11-04113.raw
sp|Q9HC77|CENPJ_HUMAN	EAEGPLPIK	10fmol_noBG_2	108400632	1183682	16.82	A11-04114.raw
sp|Q9HC77|CENPJ_HUMAN	EAEGPLPIK	10fmol_BG_1	160963984	0	15.91	A11-04115.raw
sp|Q9HC77|CENPJ_HUMAN	EAEGPLPIK	10fmol_BG_2	144775632	1037303	16.4	A11-04116.raw
sp|Q9HC77|CENPJ_HUMAN	EAEGPLPIK	100fmol_noBG_1	1492122752	12910656	16.96	A11-04117.raw
sp|Q9HC77|CENPJ_HUMAN	EAEGPLPIK	100fmol_noBG_2	1531777024	12713837	17.6	A11-04118.raw
sp|Q9HC77|CENPJ_HUMAN	EAEGPLPIK	100fmol_BG_1	1546346880	4906648	15.91	A11-04119.raw
sp|Q9HC77|CENPJ_HUMAN	EAEGPLPIK	100fmol_BG_2	1535563008	0	16.32	A11-04120.raw
sp|Q9HC77|CENPJ_HUMAN	EAEGPLPIK	1pmol_noBG_1	12234489856	79724160	16.41	A11-04121.raw
sp|Q9HC77|CENPJ_HUMAN	EAEGPLPIK	1pmol_noBG_2	12504791040	150984352	16.56	A11-04122.raw
sp|Q9HC77|CENPJ_HUMAN	EAEGPLPIK	1pmol_BG_1	12173045760	71632928	15.47	A11-04123.raw
sp|Q9HC77|CENPJ_HUMAN	EAEGPLPIK	1pmol_BG_2	11663335424	96628920	15.33	A11-04124.raw
sp|Q9HC77|CENPJ_HUMAN	ELCADNPILK	GluFib_1	3708	0	19.86	A11-04095.raw
sp|Q9HC77|CENPJ_HUMAN	ELCADNPILK	GluFib_2	3325	0	18.83	A11-04096.raw
sp|Q9HC77|CENPJ_HUMAN	ELCADNPILK	1amol_noBG_1	1975	0	20.52	A11-04097.raw
sp|Q9HC77|CENPJ_HUMAN	ELCADNPILK	1amol_noBG_2	2786	0	19.78	A11-04098.raw
sp|Q9HC77|CENPJ_HUMAN	ELCADNPILK	1amol_BG_1	15503802	676335	18.9	A11-04099.raw
sp|Q9HC77|CENPJ_HUMAN	ELCADNPILK	1amol_BG_2	15394107	1863734	18.92	A11-04100.raw
sp|Q9HC77|CENPJ_HUMAN	ELCADNPILK	10amol_noBG_1	87236	0	20.16	A11-04101.raw
sp|Q9HC77|CENPJ_HUMAN	ELCADNPILK	10amol_noBG_2	71994	5145	9.9	A11-04102.raw
sp|Q9HC77|CENPJ_HUMAN	ELCADNPILK	10amol_BG_1	12209833	13191944	12.17	A11-04103.raw
sp|Q9HC77|CENPJ_HUMAN	ELCADNPILK	10amol_BG_2	16452273	0	18.74	A11-04104.raw
sp|Q9HC77|CENPJ_HUMAN	ELCADNPILK	100amol_noBG_1	664737	0	19.7	A11-04105.raw
sp|Q9HC77|CENPJ_HUMAN	ELCADNPILK	100amol_noBG_2	703481	0	19.65	A11-04106.raw
sp|Q9HC77|CENPJ_HUMAN	ELCADNPILK	100amol_BG_1	12508638	1698836	19.45	A11-04107.raw
sp|Q9HC77|CENPJ_HUMAN	ELCADNPILK	100amol_BG_2	13090737	2267400	18.86	A11-04108.raw
sp|Q9HC77|CENPJ_HUMAN	ELCADNPILK	1fmol_noBG_1	8756830	31616	19.65	A11-04109.raw
sp|Q9HC77|CENPJ_HUMAN	ELCADNPILK	1fmol_noBG_2	9967759	46666	19.58	A11-04110.raw
sp|Q9HC77|CENPJ_HUMAN	ELCADNPILK	1fmol_BG_1	8763750	4745895	18.99	A11-04111.raw
sp|Q9HC77|CENPJ_HUMAN	ELCADNPILK	1fmol_BG_2	20879420	2457274	19.41	A11-04112.raw
sp|Q9HC77|CENPJ_HUMAN	ELCADNPILK	10fmol_noBG_1	83369336	1320347	19.99	A11-04113.raw
sp|Q9HC77|CENPJ_HUMAN	ELCADNPILK	10fmol_noBG_2	89777640	1635221	19.57	A11-04114.raw
sp|Q9HC77|CENPJ_HUMAN	ELCADNPILK	10fmol_BG_1	171578608	5878897	18.72	A11-04115.raw
sp|Q9HC77|CENPJ_HUMAN	ELCADNPILK	10fmol_BG_2	152430672	7533152	19.35	A11-04116.raw
sp|Q9HC77|CENPJ_HUMAN	ELCADNPILK	100fmol_noBG_1	1239448576	28562008	19.71	A11-04117.raw
sp|Q9HC77|CENPJ_HUMAN	ELCADNPILK	100fmol_noBG_2	1261190272	32189694	20.24	A11-04118.raw
sp|Q9HC77|CENPJ_HUMAN	ELCADNPILK	100fmol_BG_1	1693347328	41811928	18.89	A11-04119.raw
sp|Q9HC77|CENPJ_HUMAN	ELCADNPILK	100fmol_BG_2	1586164864	42088768	19.22	A11-04120.raw
sp|Q9HC77|CENPJ_HUMAN	ELCADNPILK	1pmol_noBG_1	11717847040	224085776	19.39	A11-04121.raw
sp|Q9HC77|CENPJ_HUMAN	ELCADNPILK	1pmol_noBG_2	11264551936	203989664	19.55	A11-04122.raw
sp|Q9HC77|CENPJ_HUMAN	ELCADNPILK	1pmol_BG_1	13467900928	162298496	18.63	A11-04123.raw
sp|Q9HC77|CENPJ_HUMAN	ELCADNPILK	1pmol_BG_2	12931389440	168065488	18.53	A11-04124.raw
sp|Q9HC77|CENPJ_HUMAN	ELCADNPILK	GluFib_1	3708	0	19.68	A11-04095.raw
sp|Q9HC77|CENPJ_HUMAN	ELCADNPILK	GluFib_2	3325	0	19.32	A11-04096.raw
sp|Q9HC77|CENPJ_HUMAN	ELCADNPILK	1amol_noBG_1	1975	0	20.43	A11-04097.raw
sp|Q9HC77|CENPJ_HUMAN	ELCADNPILK	1amol_noBG_2	2786	0	19.91	A11-04098.raw
sp|Q9HC77|CENPJ_HUMAN	ELCADNPILK	1amol_BG_1	15503802	676335	18.86	A11-04099.raw
sp|Q9HC77|CENPJ_HUMAN	ELCADNPILK	1amol_BG_2	15394107	1863734	18.96	A11-04100.raw
sp|Q9HC77|CENPJ_HUMAN	ELCADNPILK	10amol_noBG_1	87236	0	20.19	A11-04101.raw
sp|Q9HC77|CENPJ_HUMAN	ELCADNPILK	10amol_noBG_2	71994	5145	9.9	A11-04102.raw
sp|Q9HC77|CENPJ_HUMAN	ELCADNPILK	10amol_BG_1	12209833	13191944	11.8	A11-04103.raw
sp|Q9HC77|CENPJ_HUMAN	ELCADNPILK	10amol_BG_2	16452273	0	18.73	A11-04104.raw
sp|Q9HC77|CENPJ_HUMAN	ELCADNPILK	100amol_noBG_1	664737	0	19.71	A11-04105.raw
sp|Q9HC77|CENPJ_HUMAN	ELCADNPILK	100amol_noBG_2	703481	0	19.67	A11-04106.raw
sp|Q9HC77|CENPJ_HUMAN	ELCADNPILK	100amol_BG_1	12508638	1698836	19.39	A11-04107.raw
sp|Q9HC77|CENPJ_HUMAN	ELCADNPILK	100amol_BG_2	13090737	2267400	18.89	A11-04108.raw
sp|Q9HC77|CENPJ_HUMAN	ELCADNPILK	1fmol_noBG_1	8756830	31616	19.65	A11-04109.raw
sp|Q9HC77|CENPJ_HUMAN	ELCADNPILK	1fmol_noBG_2	9967759	46666	19.56	A11-04110.raw
sp|Q9HC77|CENPJ_HUMAN	ELCADNPILK	1fmol_BG_1	8763750	4745895	18.97	A11-04111.raw
sp|Q9HC77|CENPJ_HUMAN	ELCADNPILK	1fmol_BG_2	20879420	2457274	19.41	A11-04112.raw
sp|Q9HC77|CENPJ_HUMAN	ELCADNPILK	10fmol_noBG_1	83369336	1320347	19.99	A11-04113.raw
sp|Q9HC77|CENPJ_HUMAN	ELCADNPILK	10fmol_noBG_2	89777640	1635221	19.57	A11-04114.raw
sp|Q9HC77|CENPJ_HUMAN	ELCADNPILK	10fmol_BG_1	171578608	5878897	18.72	A11-04115.raw
sp|Q9HC77|CENPJ_HUMAN	ELCADNPILK	10fmol_BG_2	152430672	7533152	19.36	A11-04116.raw
sp|Q9HC77|CENPJ_HUMAN	ELCADNPILK	100fmol_noBG_1	1239448576	28562008	19.71	A11-04117.raw
sp|Q9HC77|CENPJ_HUMAN	ELCADNPILK	100fmol_noBG_2	1261190272	32189694	20.24	A11-04118.raw
sp|Q9HC77|CENPJ_HUMAN	ELCADNPILK	100fmol_BG_1	1693347328	41811928	18.89	A11-04119.raw
sp|Q9HC77|CENPJ_HUMAN	ELCADNPILK	100fmol_BG_2	1586164864	42088768	19.23	A11-04120.raw
sp|Q9HC77|CENPJ_HUMAN	ELCADNPILK	1pmol_noBG_1	11717847040	224085776	19.39	A11-04121.raw
sp|Q9HC77|CENPJ_HUMAN	ELCADNPILK	1pmol_noBG_2	11264551936	203989664	19.55	A11-04122.raw
sp|Q9HC77|CENPJ_HUMAN	ELCADNPILK	1pmol_BG_1	13467900928	162298496	18.62	A11-04123.raw
sp|Q9HC77|CENPJ_HUMAN	ELCADNPILK	1pmol_BG_2	12931389440	168065488	18.5	A11-04124.raw
sp|Q9HC77|CENPJ_HUMAN	ELCADNPILK	GluFib_1	3708	0	19.56	A11-04095.raw
sp|Q9HC77|CENPJ_HUMAN	ELCADNPILK	GluFib_2	3325	0	18.93	A11-04096.raw
sp|Q9HC77|CENPJ_HUMAN	ELCADNPILK	1amol_noBG_1	1975	0	20.82	A11-04097.raw
sp|Q9HC77|CENPJ_HUMAN	ELCADNPILK	1amol_noBG_2	2786	0	19.71	A11-04098.raw
sp|Q9HC77|CENPJ_HUMAN	ELCADNPILK	1amol_BG_1	15503802	676335	18.97	A11-04099.raw
sp|Q9HC77|CENPJ_HUMAN	ELCADNPILK	1amol_BG_2	15394107	1863734	18.88	A11-04100.raw
sp|Q9HC77|CENPJ_HUMAN	ELCADNPILK	10amol_noBG_1	87236	0	20.2	A11-04101.raw
sp|Q9HC77|CENPJ_HUMAN	ELCADNPILK	10amol_noBG_2	71994	5145	9.84	A11-04102.raw
sp|Q9HC77|CENPJ_HUMAN	ELCADNPILK	10amol_BG_1	12209833	13191944	12.21	A11-04103.raw
sp|Q9HC77|CENPJ_HUMAN	ELCADNPILK	10amol_BG_2	16452273	0	18.73	A11-04104.raw
sp|Q9HC77|CENPJ_HUMAN	ELCADNPILK	100amol_noBG_1	664737	0	19.69	A11-04105.raw
sp|Q9HC77|CENPJ_HUMAN	ELCADNPILK	100amol_noBG_2	703481	0	19.66	A11-04106.raw
sp|Q9HC77|CENPJ_HUMAN	ELCADNPILK	100amol_BG_1	12508638	1698836	19.5	A11-04107.raw
sp|Q9HC77|CENPJ_HUMAN	ELCADNPILK	100amol_BG_2	13090737	2267400	18.84	A11-04108.raw
sp|Q9HC77|CENPJ_HUMAN	ELCADNPILK	1fmol_noBG_1	8756830	31616	19.66	A11-04109.raw
sp|Q9HC77|CENPJ_HUMAN	ELCADNPILK	1fmol_noBG_2	9967759	46666	19.56	A11-04110.raw
sp|Q9HC77|CENPJ_HUMAN	ELCADNPILK	1fmol_BG_1	8763750	4745895	18.99	A11-04111.raw
sp|Q9HC77|CENPJ_HUMAN	ELCADNPILK	1fmol_BG_2	20879420	2457274	19.3	A11-04112.raw
sp|Q9HC77|CENPJ_HUMAN	ELCADNPILK	10fmol_noBG_1	83369336	1320347	19.98	A11-04113.raw
sp|Q9HC77|CENPJ_HUMAN	ELCADNPILK	10fmol_noBG_2	89777640	1635221	19.57	A11-04114.raw
sp|Q9HC77|CENPJ_HUMAN	ELCADNPILK	10fmol_BG_1	171578608	5878897	18.73	A11-04115.raw
sp|Q9HC77|CENPJ_HUMAN	ELCADNPILK	10fmol_BG_2	152430672	7533152	19.33	A11-04116.raw
sp|Q9HC77|CENPJ_HUMAN	ELCADNPILK	100fmol_noBG_1	1239448576	28562008	19.71	A11-04117.raw
sp|Q9HC77|CENPJ_HUMAN	ELCADNPILK	100fmol_noBG_2	1261190272	32189694	20.24	A11-04118.raw
sp|Q9HC77|CENPJ_HUMAN	ELCADNPILK	100fmol_BG_1	1693347328	41811928	18.89	A11-04119.raw
sp|Q9HC77|CENPJ_HUMAN	ELCADNPILK	100fmol_BG_2	1586164864	42088768	19.23	A11-04120.raw
sp|Q9HC77|CENPJ_HUMAN	ELCADNPILK	1pmol_noBG_1	11717847040	224085776	19.39	A11-04121.raw
sp|Q9HC77|CENPJ_HUMAN	ELCADNPILK	1pmol_noBG_2	11264551936	203989664	19.55	A11-04122.raw
sp|Q9HC77|CENPJ_HUMAN	ELCADNPILK	1pmol_BG_1	13467900928	162298496	18.65	A11-04123.raw
sp|Q9HC77|CENPJ_HUMAN	ELCADNPILK	1pmol_BG_2	12931389440	168065488	18.53	A11-04124.raw
sp|Q6UVJ0|SAS6_HUMAN	LSGVEEELQR	GluFib_1	8304	0	16.91	A11-04095.raw
sp|Q6UVJ0|SAS6_HUMAN	LSGVEEELQR	GluFib_2	1711	0	17.71	A11-04096.raw
sp|Q6UVJ0|SAS6_HUMAN	LSGVEEELQR	1amol_noBG_1	3141	0	17.33	A11-04097.raw
sp|Q6UVJ0|SAS6_HUMAN	LSGVEEELQR	1amol_noBG_2	3950	0	17.05	A11-04098.raw
sp|Q6UVJ0|SAS6_HUMAN	LSGVEEELQR	1amol_BG_1	12324601	805471	16.22	A11-04099.raw
sp|Q6UVJ0|SAS6_HUMAN	LSGVEEELQR	1amol_BG_2	8979006	2820156	16.29	A11-04100.raw
sp|Q6UVJ0|SAS6_HUMAN	LSGVEEELQR	10amol_noBG_1	140495	4030	17.8	A11-04101.raw
sp|Q6UVJ0|SAS6_HUMAN	LSGVEEELQR	10amol_noBG_2	632812	0	9.9	A11-04102.raw
sp|Q6UVJ0|SAS6_HUMAN	LSGVEEELQR	10amol_BG_1	14643694	10621585	8.14	A11-04103.raw
sp|Q6UVJ0|SAS6_HUMAN	LSGVEEELQR	10amol_BG_2	28230028	773668	16.28	A11-04104.raw
sp|Q6UVJ0|SAS6_HUMAN	LSGVEEELQR	100amol_noBG_1	1379876	0	17.11	A11-04105.raw
sp|Q6UVJ0|SAS6_HUMAN	LSGVEEELQR	100amol_noBG_2	1269077	144	17.12	A11-04106.raw
sp|Q6UVJ0|SAS6_HUMAN	LSGVEEELQR	100amol_BG_1	16038455	5260040	16.95	A11-04107.raw
sp|Q6UVJ0|SAS6_HUMAN	LSGVEEELQR	100amol_BG_2	7306754	270124	16.46	A11-04108.raw
sp|Q6UVJ0|SAS6_HUMAN	LSGVEEELQR	1fmol_noBG_1	15752830	209615	17.04	A11-04109.raw
sp|Q6UVJ0|SAS6_HUMAN	LSGVEEELQR	1fmol_noBG_2	16188513	113065	16.89	A11-04110.raw
sp|Q6UVJ0|SAS6_HUMAN	LSGVEEELQR	1fmol_BG_1	40401108	268090	16.27	A11-04111.raw
sp|Q6UVJ0|SAS6_HUMAN	LSGVEEELQR	1fmol_BG_2	36456044	1402856	16.81	A11-04112.raw
sp|Q6UVJ0|SAS6_HUMAN	LSGVEEELQR	10fmol_noBG_1	127669952	1425226	17.39	A11-04113.raw
sp|Q6UVJ0|SAS6_HUMAN	LSGVEEELQR	10fmol_noBG_2	129455464	1464696	17.02	A11-04114.raw
sp|Q6UVJ0|SAS6_HUMAN	LSGVEEELQR	10fmol_BG_1	285112576	1622270	16.14	A11-04115.raw
sp|Q6UVJ0|SAS6_HUMAN	LSGVEEELQR	10fmol_BG_2	271854464	0	16.67	A11-04116.raw
sp|Q6UVJ0|SAS6_HUMAN	LSGVEEELQR	100fmol_noBG_1	2143900416	34156732	17.12	A11-04117.raw
sp|Q6UVJ0|SAS6_HUMAN	LSGVEEELQR	100fmol_noBG_2	2244090624	21914546	17.65	A11-04118.raw
sp|Q6UVJ0|SAS6_HUMAN	LSGVEEELQR	100fmol_BG_1	2706182400	7524605	16.24	A11-04119.raw
sp|Q6UVJ0|SAS6_HUMAN	LSGVEEELQR	100fmol_BG_2	2650521088	20356700	16.68	A11-04120.raw
sp|Q6UVJ0|SAS6_HUMAN	LSGVEEELQR	1pmol_noBG_1	18378315776	159201552	16.68	A11-04121.raw
sp|Q6UVJ0|SAS6_HUMAN	LSGVEEELQR	1pmol_noBG_2	18070145024	244225472	16.81	A11-04122.raw
sp|Q6UVJ0|SAS6_HUMAN	LSGVEEELQR	1pmol_BG_1	18078246912	145177424	16.01	A11-04123.raw
sp|Q6UVJ0|SAS6_HUMAN	LSGVEEELQR	1pmol_BG_2	18613368832	199304320	15.91	A11-04124.raw
sp|Q6UVJ0|SAS6_HUMAN	LSGVEEELQR	GluFib_1	8304	0	16.93	A11-04095.raw
sp|Q6UVJ0|SAS6_HUMAN	LSGVEEELQR	GluFib_2	1711	0	17.76	A11-04096.raw
sp|Q6UVJ0|SAS6_HUMAN	LSGVEEELQR	1amol_noBG_1	3141	0	17.38	A11-04097.raw
sp|Q6UVJ0|SAS6_HUMAN	LSGVEEELQR	1amol_noBG_2	3950	0	17.13	A11-04098.raw
sp|Q6UVJ0|SAS6_HUMAN	LSGVEEELQR	1amol_BG_1	12324601	805471	16.2	A11-04099.raw
sp|Q6UVJ0|SAS6_HUMAN	LSGVEEELQR	1amol_BG_2	8979006	2820156	16.13	A11-04100.raw
sp|Q6UVJ0|SAS6_HUMAN	LSGVEEELQR	10amol_noBG_1	140495	4030	17.8	A11-04101.raw
sp|Q6UVJ0|SAS6_HUMAN	LSGVEEELQR	10amol_noBG_2	632812	0	9.91	A11-04102.raw
sp|Q6UVJ0|SAS6_HUMAN	LSGVEEELQR	10amol_BG_1	14643694	10621585	8.17	A11-04103.raw
sp|Q6UVJ0|SAS6_HUMAN	LSGVEEELQR	10amol_BG_2	28230028	773668	16.27	A11-04104.raw
sp|Q6UVJ0|SAS6_HUMAN	LSGVEEELQR	100amol_noBG_1	1379876	0	17.11	A11-04105.raw
sp|Q6UVJ0|SAS6_HUMAN	LSGVEEELQR	100amol_noBG_2	1269077	144	17.12	A11-04106.raw
sp|Q6UVJ0|SAS6_HUMAN	LSGVEEELQR	100amol_BG_1	16038455	5260040	17.02	A11-04107.raw
sp|Q6UVJ0|SAS6_HUMAN	LSGVEEELQR	100amol_BG_2	7306754	270124	16.47	A11-04108.raw
sp|Q6UVJ0|SAS6_HUMAN	LSGVEEELQR	1fmol_noBG_1	15752830	209615	17.05	A11-04109.raw
sp|Q6UVJ0|SAS6_HUMAN	LSGVEEELQR	1fmol_noBG_2	16188513	113065	16.89	A11-04110.raw
sp|Q6UVJ0|SAS6_HUMAN	LSGVEEELQR	1fmol_BG_1	40401108	268090	16.27	A11-04111.raw
sp|Q6UVJ0|SAS6_HUMAN	LSGVEEELQR	1fmol_BG_2	36456044	1402856	16.74	A11-04112.raw
sp|Q6UVJ0|SAS6_HUMAN	LSGVEEELQR	10fmol_noBG_1	127669952	1425226	17.38	A11-04113.raw
sp|Q6UVJ0|SAS6_HUMAN	LSGVEEELQR	10fmol_noBG_2	129455464	1464696	17.02	A11-04114.raw
sp|Q6UVJ0|SAS6_HUMAN	LSGVEEELQR	10fmol_BG_1	285112576	1622270	16.14	A11-04115.raw
sp|Q6UVJ0|SAS6_HUMAN	LSGVEEELQR	10fmol_BG_2	271854464	0	16.66	A11-04116.raw
sp|Q6UVJ0|SAS6_HUMAN	LSGVEEELQR	100fmol_noBG_1	2143900416	34156732	17.12	A11-04117.raw
sp|Q6UVJ0|SAS6_HUMAN	LSGVEEELQR	100fmol_noBG_2	2244090624	21914546	17.65	A11-04118.raw
sp|Q6UVJ0|SAS6_HUMAN	LSGVEEELQR	100fmol_BG_1	2706182400	7524605	16.24	A11-04119.raw
sp|Q6UVJ0|SAS6_HUMAN	LSGVEEELQR	100fmol_BG_2	2650521088	20356700	16.68	A11-04120.raw
sp|Q6UVJ0|SAS6_HUMAN	LSGVEEELQR	1pmol_noBG_1	18378315776	159201552	16.72	A11-04121.raw
sp|Q6UVJ0|SAS6_HUMAN	LSGVEEELQR	1pmol_noBG_2	18070145024	244225472	16.8	A11-04122.raw
sp|Q6UVJ0|SAS6_HUMAN	LSGVEEELQR	1pmol_BG_1	18078246912	145177424	16.01	A11-04123.raw
sp|Q6UVJ0|SAS6_HUMAN	LSGVEEELQR	1pmol_BG_2	18613368832	199304320	15.88	A11-04124.raw
sp|Q6UVJ0|SAS6_HUMAN	LSGVEEELQR	GluFib_1	8304	0	16.9	A11-04095.raw
sp|Q6UVJ0|SAS6_HUMAN	LSGVEEELQR	GluFib_2	1711	0	17.61	A11-04096.raw
sp|Q6UVJ0|SAS6_HUMAN	LSGVEEELQR	1amol_noBG_1	3141	0	17.23	A11-04097.raw
sp|Q6UVJ0|SAS6_HUMAN	LSGVEEELQR	1amol_noBG_2	3950	0	17.08	A11-04098.raw
sp|Q6UVJ0|SAS6_HUMAN	LSGVEEELQR	1amol_BG_1	12324601	805471	16.14	A11-04099.raw
sp|Q6UVJ0|SAS6_HUMAN	LSGVEEELQR	1amol_BG_2	8979006	2820156	16.11	A11-04100.raw
sp|Q6UVJ0|SAS6_HUMAN	LSGVEEELQR	10amol_noBG_1	140495	4030	17.79	A11-04101.raw
sp|Q6UVJ0|SAS6_HUMAN	LSGVEEELQR	10amol_noBG_2	632812	0	9.84	A11-04102.raw
sp|Q6UVJ0|SAS6_HUMAN	LSGVEEELQR	10amol_BG_1	14643694	10621585	8.19	A11-04103.raw
sp|Q6UVJ0|SAS6_HUMAN	LSGVEEELQR	10amol_BG_2	28230028	773668	16.29	A11-04104.raw
sp|Q6UVJ0|SAS6_HUMAN	LSGVEEELQR	100amol_noBG_1	1379876	0	17.1	A11-04105.raw
sp|Q6UVJ0|SAS6_HUMAN	LSGVEEELQR	100amol_noBG_2	1269077	144	17.12	A11-04106.raw
sp|Q6UVJ0|SAS6_HUMAN	LSGVEEELQR	100amol_BG_1	16038455	5260040	16.94	A11-04107.raw
sp|Q6UVJ0|SAS6_HUMAN	LSGVEEELQR	100amol_BG_2	7306754	270124	16.73	A11-04108.raw
sp|Q6UVJ0|SAS6_HUMAN	LSGVEEELQR	1fmol_noBG_1	15752830	209615	17.03	A11-04109.raw
sp|Q6UVJ0|SAS6_HUMAN	LSGVEEELQR	1fmol_noBG_2	16188513	113065	16.89	A11-04110.raw
sp|Q6UVJ0|SAS6_HUMAN	LSGVEEELQR	1fmol_BG_1	40401108	268090	16.27	A11-04111.raw
sp|Q6UVJ0|SAS6_HUMAN	LSGVEEELQR	1fmol_BG_2	36456044	1402856	16.81	A11-04112.raw
sp|Q6UVJ0|SAS6_HUMAN	LSGVEEELQR	10fmol_noBG_1	127669952	1425226	17.38	A11-04113.raw
sp|Q6UVJ0|SAS6_HUMAN	LSGVEEELQR	10fmol_noBG_2	129455464	1464696	16.99	A11-04114.raw
sp|Q6UVJ0|SAS6_HUMAN	LSGVEEELQR	10fmol_BG_1	285112576	1622270	16.14	A11-04115.raw
sp|Q6UVJ0|SAS6_HUMAN	LSGVEEELQR	10fmol_BG_2	271854464	0	16.66	A11-04116.raw
sp|Q6UVJ0|SAS6_HUMAN	LSGVEEELQR	100fmol_noBG_1	2143900416	34156732	17.12	A11-04117.raw
sp|Q6UVJ0|SAS6_HUMAN	LSGVEEELQR	100fmol_noBG_2	2244090624	21914546	17.65	A11-04118.raw
sp|Q6UVJ0|SAS6_HUMAN	LSGVEEELQR	100fmol_BG_1	2706182400	7524605	16.24	A11-04119.raw
sp|Q6UVJ0|SAS6_HUMAN	LSGVEEELQR	100fmol_BG_2	2650521088	20356700	16.68	A11-04120.raw
sp|Q6UVJ0|SAS6_HUMAN	LSGVEEELQR	1pmol_noBG_1	18378315776	159201552	16.68	A11-04121.raw
sp|Q6UVJ0|SAS6_HUMAN	LSGVEEELQR	1pmol_noBG_2	18070145024	244225472	16.81	A11-04122.raw
sp|Q6UVJ0|SAS6_HUMAN	LSGVEEELQR	1pmol_BG_1	18078246912	145177424	16.01	A11-04123.raw
sp|Q6UVJ0|SAS6_HUMAN	LSGVEEELQR	1pmol_BG_2	18613368832	199304320	15.86	A11-04124.raw
sp|Q6UVJ0|SAS6_HUMAN	SGISPNLNVVDGR	GluFib_1	1238	0	20.15	A11-04095.raw
sp|Q6UVJ0|SAS6_HUMAN	SGISPNLNVVDGR	GluFib_2	650	0	20.43	A11-04096.raw
sp|Q6UVJ0|SAS6_HUMAN	SGISPNLNVVDGR	1amol_noBG_1	213	0	20.48	A11-04097.raw
sp|Q6UVJ0|SAS6_HUMAN	SGISPNLNVVDGR	1amol_noBG_2	746	0	20.47	A11-04098.raw
sp|Q6UVJ0|SAS6_HUMAN	SGISPNLNVVDGR	1amol_BG_1	42341420	0	19.65	A11-04099.raw
sp|Q6UVJ0|SAS6_HUMAN	SGISPNLNVVDGR	1amol_BG_2	58069296	3936944	19.54	A11-04100.raw
sp|Q6UVJ0|SAS6_HUMAN	SGISPNLNVVDGR	10amol_noBG_1	28672	0	20.9	A11-04101.raw
sp|Q6UVJ0|SAS6_HUMAN	SGISPNLNVVDGR	10amol_noBG_2	240775	0	10	A11-04102.raw
sp|Q6UVJ0|SAS6_HUMAN	SGISPNLNVVDGR	10amol_BG_1	9077818	0	11.49	A11-04103.raw
sp|Q6UVJ0|SAS6_HUMAN	SGISPNLNVVDGR	10amol_BG_2	48699292	113888	19.36	A11-04104.raw
sp|Q6UVJ0|SAS6_HUMAN	SGISPNLNVVDGR	100amol_noBG_1	363487	0	20.47	A11-04105.raw
sp|Q6UVJ0|SAS6_HUMAN	SGISPNLNVVDGR	100amol_noBG_2	365533	0	20.37	A11-04106.raw
sp|Q6UVJ0|SAS6_HUMAN	SGISPNLNVVDGR	100amol_BG_1	41444344	6148045	20.1	A11-04107.raw
sp|Q6UVJ0|SAS6_HUMAN	SGISPNLNVVDGR	100amol_BG_2	44911792	398420	19.51	A11-04108.raw
sp|Q6UVJ0|SAS6_HUMAN	SGISPNLNVVDGR	1fmol_noBG_1	6145732	19622	20.36	A11-04109.raw
sp|Q6UVJ0|SAS6_HUMAN	SGISPNLNVVDGR	1fmol_noBG_2	6638279	93630	20.32	A11-04110.raw
sp|Q6UVJ0|SAS6_HUMAN	SGISPNLNVVDGR	1fmol_BG_1	36608568	3855397	19.6	A11-04111.raw
sp|Q6UVJ0|SAS6_HUMAN	SGISPNLNVVDGR	1fmol_BG_2	30139344	6651008	20.04	A11-04112.raw
sp|Q6UVJ0|SAS6_HUMAN	SGISPNLNVVDGR	10fmol_noBG_1	60005188	1033180	20.66	A11-04113.raw
sp|Q6UVJ0|SAS6_HUMAN	SGISPNLNVVDGR	10fmol_noBG_2	73355760	1061244	20.27	A11-04114.raw
sp|Q6UVJ0|SAS6_HUMAN	SGISPNLNVVDGR	10fmol_BG_1	197715552	0	19.54	A11-04115.raw
sp|Q6UVJ0|SAS6_HUMAN	SGISPNLNVVDGR	10fmol_BG_2	141553280	21203248	20.15	A11-04116.raw
sp|Q6UVJ0|SAS6_HUMAN	SGISPNLNVVDGR	100fmol_noBG_1	1292523776	23050892	20.4	A11-04117.raw
sp|Q6UVJ0|SAS6_HUMAN	SGISPNLNVVDGR	100fmol_noBG_2	1310063488	28056426	20.92	A11-04118.raw
sp|Q6UVJ0|SAS6_HUMAN	SGISPNLNVVDGR	100fmol_BG_1	2014764288	5206209	19.79	A11-04119.raw
sp|Q6UVJ0|SAS6_HUMAN	SGISPNLNVVDGR	100fmol_BG_2	1898046208	16658084	19.99	A11-04120.raw
sp|Q6UVJ0|SAS6_HUMAN	SGISPNLNVVDGR	1pmol_noBG_1	14432676864	196190320	20	A11-04121.raw
sp|Q6UVJ0|SAS6_HUMAN	SGISPNLNVVDGR	1pmol_noBG_2	14669741056	161680576	20.15	A11-04122.raw
sp|Q6UVJ0|SAS6_HUMAN	SGISPNLNVVDGR	1pmol_BG_1	15746182144	140443488	19.58	A11-04123.raw
sp|Q6UVJ0|SAS6_HUMAN	SGISPNLNVVDGR	1pmol_BG_2	15003238400	160254048	19.54	A11-04124.raw
sp|Q6UVJ0|SAS6_HUMAN	SGISPNLNVVDGR	GluFib_1	1238	0	19.95	A11-04095.raw
sp|Q6UVJ0|SAS6_HUMAN	SGISPNLNVVDGR	GluFib_2	650	0	20.05	A11-04096.raw
sp|Q6UVJ0|SAS6_HUMAN	SGISPNLNVVDGR	1amol_noBG_1	213	0	20.35	A11-04097.raw
sp|Q6UVJ0|SAS6_HUMAN	SGISPNLNVVDGR	1amol_noBG_2	746	0	20.4	A11-04098.raw
sp|Q6UVJ0|SAS6_HUMAN	SGISPNLNVVDGR	1amol_BG_1	42341420	0	19.59	A11-04099.raw
sp|Q6UVJ0|SAS6_HUMAN	SGISPNLNVVDGR	1amol_BG_2	58069296	3936944	19.54	A11-04100.raw
sp|Q6UVJ0|SAS6_HUMAN	SGISPNLNVVDGR	10amol_noBG_1	28672	0	20.94	A11-04101.raw
sp|Q6UVJ0|SAS6_HUMAN	SGISPNLNVVDGR	10amol_noBG_2	240775	0	9.89	A11-04102.raw
sp|Q6UVJ0|SAS6_HUMAN	SGISPNLNVVDGR	10amol_BG_1	9077818	0	11.52	A11-04103.raw
sp|Q6UVJ0|SAS6_HUMAN	SGISPNLNVVDGR	10amol_BG_2	48699292	113888	19.35	A11-04104.raw
sp|Q6UVJ0|SAS6_HUMAN	SGISPNLNVVDGR	100amol_noBG_1	363487	0	20.47	A11-04105.raw
sp|Q6UVJ0|SAS6_HUMAN	SGISPNLNVVDGR	100amol_noBG_2	365533	0	20.34	A11-04106.raw
sp|Q6UVJ0|SAS6_HUMAN	SGISPNLNVVDGR	100amol_BG_1	41444344	6148045	20.12	A11-04107.raw
sp|Q6UVJ0|SAS6_HUMAN	SGISPNLNVVDGR	100amol_BG_2	44911792	398420	19.52	A11-04108.raw
sp|Q6UVJ0|SAS6_HUMAN	SGISPNLNVVDGR	1fmol_noBG_1	6145732	19622	20.36	A11-04109.raw
sp|Q6UVJ0|SAS6_HUMAN	SGISPNLNVVDGR	1fmol_noBG_2	6638279	93630	20.32	A11-04110.raw
sp|Q6UVJ0|SAS6_HUMAN	SGISPNLNVVDGR	1fmol_BG_1	36608568	3855397	19.56	A11-04111.raw
sp|Q6UVJ0|SAS6_HUMAN	SGISPNLNVVDGR	1fmol_BG_2	30139344	6651008	20	A11-04112.raw
sp|Q6UVJ0|SAS6_HUMAN	SGISPNLNVVDGR	10fmol_noBG_1	60005188	1033180	20.68	A11-04113.raw
sp|Q6UVJ0|SAS6_HUMAN	SGISPNLNVVDGR	10fmol_noBG_2	73355760	1061244	20.26	A11-04114.raw
sp|Q6UVJ0|SAS6_HUMAN	SGISPNLNVVDGR	10fmol_BG_1	197715552	0	19.51	A11-04115.raw
sp|Q6UVJ0|SAS6_HUMAN	SGISPNLNVVDGR	10fmol_BG_2	141553280	21203248	20.14	A11-04116.raw
sp|Q6UVJ0|SAS6_HUMAN	SGISPNLNVVDGR	100fmol_noBG_1	1292523776	23050892	20.4	A11-04117.raw
sp|Q6UVJ0|SAS6_HUMAN	SGISPNLNVVDGR	100fmol_noBG_2	1310063488	28056426	20.92	A11-04118.raw
sp|Q6UVJ0|SAS6_HUMAN	SGISPNLNVVDGR	100fmol_BG_1	2014764288	5206209	19.79	A11-04119.raw
sp|Q6UVJ0|SAS6_HUMAN	SGISPNLNVVDGR	100fmol_BG_2	1898046208	16658084	19.99	A11-04120.raw
sp|Q6UVJ0|SAS6_HUMAN	SGISPNLNVVDGR	1pmol_noBG_1	14432676864	196190320	20	A11-04121.raw
sp|Q6UVJ0|SAS6_HUMAN	SGISPNLNVVDGR	1pmol_noBG_2	14669741056	161680576	20.15	A11-04122.raw
sp|Q6UVJ0|SAS6_HUMAN	SGISPNLNVVDGR	1pmol_BG_1	15746182144	140443488	19.58	A11-04123.raw
sp|Q6UVJ0|SAS6_HUMAN	SGISPNLNVVDGR	1pmol_BG_2	15003238400	160254048	19.54	A11-04124.raw
sp|Q6UVJ0|SAS6_HUMAN	SGISPNLNVVDGR	GluFib_1	1238	0	20.8	A11-04095.raw
sp|Q6UVJ0|SAS6_HUMAN	SGISPNLNVVDGR	GluFib_2	650	0	20.05	A11-04096.raw
sp|Q6UVJ0|SAS6_HUMAN	SGISPNLNVVDGR	1amol_noBG_1	213	0	20.35	A11-04097.raw
sp|Q6UVJ0|SAS6_HUMAN	SGISPNLNVVDGR	1amol_noBG_2	746	0	20.4	A11-04098.raw
sp|Q6UVJ0|SAS6_HUMAN	SGISPNLNVVDGR	1amol_BG_1	42341420	0	19.6	A11-04099.raw
sp|Q6UVJ0|SAS6_HUMAN	SGISPNLNVVDGR	1amol_BG_2	58069296	3936944	19.19	A11-04100.raw
sp|Q6UVJ0|SAS6_HUMAN	SGISPNLNVVDGR	10amol_noBG_1	28672	0	20.94	A11-04101.raw
sp|Q6UVJ0|SAS6_HUMAN	SGISPNLNVVDGR	10amol_noBG_2	240775	0	9.89	A11-04102.raw
sp|Q6UVJ0|SAS6_HUMAN	SGISPNLNVVDGR	10amol_BG_1	9077818	0	11.38	A11-04103.raw
sp|Q6UVJ0|SAS6_HUMAN	SGISPNLNVVDGR	10amol_BG_2	48699292	113888	19.34	A11-04104.raw
sp|Q6UVJ0|SAS6_HUMAN	SGISPNLNVVDGR	100amol_noBG_1	363487	0	20.47	A11-04105.raw
sp|Q6UVJ0|SAS6_HUMAN	SGISPNLNVVDGR	100amol_noBG_2	365533	0	20.38	A11-04106.raw
sp|Q6UVJ0|SAS6_HUMAN	SGISPNLNVVDGR	100amol_BG_1	41444344	6148045	19.79	A11-04107.raw
sp|Q6UVJ0|SAS6_HUMAN	SGISPNLNVVDGR	100amol_BG_2	44911792	398420	19.48	A11-04108.raw
sp|Q6UVJ0|SAS6_HUMAN	SGISPNLNVVDGR	1fmol_noBG_1	6145732	19622	20.39	A11-04109.raw
sp|Q6UVJ0|SAS6_HUMAN	SGISPNLNVVDGR	1fmol_noBG_2	6638279	93630	20.33	A11-04110.raw
sp|Q6UVJ0|SAS6_HUMAN	SGISPNLNVVDGR	1fmol_BG_1	36608568	3855397	19.54	A11-04111.raw
sp|Q6UVJ0|SAS6_HUMAN	SGISPNLNVVDGR	1fmol_BG_2	30139344	6651008	20.02	A11-04112.raw
sp|Q6UVJ0|SAS6_HUMAN	SGISPNLNVVDGR	10fmol_noBG_1	60005188	1033180	20.66	A11-04113.raw
sp|Q6UVJ0|SAS6_HUMAN	SGISPNLNVVDGR	10fmol_noBG_2	73355760	1061244	20.25	A11-04114.raw
sp|Q6UVJ0|SAS6_HUMAN	SGISPNLNVVDGR	10fmol_BG_1	197715552	0	19.53	A11-04115.raw
sp|Q6UVJ0|SAS6_HUMAN	SGISPNLNVVDGR	10fmol_BG_2	141553280	21203248	20.15	A11-04116.raw
sp|Q6UVJ0|SAS6_HUMAN	SGISPNLNVVDGR	100fmol_noBG_1	1292523776	23050892	20.39	A11-04117.raw
sp|Q6UVJ0|SAS6_HUMAN	SGISPNLNVVDGR	100fmol_noBG_2	1310063488	28056426	20.92	A11-04118.raw
sp|Q6UVJ0|SAS6_HUMAN	SGISPNLNVVDGR	100fmol_BG_1	2014764288	5206209	19.78	A11-04119.raw
sp|Q6UVJ0|SAS6_HUMAN	SGISPNLNVVDGR	100fmol_BG_2	1898046208	16658084	20	A11-04120.raw
sp|Q6UVJ0|SAS6_HUMAN	SGISPNLNVVDGR	1pmol_noBG_1	14432676864	196190320	20	A11-04121.raw
sp|Q6UVJ0|SAS6_HUMAN	SGISPNLNVVDGR	1pmol_noBG_2	14669741056	161680576	20.15	A11-04122.raw
sp|Q6UVJ0|SAS6_HUMAN	SGISPNLNVVDGR	1pmol_BG_1	15746182144	140443488	19.58	A11-04123.raw
sp|Q6UVJ0|SAS6_HUMAN	SGISPNLNVVDGR	1pmol_BG_2	15003238400	160254048	19.54	A11-04124.raw
sp|O00444|PLK4_HUMAN	LLIGQPLPNK	GluFib_1	7619	0	22.56	A11-04095.raw
sp|O00444|PLK4_HUMAN	LLIGQPLPNK	GluFib_2	29709	0	22	A11-04096.raw
sp|O00444|PLK4_HUMAN	LLIGQPLPNK	1amol_noBG_1	14	0	21.03	A11-04097.raw
sp|O00444|PLK4_HUMAN	LLIGQPLPNK	1amol_noBG_2	271	0	20.38	A11-04098.raw
sp|O00444|PLK4_HUMAN	LLIGQPLPNK	1amol_BG_1	1193487	0	20.12	A11-04099.raw
sp|O00444|PLK4_HUMAN	LLIGQPLPNK	1amol_BG_2	1000338	0	20.39	A11-04100.raw
sp|O00444|PLK4_HUMAN	LLIGQPLPNK	10amol_noBG_1	55847	0	21.27	A11-04101.raw
sp|O00444|PLK4_HUMAN	LLIGQPLPNK	10amol_noBG_2	937	0	21.55	A11-04102.raw
sp|O00444|PLK4_HUMAN	LLIGQPLPNK	10amol_BG_1	2200280	0	19.25	A11-04103.raw
sp|O00444|PLK4_HUMAN	LLIGQPLPNK	10amol_BG_2	1174406	0	20.26	A11-04104.raw
sp|O00444|PLK4_HUMAN	LLIGQPLPNK	100amol_noBG_1	526535	0	20.66	A11-04105.raw
sp|O00444|PLK4_HUMAN	LLIGQPLPNK	100amol_noBG_2	544898	0	20.61	A11-04106.raw
sp|O00444|PLK4_HUMAN	LLIGQPLPNK	100amol_BG_1	895352	0	20.87	A11-04107.raw
sp|O00444|PLK4_HUMAN	LLIGQPLPNK	100amol_BG_2	837550	0	19.72	A11-04108.raw
sp|O00444|PLK4_HUMAN	LLIGQPLPNK	1fmol_noBG_1	9961678	39923	20.61	A11-04109.raw
sp|O00444|PLK4_HUMAN	LLIGQPLPNK	1fmol_noBG_2	10965321	38947	20.53	A11-04110.raw
sp|O00444|PLK4_HUMAN	LLIGQPLPNK	1fmol_BG_1	19445840	0	19.72	A11-04111.raw
sp|O00444|PLK4_HUMAN	LLIGQPLPNK	1fmol_BG_2	17319180	0	20.14	A11-04112.raw
sp|O00444|PLK4_HUMAN	LLIGQPLPNK	10fmol_noBG_1	103793056	724424	20.91	A11-04113.raw
sp|O00444|PLK4_HUMAN	LLIGQPLPNK	10fmol_noBG_2	137815040	2010151	20.51	A11-04114.raw
sp|O00444|PLK4_HUMAN	LLIGQPLPNK	10fmol_BG_1	289134048	0	19.54	A11-04115.raw
sp|O00444|PLK4_HUMAN	LLIGQPLPNK	10fmol_BG_2	277471744	0	20.19	A11-04116.raw
sp|O00444|PLK4_HUMAN	LLIGQPLPNK	100fmol_noBG_1	2493438720	31364584	20.6	A11-04117.raw
sp|O00444|PLK4_HUMAN	LLIGQPLPNK	100fmol_noBG_2	2653172480	44137440	21.16	A11-04118.raw
sp|O00444|PLK4_HUMAN	LLIGQPLPNK	100fmol_BG_1	3010145280	7360091	19.74	A11-04119.raw
sp|O00444|PLK4_HUMAN	LLIGQPLPNK	100fmol_BG_2	2816575232	30392008	19.99	A11-04120.raw
sp|O00444|PLK4_HUMAN	LLIGQPLPNK	1pmol_noBG_1	18246305792	111594704	20.04	A11-04121.raw
sp|O00444|PLK4_HUMAN	LLIGQPLPNK	1pmol_noBG_2	18613350400	210586768	20.24	A11-04122.raw
sp|O00444|PLK4_HUMAN	LLIGQPLPNK	1pmol_BG_1	21947987968	257862752	19.35	A11-04123.raw
sp|O00444|PLK4_HUMAN	LLIGQPLPNK	1pmol_BG_2	20216672256	141715568	19.27	A11-04124.raw
sp|O00444|PLK4_HUMAN	LLIGQPLPNK	GluFib_1	7619	0	22.25	A11-04095.raw
sp|O00444|PLK4_HUMAN	LLIGQPLPNK	GluFib_2	29709	0	21.15	A11-04096.raw
sp|O00444|PLK4_HUMAN	LLIGQPLPNK	1amol_noBG_1	14	0	21.03	A11-04097.raw
sp|O00444|PLK4_HUMAN	LLIGQPLPNK	1amol_noBG_2	271	0	20.19	A11-04098.raw
sp|O00444|PLK4_HUMAN	LLIGQPLPNK	1amol_BG_1	1193487	0	20.1	A11-04099.raw
sp|O00444|PLK4_HUMAN	LLIGQPLPNK	1amol_BG_2	1000338	0	20.37	A11-04100.raw
sp|O00444|PLK4_HUMAN	LLIGQPLPNK	10amol_noBG_1	55847	0	21.31	A11-04101.raw
sp|O00444|PLK4_HUMAN	LLIGQPLPNK	10amol_noBG_2	937	0	21.37	A11-04102.raw
sp|O00444|PLK4_HUMAN	LLIGQPLPNK	10amol_BG_1	2200280	0	19.12	A11-04103.raw
sp|O00444|PLK4_HUMAN	LLIGQPLPNK	10amol_BG_2	1174406	0	20.3	A11-04104.raw
sp|O00444|PLK4_HUMAN	LLIGQPLPNK	100amol_noBG_1	526535	0	20.68	A11-04105.raw
sp|O00444|PLK4_HUMAN	LLIGQPLPNK	100amol_noBG_2	544898	0	20.57	A11-04106.raw
sp|O00444|PLK4_HUMAN	LLIGQPLPNK	100amol_BG_1	895352	0	20.92	A11-04107.raw
sp|O00444|PLK4_HUMAN	LLIGQPLPNK	100amol_BG_2	837550	0	19.85	A11-04108.raw
sp|O00444|PLK4_HUMAN	LLIGQPLPNK	1fmol_noBG_1	9961678	39923	20.61	A11-04109.raw
sp|O00444|PLK4_HUMAN	LLIGQPLPNK	1fmol_noBG_2	10965321	38947	20.54	A11-04110.raw
sp|O00444|PLK4_HUMAN	LLIGQPLPNK	1fmol_BG_1	19445840	0	19.69	A11-04111.raw
sp|O00444|PLK4_HUMAN	LLIGQPLPNK	1fmol_BG_2	17319180	0	20.18	A11-04112.raw
sp|O00444|PLK4_HUMAN	LLIGQPLPNK	10fmol_noBG_1	103793056	724424	20.91	A11-04113.raw
sp|O00444|PLK4_HUMAN	LLIGQPLPNK	10fmol_noBG_2	137815040	2010151	20.51	A11-04114.raw
sp|O00444|PLK4_HUMAN	LLIGQPLPNK	10fmol_BG_1	289134048	0	19.55	A11-04115.raw
sp|O00444|PLK4_HUMAN	LLIGQPLPNK	10fmol_BG_2	277471744	0	20.19	A11-04116.raw
sp|O00444|PLK4_HUMAN	LLIGQPLPNK	100fmol_noBG_1	2493438720	31364584	20.62	A11-04117.raw
sp|O00444|PLK4_HUMAN	LLIGQPLPNK	100fmol_noBG_2	2653172480	44137440	21.16	A11-04118.raw
sp|O00444|PLK4_HUMAN	LLIGQPLPNK	100fmol_BG_1	3010145280	7360091	19.73	A11-04119.raw
sp|O00444|PLK4_HUMAN	LLIGQPLPNK	100fmol_BG_2	2816575232	30392008	19.99	A11-04120.raw
sp|O00444|PLK4_HUMAN	LLIGQPLPNK	1pmol_noBG_1	18246305792	111594704	20.04	A11-04121.raw
sp|O00444|PLK4_HUMAN	LLIGQPLPNK	1pmol_noBG_2	18613350400	210586768	20.24	A11-04122.raw
sp|O00444|PLK4_HUMAN	LLIGQPLPNK	1pmol_BG_1	21947987968	257862752	19.38	A11-04123.raw
sp|O00444|PLK4_HUMAN	LLIGQPLPNK	1pmol_BG_2	20216672256	141715568	19.28	A11-04124.raw
sp|O00444|PLK4_HUMAN	LLIGQPLPNK	GluFib_1	7619	0	21.65	A11-04095.raw
sp|O00444|PLK4_HUMAN	LLIGQPLPNK	GluFib_2	29709	0	22.09	A11-04096.raw
sp|O00444|PLK4_HUMAN	LLIGQPLPNK	1amol_noBG_1	14	0	21.03	A11-04097.raw
sp|O00444|PLK4_HUMAN	LLIGQPLPNK	1amol_noBG_2	271	0	20.19	A11-04098.raw
sp|O00444|PLK4_HUMAN	LLIGQPLPNK	1amol_BG_1	1193487	0	20.12	A11-04099.raw
sp|O00444|PLK4_HUMAN	LLIGQPLPNK	1amol_BG_2	1000338	0	20.37	A11-04100.raw
sp|O00444|PLK4_HUMAN	LLIGQPLPNK	10amol_noBG_1	55847	0	21.46	A11-04101.raw
sp|O00444|PLK4_HUMAN	LLIGQPLPNK	10amol_noBG_2	937	0	21.37	A11-04102.raw
sp|O00444|PLK4_HUMAN	LLIGQPLPNK	10amol_BG_1	2200280	0	19.06	A11-04103.raw
sp|O00444|PLK4_HUMAN	LLIGQPLPNK	10amol_BG_2	1174406	0	20.34	A11-04104.raw
sp|O00444|PLK4_HUMAN	LLIGQPLPNK	100amol_noBG_1	526535	0	20.67	A11-04105.raw
sp|O00444|PLK4_HUMAN	LLIGQPLPNK	100amol_noBG_2	544898	0	20.59	A11-04106.raw
sp|O00444|PLK4_HUMAN	LLIGQPLPNK	100amol_BG_1	895352	0	20.78	A11-04107.raw
sp|O00444|PLK4_HUMAN	LLIGQPLPNK	100amol_BG_2	837550	0	19.84	A11-04108.raw
sp|O00444|PLK4_HUMAN	LLIGQPLPNK	1fmol_noBG_1	9961678	39923	20.61	A11-04109.raw
sp|O00444|PLK4_HUMAN	LLIGQPLPNK	1fmol_noBG_2	10965321	38947	20.55	A11-04110.raw
sp|O00444|PLK4_HUMAN	LLIGQPLPNK	1fmol_BG_1	19445840	0	19.71	A11-04111.raw
sp|O00444|PLK4_HUMAN	LLIGQPLPNK	1fmol_BG_2	17319180	0	20.18	A11-04112.raw
sp|O00444|PLK4_HUMAN	LLIGQPLPNK	10fmol_noBG_1	103793056	724424	20.91	A11-04113.raw
sp|O00444|PLK4_HUMAN	LLIGQPLPNK	10fmol_noBG_2	137815040	2010151	20.51	A11-04114.raw
sp|O00444|PLK4_HUMAN	LLIGQPLPNK	10fmol_BG_1	289134048	0	19.55	A11-04115.raw
sp|O00444|PLK4_HUMAN	LLIGQPLPNK	10fmol_BG_2	277471744	0	20.19	A11-04116.raw
sp|O00444|PLK4_HUMAN	LLIGQPLPNK	100fmol_noBG_1	2493438720	31364584	20.6	A11-04117.raw
sp|O00444|PLK4_HUMAN	LLIGQPLPNK	100fmol_noBG_2	2653172480	44137440	21.16	A11-04118.raw
sp|O00444|PLK4_HUMAN	LLIGQPLPNK	100fmol_BG_1	3010145280	7360091	19.75	A11-04119.raw
sp|O00444|PLK4_HUMAN	LLIGQPLPNK	100fmol_BG_2	2816575232	30392008	19.99	A11-04120.raw
sp|O00444|PLK4_HUMAN	LLIGQPLPNK	1pmol_noBG_1	18246305792	111594704	20.06	A11-04121.raw
sp|O00444|PLK4_HUMAN	LLIGQPLPNK	1pmol_noBG_2	18613350400	210586768	20.24	A11-04122.raw
sp|O00444|PLK4_HUMAN	LLIGQPLPNK	1pmol_BG_1	21947987968	257862752	19.35	A11-04123.raw
sp|O00444|PLK4_HUMAN	LLIGQPLPNK	1pmol_BG_2	20216672256	141715568	19.27	A11-04124.raw
sp|O00444|PLK4_HUMAN	IADFGLATQLK	GluFib_1	1464	0	24.55	A11-04095.raw
sp|O00444|PLK4_HUMAN	IADFGLATQLK	GluFib_2	5522	0	23.37	A11-04096.raw
sp|O00444|PLK4_HUMAN	IADFGLATQLK	1amol_noBG_1	4147	0	24.47	A11-04097.raw
sp|O00444|PLK4_HUMAN	IADFGLATQLK	1amol_noBG_2	1375	0	24.74	A11-04098.raw
sp|O00444|PLK4_HUMAN	IADFGLATQLK	1amol_BG_1	1292165	0	24.09	A11-04099.raw
sp|O00444|PLK4_HUMAN	IADFGLATQLK	1amol_BG_2	1053580	221062	23.98	A11-04100.raw
sp|O00444|PLK4_HUMAN	IADFGLATQLK	10amol_noBG_1	24599	0	25.45	A11-04101.raw
sp|O00444|PLK4_HUMAN	IADFGLATQLK	10amol_noBG_2	32352	0	9.87	A11-04102.raw
sp|O00444|PLK4_HUMAN	IADFGLATQLK	10amol_BG_1	1467962	0	23.41	A11-04103.raw
sp|O00444|PLK4_HUMAN	IADFGLATQLK	10amol_BG_2	1545391	0	24.02	A11-04104.raw
sp|O00444|PLK4_HUMAN	IADFGLATQLK	100amol_noBG_1	126331	6894	24.83	A11-04105.raw
sp|O00444|PLK4_HUMAN	IADFGLATQLK	100amol_noBG_2	142534	0	24.93	A11-04106.raw
sp|O00444|PLK4_HUMAN	IADFGLATQLK	100amol_BG_1	1662475	0	24.57	A11-04107.raw
sp|O00444|PLK4_HUMAN	IADFGLATQLK	100amol_BG_2	1393192	0	23.98	A11-04108.raw
sp|O00444|PLK4_HUMAN	IADFGLATQLK	1fmol_noBG_1	2867180	11873	24.87	A11-04109.raw
sp|O00444|PLK4_HUMAN	IADFGLATQLK	1fmol_noBG_2	3343735	0	24.87	A11-04110.raw
sp|O00444|PLK4_HUMAN	IADFGLATQLK	1fmol_BG_1	11409540	0	24.16	A11-04111.raw
sp|O00444|PLK4_HUMAN	IADFGLATQLK	1fmol_BG_2	14415449	0	24.71	A11-04112.raw
sp|O00444|PLK4_HUMAN	IADFGLATQLK	10fmol_noBG_1	43779576	498617	25.12	A11-04113.raw
sp|O00444|PLK4_HUMAN	IADFGLATQLK	10fmol_noBG_2	56559460	632193	24.76	A11-04114.raw
sp|O00444|PLK4_HUMAN	IADFGLATQLK	10fmol_BG_1	193933456	2130072	24.12	A11-04115.raw
sp|O00444|PLK4_HUMAN	IADFGLATQLK	10fmol_BG_2	184975696	241980	24.65	A11-04116.raw
sp|O00444|PLK4_HUMAN	IADFGLATQLK	100fmol_noBG_1	1570876160	16942482	24.91	A11-04117.raw
sp|O00444|PLK4_HUMAN	IADFGLATQLK	100fmol_noBG_2	1569344512	22114886	25.39	A11-04118.raw
sp|O00444|PLK4_HUMAN	IADFGLATQLK	100fmol_BG_1	2200297216	44492416	24.26	A11-04119.raw
sp|O00444|PLK4_HUMAN	IADFGLATQLK	100fmol_BG_2	2033164672	56004676	24.53	A11-04120.raw
sp|O00444|PLK4_HUMAN	IADFGLATQLK	1pmol_noBG_1	15554008064	104926160	24.63	A11-04121.raw
sp|O00444|PLK4_HUMAN	IADFGLATQLK	1pmol_noBG_2	15964803072	161986496	24.71	A11-04122.raw
sp|O00444|PLK4_HUMAN	IADFGLATQLK	1pmol_BG_1	17457027072	12596793	24.03	A11-04123.raw
sp|O00444|PLK4_HUMAN	IADFGLATQLK	1pmol_BG_2	16522512384	38019696	23.9	A11-04124.raw
sp|O00444|PLK4_HUMAN	IADFGLATQLK	GluFib_1	1464	0	24.53	A11-04095.raw
sp|O00444|PLK4_HUMAN	IADFGLATQLK	GluFib_2	5522	0	23.3	A11-04096.raw
sp|O00444|PLK4_HUMAN	IADFGLATQLK	1amol_noBG_1	4147	0	24.46	A11-04097.raw
sp|O00444|PLK4_HUMAN	IADFGLATQLK	1amol_noBG_2	1375	0	24.51	A11-04098.raw
sp|O00444|PLK4_HUMAN	IADFGLATQLK	1amol_BG_1	1292165	0	24.3	A11-04099.raw
sp|O00444|PLK4_HUMAN	IADFGLATQLK	1amol_BG_2	1053580	221062	24.06	A11-04100.raw
sp|O00444|PLK4_HUMAN	IADFGLATQLK	10amol_noBG_1	24599	0	25.45	A11-04101.raw
sp|O00444|PLK4_HUMAN	IADFGLATQLK	10amol_noBG_2	32352	0	10.03	A11-04102.raw
sp|O00444|PLK4_HUMAN	IADFGLATQLK	10amol_BG_1	1467962	0	23.55	A11-04103.raw
sp|O00444|PLK4_HUMAN	IADFGLATQLK	10amol_BG_2	1545391	0	24.01	A11-04104.raw
sp|O00444|PLK4_HUMAN	IADFGLATQLK	100amol_noBG_1	126331	6894	24.9	A11-04105.raw
sp|O00444|PLK4_HUMAN	IADFGLATQLK	100amol_noBG_2	142534	0	24.9	A11-04106.raw
sp|O00444|PLK4_HUMAN	IADFGLATQLK	100amol_BG_1	1662475	0	24.62	A11-04107.raw
sp|O00444|PLK4_HUMAN	IADFGLATQLK	100amol_BG_2	1393192	0	23.91	A11-04108.raw
sp|O00444|PLK4_HUMAN	IADFGLATQLK	1fmol_noBG_1	2867180	11873	24.88	A11-04109.raw
sp|O00444|PLK4_HUMAN	IADFGLATQLK	1fmol_noBG_2	3343735	0	24.85	A11-04110.raw
sp|O00444|PLK4_HUMAN	IADFGLATQLK	1fmol_BG_1	11409540	0	24.16	A11-04111.raw
sp|O00444|PLK4_HUMAN	IADFGLATQLK	1fmol_BG_2	14415449	0	24.71	A11-04112.raw
sp|O00444|PLK4_HUMAN	IADFGLATQLK	10fmol_noBG_1	43779576	498617	25.11	A11-04113.raw
sp|O00444|PLK4_HUMAN	IADFGLATQLK	10fmol_noBG_2	56559460	632193	24.76	A11-04114.raw
sp|O00444|PLK4_HUMAN	IADFGLATQLK	10fmol_BG_1	193933456	2130072	24.11	A11-04115.raw
sp|O00444|PLK4_HUMAN	IADFGLATQLK	10fmol_BG_2	184975696	241980	24.63	A11-04116.raw
sp|O00444|PLK4_HUMAN	IADFGLATQLK	100fmol_noBG_1	1570876160	16942482	24.91	A11-04117.raw
sp|O00444|PLK4_HUMAN	IADFGLATQLK	100fmol_noBG_2	1569344512	22114886	25.39	A11-04118.raw
sp|O00444|PLK4_HUMAN	IADFGLATQLK	100fmol_BG_1	2200297216	44492416	24.28	A11-04119.raw
sp|O00444|PLK4_HUMAN	IADFGLATQLK	100fmol_BG_2	2033164672	56004676	24.53	A11-04120.raw
sp|O00444|PLK4_HUMAN	IADFGLATQLK	1pmol_noBG_1	15554008064	104926160	24.63	A11-04121.raw
sp|O00444|PLK4_HUMAN	IADFGLATQLK	1pmol_noBG_2	15964803072	161986496	24.71	A11-04122.raw
sp|O00444|PLK4_HUMAN	IADFGLATQLK	1pmol_BG_1	17457027072	12596793	24.03	A11-04123.raw
sp|O00444|PLK4_HUMAN	IADFGLATQLK	1pmol_BG_2	16522512384	38019696	23.9	A11-04124.raw
sp|O00444|PLK4_HUMAN	IADFGLATQLK	GluFib_1	1464	0	24.34	A11-04095.raw
sp|O00444|PLK4_HUMAN	IADFGLATQLK	GluFib_2	5522	0	23.22	A11-04096.raw
sp|O00444|PLK4_HUMAN	IADFGLATQLK	1amol_noBG_1	4147	0	24.56	A11-04097.raw
sp|O00444|PLK4_HUMAN	IADFGLATQLK	1amol_noBG_2	1375	0	24.7	A11-04098.raw
sp|O00444|PLK4_HUMAN	IADFGLATQLK	1amol_BG_1	1292165	0	24.34	A11-04099.raw
sp|O00444|PLK4_HUMAN	IADFGLATQLK	1amol_BG_2	1053580	221062	24.16	A11-04100.raw
sp|O00444|PLK4_HUMAN	IADFGLATQLK	10amol_noBG_1	24599	0	25.1	A11-04101.raw
sp|O00444|PLK4_HUMAN	IADFGLATQLK	10amol_noBG_2	32352	0	9.97	A11-04102.raw
sp|O00444|PLK4_HUMAN	IADFGLATQLK	10amol_BG_1	1467962	0	23.49	A11-04103.raw
sp|O00444|PLK4_HUMAN	IADFGLATQLK	10amol_BG_2	1545391	0	24.02	A11-04104.raw
sp|O00444|PLK4_HUMAN	IADFGLATQLK	100amol_noBG_1	126331	6894	24.9	A11-04105.raw
sp|O00444|PLK4_HUMAN	IADFGLATQLK	100amol_noBG_2	142534	0	24.84	A11-04106.raw
sp|O00444|PLK4_HUMAN	IADFGLATQLK	100amol_BG_1	1662475	0	24.48	A11-04107.raw
sp|O00444|PLK4_HUMAN	IADFGLATQLK	100amol_BG_2	1393192	0	24.01	A11-04108.raw
sp|O00444|PLK4_HUMAN	IADFGLATQLK	1fmol_noBG_1	2867180	11873	24.87	A11-04109.raw
sp|O00444|PLK4_HUMAN	IADFGLATQLK	1fmol_noBG_2	3343735	0	24.86	A11-04110.raw
sp|O00444|PLK4_HUMAN	IADFGLATQLK	1fmol_BG_1	11409540	0	24.18	A11-04111.raw
sp|O00444|PLK4_HUMAN	IADFGLATQLK	1fmol_BG_2	14415449	0	24.65	A11-04112.raw
sp|O00444|PLK4_HUMAN	IADFGLATQLK	10fmol_noBG_1	43779576	498617	25.12	A11-04113.raw
sp|O00444|PLK4_HUMAN	IADFGLATQLK	10fmol_noBG_2	56559460	632193	24.77	A11-04114.raw
sp|O00444|PLK4_HUMAN	IADFGLATQLK	10fmol_BG_1	193933456	2130072	24.12	A11-04115.raw
sp|O00444|PLK4_HUMAN	IADFGLATQLK	10fmol_BG_2	184975696	241980	24.64	A11-04116.raw
sp|O00444|PLK4_HUMAN	IADFGLATQLK	100fmol_noBG_1	1570876160	16942482	24.91	A11-04117.raw
sp|O00444|PLK4_HUMAN	IADFGLATQLK	100fmol_noBG_2	1569344512	22114886	25.38	A11-04118.raw
sp|O00444|PLK4_HUMAN	IADFGLATQLK	100fmol_BG_1	2200297216	44492416	24.28	A11-04119.raw
sp|O00444|PLK4_HUMAN	IADFGLATQLK	100fmol_BG_2	2033164672	56004676	24.5	A11-04120.raw
sp|O00444|PLK4_HUMAN	IADFGLATQLK	1pmol_noBG_1	15554008064	104926160	24.63	A11-04121.raw
sp|O00444|PLK4_HUMAN	IADFGLATQLK	1pmol_noBG_2	15964803072	161986496	24.71	A11-04122.raw
sp|O00444|PLK4_HUMAN	IADFGLATQLK	1pmol_BG_1	17457027072	12596793	24.03	A11-04123.raw
sp|O00444|PLK4_HUMAN	IADFGLATQLK	1pmol_BG_2	16522512384	38019696	23.87	A11-04124.raw
sp|Q15468|STIL_HUMAN	SEYLLNQNLR	GluFib_1	4118	0	21.28	A11-04095.raw
sp|Q15468|STIL_HUMAN	SEYLLNQNLR	GluFib_2	5032	0	20.46	A11-04096.raw
sp|Q15468|STIL_HUMAN	SEYLLNQNLR	1amol_noBG_1	4727	0	20.69	A11-04097.raw
sp|Q15468|STIL_HUMAN	SEYLLNQNLR	1amol_noBG_2	2187	0	20.86	A11-04098.raw
sp|Q15468|STIL_HUMAN	SEYLLNQNLR	1amol_BG_1	6149698	1161498	19.77	A11-04099.raw
sp|Q15468|STIL_HUMAN	SEYLLNQNLR	1amol_BG_2	8556299	0	19.75	A11-04100.raw
sp|Q15468|STIL_HUMAN	SEYLLNQNLR	10amol_noBG_1	59947	0	21.32	A11-04101.raw
sp|Q15468|STIL_HUMAN	SEYLLNQNLR	10amol_noBG_2	363436	0	10	A11-04102.raw
sp|Q15468|STIL_HUMAN	SEYLLNQNLR	10amol_BG_1	1263532	3692895	9.39	A11-04103.raw
sp|Q15468|STIL_HUMAN	SEYLLNQNLR	10amol_BG_2	7991512	703637	19.65	A11-04104.raw
sp|Q15468|STIL_HUMAN	SEYLLNQNLR	100amol_noBG_1	563240	0	20.77	A11-04105.raw
sp|Q15468|STIL_HUMAN	SEYLLNQNLR	100amol_noBG_2	587167	0	20.63	A11-04106.raw
sp|Q15468|STIL_HUMAN	SEYLLNQNLR	100amol_BG_1	5271576	6454	20.22	A11-04107.raw
sp|Q15468|STIL_HUMAN	SEYLLNQNLR	100amol_BG_2	4573715	876633	19.65	A11-04108.raw
sp|Q15468|STIL_HUMAN	SEYLLNQNLR	1fmol_noBG_1	8505722	316	20.72	A11-04109.raw
sp|Q15468|STIL_HUMAN	SEYLLNQNLR	1fmol_noBG_2	8963971	91005	20.61	A11-04110.raw
sp|Q15468|STIL_HUMAN	SEYLLNQNLR	1fmol_BG_1	14012291	1043104	19.81	A11-04111.raw
sp|Q15468|STIL_HUMAN	SEYLLNQNLR	1fmol_BG_2	12535355	0	20.37	A11-04112.raw
sp|Q15468|STIL_HUMAN	SEYLLNQNLR	10fmol_noBG_1	94978704	1860541	20.93	A11-04113.raw
sp|Q15468|STIL_HUMAN	SEYLLNQNLR	10fmol_noBG_2	117279240	1841318	20.58	A11-04114.raw
sp|Q15468|STIL_HUMAN	SEYLLNQNLR	10fmol_BG_1	211286416	9090415	19.72	A11-04115.raw
sp|Q15468|STIL_HUMAN	SEYLLNQNLR	10fmol_BG_2	200637248	3253808	20.33	A11-04116.raw
sp|Q15468|STIL_HUMAN	SEYLLNQNLR	100fmol_noBG_1	2174639616	36949696	20.64	A11-04117.raw
sp|Q15468|STIL_HUMAN	SEYLLNQNLR	100fmol_noBG_2	2368831744	45872016	21.16	A11-04118.raw
sp|Q15468|STIL_HUMAN	SEYLLNQNLR	100fmol_BG_1	2222836224	53151592	19.94	A11-04119.raw
sp|Q15468|STIL_HUMAN	SEYLLNQNLR	100fmol_BG_2	2299468800	36778188	20.19	A11-04120.raw
sp|Q15468|STIL_HUMAN	SEYLLNQNLR	1pmol_noBG_1	13316458496	189808640	20.14	A11-04121.raw
sp|Q15468|STIL_HUMAN	SEYLLNQNLR	1pmol_noBG_2	15098715136	172465600	20.33	A11-04122.raw
sp|Q15468|STIL_HUMAN	SEYLLNQNLR	1pmol_BG_1	16807233536	352207968	19.47	A11-04123.raw
sp|Q15468|STIL_HUMAN	SEYLLNQNLR	1pmol_BG_2	16346482688	375276064	19.37	A11-04124.raw
sp|Q15468|STIL_HUMAN	SEYLLNQNLR	GluFib_1	4118	0	21.03	A11-04095.raw
sp|Q15468|STIL_HUMAN	SEYLLNQNLR	GluFib_2	5032	0	20.26	A11-04096.raw
sp|Q15468|STIL_HUMAN	SEYLLNQNLR	1amol_noBG_1	4727	0	20.55	A11-04097.raw
sp|Q15468|STIL_HUMAN	SEYLLNQNLR	1amol_noBG_2	2187	0	20.8	A11-04098.raw
sp|Q15468|STIL_HUMAN	SEYLLNQNLR	1amol_BG_1	6149698	1161498	19.76	A11-04099.raw
sp|Q15468|STIL_HUMAN	SEYLLNQNLR	1amol_BG_2	8556299	0	19.85	A11-04100.raw
sp|Q15468|STIL_HUMAN	SEYLLNQNLR	10amol_noBG_1	59947	0	21.32	A11-04101.raw
sp|Q15468|STIL_HUMAN	SEYLLNQNLR	10amol_noBG_2	363436	0	10	A11-04102.raw
sp|Q15468|STIL_HUMAN	SEYLLNQNLR	10amol_BG_1	1263532	3692895	9.38	A11-04103.raw
sp|Q15468|STIL_HUMAN	SEYLLNQNLR	10amol_BG_2	7991512	703637	19.7	A11-04104.raw
sp|Q15468|STIL_HUMAN	SEYLLNQNLR	100amol_noBG_1	563240	0	20.75	A11-04105.raw
sp|Q15468|STIL_HUMAN	SEYLLNQNLR	100amol_noBG_2	587167	0	20.64	A11-04106.raw
sp|Q15468|STIL_HUMAN	SEYLLNQNLR	100amol_BG_1	5271576	6454	20.38	A11-04107.raw
sp|Q15468|STIL_HUMAN	SEYLLNQNLR	100amol_BG_2	4573715	876633	19.65	A11-04108.raw
sp|Q15468|STIL_HUMAN	SEYLLNQNLR	1fmol_noBG_1	8505722	316	20.72	A11-04109.raw
sp|Q15468|STIL_HUMAN	SEYLLNQNLR	1fmol_noBG_2	8963971	91005	20.61	A11-04110.raw
sp|Q15468|STIL_HUMAN	SEYLLNQNLR	1fmol_BG_1	14012291	1043104	19.88	A11-04111.raw
sp|Q15468|STIL_HUMAN	SEYLLNQNLR	1fmol_BG_2	12535355	0	20.36	A11-04112.raw
sp|Q15468|STIL_HUMAN	SEYLLNQNLR	10fmol_noBG_1	94978704	1860541	20.93	A11-04113.raw
sp|Q15468|STIL_HUMAN	SEYLLNQNLR	10fmol_noBG_2	117279240	1841318	20.58	A11-04114.raw
sp|Q15468|STIL_HUMAN	SEYLLNQNLR	10fmol_BG_1	211286416	9090415	19.73	A11-04115.raw
sp|Q15468|STIL_HUMAN	SEYLLNQNLR	10fmol_BG_2	200637248	3253808	20.32	A11-04116.raw
sp|Q15468|STIL_HUMAN	SEYLLNQNLR	100fmol_noBG_1	2174639616	36949696	20.64	A11-04117.raw
sp|Q15468|STIL_HUMAN	SEYLLNQNLR	100fmol_noBG_2	2368831744	45872016	21.16	A11-04118.raw
sp|Q15468|STIL_HUMAN	SEYLLNQNLR	100fmol_BG_1	2222836224	53151592	19.94	A11-04119.raw
sp|Q15468|STIL_HUMAN	SEYLLNQNLR	100fmol_BG_2	2299468800	36778188	20.19	A11-04120.raw
sp|Q15468|STIL_HUMAN	SEYLLNQNLR	1pmol_noBG_1	13316458496	189808640	20.13	A11-04121.raw
sp|Q15468|STIL_HUMAN	SEYLLNQNLR	1pmol_noBG_2	15098715136	172465600	20.33	A11-04122.raw
sp|Q15468|STIL_HUMAN	SEYLLNQNLR	1pmol_BG_1	16807233536	352207968	19.46	A11-04123.raw
sp|Q15468|STIL_HUMAN	SEYLLNQNLR	1pmol_BG_2	16346482688	375276064	19.37	A11-04124.raw
sp|Q15468|STIL_HUMAN	SEYLLNQNLR	GluFib_1	4118	0	21.15	A11-04095.raw
sp|Q15468|STIL_HUMAN	SEYLLNQNLR	GluFib_2	5032	0	20.4	A11-04096.raw
sp|Q15468|STIL_HUMAN	SEYLLNQNLR	1amol_noBG_1	4727	0	20.57	A11-04097.raw
sp|Q15468|STIL_HUMAN	SEYLLNQNLR	1amol_noBG_2	2187	0	20.89	A11-04098.raw
sp|Q15468|STIL_HUMAN	SEYLLNQNLR	1amol_BG_1	6149698	1161498	19.76	A11-04099.raw
sp|Q15468|STIL_HUMAN	SEYLLNQNLR	1amol_BG_2	8556299	0	19.97	A11-04100.raw
sp|Q15468|STIL_HUMAN	SEYLLNQNLR	10amol_noBG_1	59947	0	21.31	A11-04101.raw
sp|Q15468|STIL_HUMAN	SEYLLNQNLR	10amol_noBG_2	363436	0	9.97	A11-04102.raw
sp|Q15468|STIL_HUMAN	SEYLLNQNLR	10amol_BG_1	1263532	3692895	9.4	A11-04103.raw
sp|Q15468|STIL_HUMAN	SEYLLNQNLR	10amol_BG_2	7991512	703637	19.65	A11-04104.raw
sp|Q15468|STIL_HUMAN	SEYLLNQNLR	100amol_noBG_1	563240	0	20.73	A11-04105.raw
sp|Q15468|STIL_HUMAN	SEYLLNQNLR	100amol_noBG_2	587167	0	20.65	A11-04106.raw
sp|Q15468|STIL_HUMAN	SEYLLNQNLR	100amol_BG_1	5271576	6454	20.28	A11-04107.raw
sp|Q15468|STIL_HUMAN	SEYLLNQNLR	100amol_BG_2	4573715	876633	19.77	A11-04108.raw
sp|Q15468|STIL_HUMAN	SEYLLNQNLR	1fmol_noBG_1	8505722	316	20.71	A11-04109.raw
sp|Q15468|STIL_HUMAN	SEYLLNQNLR	1fmol_noBG_2	8963971	91005	20.58	A11-04110.raw
sp|Q15468|STIL_HUMAN	SEYLLNQNLR	1fmol_BG_1	14012291	1043104	19.87	A11-04111.raw
sp|Q15468|STIL_HUMAN	SEYLLNQNLR	1fmol_BG_2	12535355	0	20.34	A11-04112.raw
sp|Q15468|STIL_HUMAN	SEYLLNQNLR	10fmol_noBG_1	94978704	1860541	20.93	A11-04113.raw
sp|Q15468|STIL_HUMAN	SEYLLNQNLR	10fmol_noBG_2	117279240	1841318	20.58	A11-04114.raw
sp|Q15468|STIL_HUMAN	SEYLLNQNLR	10fmol_BG_1	211286416	9090415	19.68	A11-04115.raw
sp|Q15468|STIL_HUMAN	SEYLLNQNLR	10fmol_BG_2	200637248	3253808	20.33	A11-04116.raw
sp|Q15468|STIL_HUMAN	SEYLLNQNLR	100fmol_noBG_1	2174639616	36949696	20.64	A11-04117.raw
sp|Q15468|STIL_HUMAN	SEYLLNQNLR	100fmol_noBG_2	2368831744	45872016	21.17	A11-04118.raw
sp|Q15468|STIL_HUMAN	SEYLLNQNLR	100fmol_BG_1	2222836224	53151592	19.94	A11-04119.raw
sp|Q15468|STIL_HUMAN	SEYLLNQNLR	100fmol_BG_2	2299468800	36778188	20.17	A11-04120.raw
sp|Q15468|STIL_HUMAN	SEYLLNQNLR	1pmol_noBG_1	13316458496	189808640	#N/A	A11-04121.raw
sp|Q15468|STIL_HUMAN	SEYLLNQNLR	1pmol_noBG_2	15098715136	172465600	20.3	A11-04122.raw
sp|Q15468|STIL_HUMAN	SEYLLNQNLR	1pmol_BG_1	16807233536	352207968	19.46	A11-04123.raw
sp|Q15468|STIL_HUMAN	SEYLLNQNLR	1pmol_BG_2	16346482688	375276064	19.37	A11-04124.raw
sp|Q15468|STIL_HUMAN	YLNENQLSQLSVTR	GluFib_1	495	0	22.27	A11-04095.raw
sp|Q15468|STIL_HUMAN	YLNENQLSQLSVTR	GluFib_2	892	0	21.31	A11-04096.raw
sp|Q15468|STIL_HUMAN	YLNENQLSQLSVTR	1amol_noBG_1	562	0	22.42	A11-04097.raw
sp|Q15468|STIL_HUMAN	YLNENQLSQLSVTR	1amol_noBG_2	921	0	22.04	A11-04098.raw
sp|Q15468|STIL_HUMAN	YLNENQLSQLSVTR	1amol_BG_1	652888	0	22.05	A11-04099.raw
sp|Q15468|STIL_HUMAN	YLNENQLSQLSVTR	1amol_BG_2	1877644	0	22.63	A11-04100.raw
sp|Q15468|STIL_HUMAN	YLNENQLSQLSVTR	10amol_noBG_1	796	0	21.86	A11-04101.raw
sp|Q15468|STIL_HUMAN	YLNENQLSQLSVTR	10amol_noBG_2	1575	0	20.66	A11-04102.raw
sp|Q15468|STIL_HUMAN	YLNENQLSQLSVTR	10amol_BG_1	1860913	0	22.42	A11-04103.raw
sp|Q15468|STIL_HUMAN	YLNENQLSQLSVTR	10amol_BG_2	4068763	0	22.22	A11-04104.raw
sp|Q15468|STIL_HUMAN	YLNENQLSQLSVTR	100amol_noBG_1	5393	0	22.95	A11-04105.raw
sp|Q15468|STIL_HUMAN	YLNENQLSQLSVTR	100amol_noBG_2	8098	0	22.86	A11-04106.raw
sp|Q15468|STIL_HUMAN	YLNENQLSQLSVTR	100amol_BG_1	2461488	0	23.39	A11-04107.raw
sp|Q15468|STIL_HUMAN	YLNENQLSQLSVTR	100amol_BG_2	4589658	0	22.76	A11-04108.raw
sp|Q15468|STIL_HUMAN	YLNENQLSQLSVTR	1fmol_noBG_1	551195	0	22.83	A11-04109.raw
sp|Q15468|STIL_HUMAN	YLNENQLSQLSVTR	1fmol_noBG_2	521510	0	22.85	A11-04110.raw
sp|Q15468|STIL_HUMAN	YLNENQLSQLSVTR	1fmol_BG_1	8736240	604137	22.31	A11-04111.raw
sp|Q15468|STIL_HUMAN	YLNENQLSQLSVTR	1fmol_BG_2	5596555	354698	22.77	A11-04112.raw
sp|Q15468|STIL_HUMAN	YLNENQLSQLSVTR	10fmol_noBG_1	14709225	83001	23.07	A11-04113.raw
sp|Q15468|STIL_HUMAN	YLNENQLSQLSVTR	10fmol_noBG_2	16963422	277835	22.71	A11-04114.raw
sp|Q15468|STIL_HUMAN	YLNENQLSQLSVTR	10fmol_BG_1	133839800	0	22.21	A11-04115.raw
sp|Q15468|STIL_HUMAN	YLNENQLSQLSVTR	10fmol_BG_2	130366816	0	22.77	A11-04116.raw
sp|Q15468|STIL_HUMAN	YLNENQLSQLSVTR	100fmol_noBG_1	828787200	7152633	22.92	A11-04117.raw
sp|Q15468|STIL_HUMAN	YLNENQLSQLSVTR	100fmol_noBG_2	799906432	13926607	23.4	A11-04118.raw
sp|Q15468|STIL_HUMAN	YLNENQLSQLSVTR	100fmol_BG_1	1741137280	14850002	22.39	A11-04119.raw
sp|Q15468|STIL_HUMAN	YLNENQLSQLSVTR	100fmol_BG_2	1663668480	21242916	22.72	A11-04120.raw
sp|Q15468|STIL_HUMAN	YLNENQLSQLSVTR	1pmol_noBG_1	9382924288	158256928	22.67	A11-04121.raw
sp|Q15468|STIL_HUMAN	YLNENQLSQLSVTR	1pmol_noBG_2	8502866944	33588028	22.85	A11-04122.raw
sp|Q15468|STIL_HUMAN	YLNENQLSQLSVTR	1pmol_BG_1	15343863808	194221392	22.2	A11-04123.raw
sp|Q15468|STIL_HUMAN	YLNENQLSQLSVTR	1pmol_BG_2	14220466176	80102600	22.06	A11-04124.raw
sp|Q15468|STIL_HUMAN	YLNENQLSQLSVTR	GluFib_1	495	0	22.4	A11-04095.raw
sp|Q15468|STIL_HUMAN	YLNENQLSQLSVTR	GluFib_2	892	0	21.43	A11-04096.raw
sp|Q15468|STIL_HUMAN	YLNENQLSQLSVTR	1amol_noBG_1	562	0	22.42	A11-04097.raw
sp|Q15468|STIL_HUMAN	YLNENQLSQLSVTR	1amol_noBG_2	921	0	22.04	A11-04098.raw
sp|Q15468|STIL_HUMAN	YLNENQLSQLSVTR	1amol_BG_1	652888	0	22.03	A11-04099.raw
sp|Q15468|STIL_HUMAN	YLNENQLSQLSVTR	1amol_BG_2	1877644	0	22.76	A11-04100.raw
sp|Q15468|STIL_HUMAN	YLNENQLSQLSVTR	10amol_noBG_1	796	0	21.98	A11-04101.raw
sp|Q15468|STIL_HUMAN	YLNENQLSQLSVTR	10amol_noBG_2	1575	0	21.13	A11-04102.raw
sp|Q15468|STIL_HUMAN	YLNENQLSQLSVTR	10amol_BG_1	1860913	0	22.11	A11-04103.raw
sp|Q15468|STIL_HUMAN	YLNENQLSQLSVTR	10amol_BG_2	4068763	0	22.3	A11-04104.raw
sp|Q15468|STIL_HUMAN	YLNENQLSQLSVTR	100amol_noBG_1	5393	0	22.98	A11-04105.raw
sp|Q15468|STIL_HUMAN	YLNENQLSQLSVTR	100amol_noBG_2	8098	0	22.89	A11-04106.raw
sp|Q15468|STIL_HUMAN	YLNENQLSQLSVTR	100amol_BG_1	2461488	0	22.93	A11-04107.raw
sp|Q15468|STIL_HUMAN	YLNENQLSQLSVTR	100amol_BG_2	4589658	0	22.26	A11-04108.raw
sp|Q15468|STIL_HUMAN	YLNENQLSQLSVTR	1fmol_noBG_1	551195	0	22.84	A11-04109.raw
sp|Q15468|STIL_HUMAN	YLNENQLSQLSVTR	1fmol_noBG_2	521510	0	22.85	A11-04110.raw
sp|Q15468|STIL_HUMAN	YLNENQLSQLSVTR	1fmol_BG_1	8736240	604137	22.25	A11-04111.raw
sp|Q15468|STIL_HUMAN	YLNENQLSQLSVTR	1fmol_BG_2	5596555	354698	22.8	A11-04112.raw
sp|Q15468|STIL_HUMAN	YLNENQLSQLSVTR	10fmol_noBG_1	14709225	83001	23.08	A11-04113.raw
sp|Q15468|STIL_HUMAN	YLNENQLSQLSVTR	10fmol_noBG_2	16963422	277835	22.71	A11-04114.raw
sp|Q15468|STIL_HUMAN	YLNENQLSQLSVTR	10fmol_BG_1	133839800	0	22.18	A11-04115.raw
sp|Q15468|STIL_HUMAN	YLNENQLSQLSVTR	10fmol_BG_2	130366816	0	22.77	A11-04116.raw
sp|Q15468|STIL_HUMAN	YLNENQLSQLSVTR	100fmol_noBG_1	828787200	7152633	22.92	A11-04117.raw
sp|Q15468|STIL_HUMAN	YLNENQLSQLSVTR	100fmol_noBG_2	799906432	13926607	23.4	A11-04118.raw
sp|Q15468|STIL_HUMAN	YLNENQLSQLSVTR	100fmol_BG_1	1741137280	14850002	22.4	A11-04119.raw
sp|Q15468|STIL_HUMAN	YLNENQLSQLSVTR	100fmol_BG_2	1663668480	21242916	22.69	A11-04120.raw
sp|Q15468|STIL_HUMAN	YLNENQLSQLSVTR	1pmol_noBG_1	9382924288	158256928	22.67	A11-04121.raw
sp|Q15468|STIL_HUMAN	YLNENQLSQLSVTR	1pmol_noBG_2	8502866944	33588028	22.85	A11-04122.raw
sp|Q15468|STIL_HUMAN	YLNENQLSQLSVTR	1pmol_BG_1	15343863808	194221392	22.18	A11-04123.raw
sp|Q15468|STIL_HUMAN	YLNENQLSQLSVTR	1pmol_BG_2	14220466176	80102600	22.06	A11-04124.raw
sp|Q15468|STIL_HUMAN	YLNENQLSQLSVTR	GluFib_1	495	0	22.27	A11-04095.raw
sp|Q15468|STIL_HUMAN	YLNENQLSQLSVTR	GluFib_2	892	0	21.31	A11-04096.raw
sp|Q15468|STIL_HUMAN	YLNENQLSQLSVTR	1amol_noBG_1	562	0	22.64	A11-04097.raw
sp|Q15468|STIL_HUMAN	YLNENQLSQLSVTR	1amol_noBG_2	921	0	22.23	A11-04098.raw
sp|Q15468|STIL_HUMAN	YLNENQLSQLSVTR	1amol_BG_1	652888	0	22.04	A11-04099.raw
sp|Q15468|STIL_HUMAN	YLNENQLSQLSVTR	1amol_BG_2	1877644	0	22.59	A11-04100.raw
sp|Q15468|STIL_HUMAN	YLNENQLSQLSVTR	10amol_noBG_1	796	0	21.72	A11-04101.raw
sp|Q15468|STIL_HUMAN	YLNENQLSQLSVTR	10amol_noBG_2	1575	0	21.26	A11-04102.raw
sp|Q15468|STIL_HUMAN	YLNENQLSQLSVTR	10amol_BG_1	1860913	0	22.11	A11-04103.raw
sp|Q15468|STIL_HUMAN	YLNENQLSQLSVTR	10amol_BG_2	4068763	0	22.47	A11-04104.raw
sp|Q15468|STIL_HUMAN	YLNENQLSQLSVTR	100amol_noBG_1	5393	0	22.88	A11-04105.raw
sp|Q15468|STIL_HUMAN	YLNENQLSQLSVTR	100amol_noBG_2	8098	0	22.62	A11-04106.raw
sp|Q15468|STIL_HUMAN	YLNENQLSQLSVTR	100amol_BG_1	2461488	0	23.01	A11-04107.raw
sp|Q15468|STIL_HUMAN	YLNENQLSQLSVTR	100amol_BG_2	4589658	0	22.18	A11-04108.raw
sp|Q15468|STIL_HUMAN	YLNENQLSQLSVTR	1fmol_noBG_1	551195	0	22.83	A11-04109.raw
sp|Q15468|STIL_HUMAN	YLNENQLSQLSVTR	1fmol_noBG_2	521510	0	22.86	A11-04110.raw
sp|Q15468|STIL_HUMAN	YLNENQLSQLSVTR	1fmol_BG_1	8736240	604137	22.24	A11-04111.raw
sp|Q15468|STIL_HUMAN	YLNENQLSQLSVTR	1fmol_BG_2	5596555	354698	22.61	A11-04112.raw
sp|Q15468|STIL_HUMAN	YLNENQLSQLSVTR	10fmol_noBG_1	14709225	83001	23.08	A11-04113.raw
sp|Q15468|STIL_HUMAN	YLNENQLSQLSVTR	10fmol_noBG_2	16963422	277835	22.71	A11-04114.raw
sp|Q15468|STIL_HUMAN	YLNENQLSQLSVTR	10fmol_BG_1	133839800	0	22.18	A11-04115.raw
sp|Q15468|STIL_HUMAN	YLNENQLSQLSVTR	10fmol_BG_2	130366816	0	22.77	A11-04116.raw
sp|Q15468|STIL_HUMAN	YLNENQLSQLSVTR	100fmol_noBG_1	828787200	7152633	22.92	A11-04117.raw
sp|Q15468|STIL_HUMAN	YLNENQLSQLSVTR	100fmol_noBG_2	799906432	13926607	23.4	A11-04118.raw
sp|Q15468|STIL_HUMAN	YLNENQLSQLSVTR	100fmol_BG_1	1741137280	14850002	22.4	A11-04119.raw
sp|Q15468|STIL_HUMAN	YLNENQLSQLSVTR	100fmol_BG_2	1663668480	21242916	22.68	A11-04120.raw
sp|Q15468|STIL_HUMAN	YLNENQLSQLSVTR	1pmol_noBG_1	9382924288	158256928	22.67	A11-04121.raw
sp|Q15468|STIL_HUMAN	YLNENQLSQLSVTR	1pmol_noBG_2	8502866944	33588028	22.85	A11-04122.raw
sp|Q15468|STIL_HUMAN	YLNENQLSQLSVTR	1pmol_BG_1	15343863808	194221392	22.18	A11-04123.raw
sp|Q15468|STIL_HUMAN	YLNENQLSQLSVTR	1pmol_BG_2	14220466176	80102600	22.07	A11-04124.raw
sp|P23258|TBG1_HUMAN	AVLLDLEPR	GluFib_1	1341	6490	24.15	A11-04095.raw
sp|P23258|TBG1_HUMAN	AVLLDLEPR	GluFib_2	1916	0	24.68	A11-04096.raw
sp|P23258|TBG1_HUMAN	AVLLDLEPR	1amol_noBG_1	2591	0	24.92	A11-04097.raw
sp|P23258|TBG1_HUMAN	AVLLDLEPR	1amol_noBG_2	2321	0	24.43	A11-04098.raw
sp|P23258|TBG1_HUMAN	AVLLDLEPR	1amol_BG_1	3850314	0	25.04	A11-04099.raw
sp|P23258|TBG1_HUMAN	AVLLDLEPR	1amol_BG_2	290738	0	23.97	A11-04100.raw
sp|P23258|TBG1_HUMAN	AVLLDLEPR	10amol_noBG_1	47800	0	25.27	A11-04101.raw
sp|P23258|TBG1_HUMAN	AVLLDLEPR	10amol_noBG_2	3122	0	24.63	A11-04102.raw
sp|P23258|TBG1_HUMAN	AVLLDLEPR	10amol_BG_1	312630	0	23.54	A11-04103.raw
sp|P23258|TBG1_HUMAN	AVLLDLEPR	10amol_BG_2	532858	0	24.09	A11-04104.raw
sp|P23258|TBG1_HUMAN	AVLLDLEPR	100amol_noBG_1	375973	0	24.71	A11-04105.raw
sp|P23258|TBG1_HUMAN	AVLLDLEPR	100amol_noBG_2	386366	0	24.73	A11-04106.raw
sp|P23258|TBG1_HUMAN	AVLLDLEPR	100amol_BG_1	454721	0	24.53	A11-04107.raw
sp|P23258|TBG1_HUMAN	AVLLDLEPR	100amol_BG_2	416277	188947	23.92	A11-04108.raw
sp|P23258|TBG1_HUMAN	AVLLDLEPR	1fmol_noBG_1	5391831	0	24.74	A11-04109.raw
sp|P23258|TBG1_HUMAN	AVLLDLEPR	1fmol_noBG_2	5937433	51861	24.69	A11-04110.raw
sp|P23258|TBG1_HUMAN	AVLLDLEPR	1fmol_BG_1	10985045	2253820	23.93	A11-04111.raw
sp|P23258|TBG1_HUMAN	AVLLDLEPR	1fmol_BG_2	10011202	536897	24.41	A11-04112.raw
sp|P23258|TBG1_HUMAN	AVLLDLEPR	10fmol_noBG_1	53343604	812150	25.02	A11-04113.raw
sp|P23258|TBG1_HUMAN	AVLLDLEPR	10fmol_noBG_2	60432860	530529	24.6	A11-04114.raw
sp|P23258|TBG1_HUMAN	AVLLDLEPR	10fmol_BG_1	224759232	0	23.83	A11-04115.raw
sp|P23258|TBG1_HUMAN	AVLLDLEPR	10fmol_BG_2	261293472	0	24.4	A11-04116.raw
sp|P23258|TBG1_HUMAN	AVLLDLEPR	100fmol_noBG_1	1820270080	28625920	24.79	A11-04117.raw
sp|P23258|TBG1_HUMAN	AVLLDLEPR	100fmol_noBG_2	1877179648	32329440	25.23	A11-04118.raw
sp|P23258|TBG1_HUMAN	AVLLDLEPR	100fmol_BG_1	2698145024	14858249	23.97	A11-04119.raw
sp|P23258|TBG1_HUMAN	AVLLDLEPR	100fmol_BG_2	2324172544	29029704	24.29	A11-04120.raw
sp|P23258|TBG1_HUMAN	AVLLDLEPR	1pmol_noBG_1	19438792704	295319328	24.45	A11-04121.raw
sp|P23258|TBG1_HUMAN	AVLLDLEPR	1pmol_noBG_2	17088284672	249794272	24.45	A11-04122.raw
sp|P23258|TBG1_HUMAN	AVLLDLEPR	1pmol_BG_1	19392735232	114099952	23.71	A11-04123.raw
sp|P23258|TBG1_HUMAN	AVLLDLEPR	1pmol_BG_2	17260015616	163979824	23.6	A11-04124.raw
sp|P23258|TBG1_HUMAN	AVLLDLEPR	GluFib_1	1341	6490	24.08	A11-04095.raw
sp|P23258|TBG1_HUMAN	AVLLDLEPR	GluFib_2	1916	0	24.55	A11-04096.raw
sp|P23258|TBG1_HUMAN	AVLLDLEPR	1amol_noBG_1	2591	0	24.57	A11-04097.raw
sp|P23258|TBG1_HUMAN	AVLLDLEPR	1amol_noBG_2	2321	0	24.73	A11-04098.raw
sp|P23258|TBG1_HUMAN	AVLLDLEPR	1amol_BG_1	3850314	0	25	A11-04099.raw
sp|P23258|TBG1_HUMAN	AVLLDLEPR	1amol_BG_2	290738	0	23.99	A11-04100.raw
sp|P23258|TBG1_HUMAN	AVLLDLEPR	10amol_noBG_1	47800	0	25.35	A11-04101.raw
sp|P23258|TBG1_HUMAN	AVLLDLEPR	10amol_noBG_2	3122	0	24.87	A11-04102.raw
sp|P23258|TBG1_HUMAN	AVLLDLEPR	10amol_BG_1	312630	0	23.5	A11-04103.raw
sp|P23258|TBG1_HUMAN	AVLLDLEPR	10amol_BG_2	532858	0	24.03	A11-04104.raw
sp|P23258|TBG1_HUMAN	AVLLDLEPR	100amol_noBG_1	375973	0	24.75	A11-04105.raw
sp|P23258|TBG1_HUMAN	AVLLDLEPR	100amol_noBG_2	386366	0	24.83	A11-04106.raw
sp|P23258|TBG1_HUMAN	AVLLDLEPR	100amol_BG_1	454721	0	24.53	A11-04107.raw
sp|P23258|TBG1_HUMAN	AVLLDLEPR	100amol_BG_2	416277	188947	23.9	A11-04108.raw
sp|P23258|TBG1_HUMAN	AVLLDLEPR	1fmol_noBG_1	5391831	0	24.73	A11-04109.raw
sp|P23258|TBG1_HUMAN	AVLLDLEPR	1fmol_noBG_2	5937433	51861	24.71	A11-04110.raw
sp|P23258|TBG1_HUMAN	AVLLDLEPR	1fmol_BG_1	10985045	2253820	23.96	A11-04111.raw
sp|P23258|TBG1_HUMAN	AVLLDLEPR	1fmol_BG_2	10011202	536897	24.44	A11-04112.raw
sp|P23258|TBG1_HUMAN	AVLLDLEPR	10fmol_noBG_1	53343604	812150	24.98	A11-04113.raw
sp|P23258|TBG1_HUMAN	AVLLDLEPR	10fmol_noBG_2	60432860	530529	24.6	A11-04114.raw
sp|P23258|TBG1_HUMAN	AVLLDLEPR	10fmol_BG_1	224759232	0	23.84	A11-04115.raw
sp|P23258|TBG1_HUMAN	AVLLDLEPR	10fmol_BG_2	261293472	0	24.43	A11-04116.raw
sp|P23258|TBG1_HUMAN	AVLLDLEPR	100fmol_noBG_1	1820270080	28625920	24.76	A11-04117.raw
sp|P23258|TBG1_HUMAN	AVLLDLEPR	100fmol_noBG_2	1877179648	32329440	25.23	A11-04118.raw
sp|P23258|TBG1_HUMAN	AVLLDLEPR	100fmol_BG_1	2698145024	14858249	23.97	A11-04119.raw
sp|P23258|TBG1_HUMAN	AVLLDLEPR	100fmol_BG_2	2324172544	29029704	24.28	A11-04120.raw
sp|P23258|TBG1_HUMAN	AVLLDLEPR	1pmol_noBG_1	19438792704	295319328	24.46	A11-04121.raw
sp|P23258|TBG1_HUMAN	AVLLDLEPR	1pmol_noBG_2	17088284672	249794272	24.45	A11-04122.raw
sp|P23258|TBG1_HUMAN	AVLLDLEPR	1pmol_BG_1	19392735232	114099952	23.72	A11-04123.raw
sp|P23258|TBG1_HUMAN	AVLLDLEPR	1pmol_BG_2	17260015616	163979824	23.6	A11-04124.raw
sp|P23258|TBG1_HUMAN	AVLLDLEPR	GluFib_1	1341	6490	24.03	A11-04095.raw
sp|P23258|TBG1_HUMAN	AVLLDLEPR	GluFib_2	1916	0	24.57	A11-04096.raw
sp|P23258|TBG1_HUMAN	AVLLDLEPR	1amol_noBG_1	2591	0	24.77	A11-04097.raw
sp|P23258|TBG1_HUMAN	AVLLDLEPR	1amol_noBG_2	2321	0	24.61	A11-04098.raw
sp|P23258|TBG1_HUMAN	AVLLDLEPR	1amol_BG_1	3850314	0	25.21	A11-04099.raw
sp|P23258|TBG1_HUMAN	AVLLDLEPR	1amol_BG_2	290738	0	23.86	A11-04100.raw
sp|P23258|TBG1_HUMAN	AVLLDLEPR	10amol_noBG_1	47800	0	25.16	A11-04101.raw
sp|P23258|TBG1_HUMAN	AVLLDLEPR	10amol_noBG_2	3122	0	24.57	A11-04102.raw
sp|P23258|TBG1_HUMAN	AVLLDLEPR	10amol_BG_1	312630	0	23.38	A11-04103.raw
sp|P23258|TBG1_HUMAN	AVLLDLEPR	10amol_BG_2	532858	0	24.16	A11-04104.raw
sp|P23258|TBG1_HUMAN	AVLLDLEPR	100amol_noBG_1	375973	0	24.53	A11-04105.raw
sp|P23258|TBG1_HUMAN	AVLLDLEPR	100amol_noBG_2	386366	0	24.52	A11-04106.raw
sp|P23258|TBG1_HUMAN	AVLLDLEPR	100amol_BG_1	454721	0	24.41	A11-04107.raw
sp|P23258|TBG1_HUMAN	AVLLDLEPR	100amol_BG_2	416277	188947	23.77	A11-04108.raw
sp|P23258|TBG1_HUMAN	AVLLDLEPR	1fmol_noBG_1	5391831	0	24.68	A11-04109.raw
sp|P23258|TBG1_HUMAN	AVLLDLEPR	1fmol_noBG_2	5937433	51861	24.69	A11-04110.raw
sp|P23258|TBG1_HUMAN	AVLLDLEPR	1fmol_BG_1	10985045	2253820	23.92	A11-04111.raw
sp|P23258|TBG1_HUMAN	AVLLDLEPR	1fmol_BG_2	10011202	536897	24.37	A11-04112.raw
sp|P23258|TBG1_HUMAN	AVLLDLEPR	10fmol_noBG_1	53343604	812150	24.97	A11-04113.raw
sp|P23258|TBG1_HUMAN	AVLLDLEPR	10fmol_noBG_2	60432860	530529	24.64	A11-04114.raw
sp|P23258|TBG1_HUMAN	AVLLDLEPR	10fmol_BG_1	224759232	0	#N/A	A11-04115.raw
sp|P23258|TBG1_HUMAN	AVLLDLEPR	10fmol_BG_2	261293472	0	24.02	A11-04116.raw
sp|P23258|TBG1_HUMAN	AVLLDLEPR	100fmol_noBG_1	1820270080	28625920	24.79	A11-04117.raw
sp|P23258|TBG1_HUMAN	AVLLDLEPR	100fmol_noBG_2	1877179648	32329440	25.23	A11-04118.raw
sp|P23258|TBG1_HUMAN	AVLLDLEPR	100fmol_BG_1	2698145024	14858249	23.98	A11-04119.raw
sp|P23258|TBG1_HUMAN	AVLLDLEPR	100fmol_BG_2	2324172544	29029704	24.28	A11-04120.raw
sp|P23258|TBG1_HUMAN	AVLLDLEPR	1pmol_noBG_1	19438792704	295319328	24.46	A11-04121.raw
sp|P23258|TBG1_HUMAN	AVLLDLEPR	1pmol_noBG_2	17088284672	249794272	24.44	A11-04122.raw
sp|P23258|TBG1_HUMAN	AVLLDLEPR	1pmol_BG_1	19392735232	114099952	23.72	A11-04123.raw
sp|P23258|TBG1_HUMAN	AVLLDLEPR	1pmol_BG_2	17260015616	163979824	23.6	A11-04124.raw
sp|P23258|TBG1_HUMAN	DVFFYQADDEHYIPR	GluFib_1	#N/A	#N/A	#N/A	A11-04095.raw
sp|P23258|TBG1_HUMAN	DVFFYQADDEHYIPR	GluFib_2	#N/A	#N/A	#N/A	A11-04096.raw
sp|P23258|TBG1_HUMAN	DVFFYQADDEHYIPR	1amol_noBG_1	#N/A	#N/A	#N/A	A11-04097.raw
sp|P23258|TBG1_HUMAN	DVFFYQADDEHYIPR	1amol_noBG_2	#N/A	#N/A	#N/A	A11-04098.raw
sp|P23258|TBG1_HUMAN	DVFFYQADDEHYIPR	1amol_BG_1	#N/A	#N/A	#N/A	A11-04099.raw
sp|P23258|TBG1_HUMAN	DVFFYQADDEHYIPR	1amol_BG_2	#N/A	#N/A	#N/A	A11-04100.raw
sp|P23258|TBG1_HUMAN	DVFFYQADDEHYIPR	10amol_noBG_1	#N/A	#N/A	#N/A	A11-04101.raw
sp|P23258|TBG1_HUMAN	DVFFYQADDEHYIPR	10amol_noBG_2	#N/A	#N/A	#N/A	A11-04102.raw
sp|P23258|TBG1_HUMAN	DVFFYQADDEHYIPR	10amol_BG_1	#N/A	#N/A	#N/A	A11-04103.raw
sp|P23258|TBG1_HUMAN	DVFFYQADDEHYIPR	10amol_BG_2	#N/A	#N/A	#N/A	A11-04104.raw
sp|P23258|TBG1_HUMAN	DVFFYQADDEHYIPR	100amol_noBG_1	#N/A	#N/A	#N/A	A11-04105.raw
sp|P23258|TBG1_HUMAN	DVFFYQADDEHYIPR	100amol_noBG_2	#N/A	#N/A	#N/A	A11-04106.raw
sp|P23258|TBG1_HUMAN	DVFFYQADDEHYIPR	100amol_BG_1	#N/A	#N/A	#N/A	A11-04107.raw
sp|P23258|TBG1_HUMAN	DVFFYQADDEHYIPR	100amol_BG_2	#N/A	#N/A	#N/A	A11-04108.raw
sp|P23258|TBG1_HUMAN	DVFFYQADDEHYIPR	1fmol_noBG_1	#N/A	#N/A	#N/A	A11-04109.raw
sp|P23258|TBG1_HUMAN	DVFFYQADDEHYIPR	1fmol_noBG_2	#N/A	#N/A	#N/A	A11-04110.raw
sp|P23258|TBG1_HUMAN	DVFFYQADDEHYIPR	1fmol_BG_1	#N/A	#N/A	#N/A	A11-04111.raw
sp|P23258|TBG1_HUMAN	DVFFYQADDEHYIPR	1fmol_BG_2	#N/A	#N/A	#N/A	A11-04112.raw
sp|P23258|TBG1_HUMAN	DVFFYQADDEHYIPR	10fmol_noBG_1	124	0	25.89	A11-04113.raw
sp|P23258|TBG1_HUMAN	DVFFYQADDEHYIPR	10fmol_noBG_2	3847	0	25.83	A11-04114.raw
sp|P23258|TBG1_HUMAN	DVFFYQADDEHYIPR	10fmol_BG_1	34026496	0	25.3	A11-04115.raw
sp|P23258|TBG1_HUMAN	DVFFYQADDEHYIPR	10fmol_BG_2	30378476	0	25.72	A11-04116.raw
sp|P23258|TBG1_HUMAN	DVFFYQADDEHYIPR	100fmol_noBG_1	78314336	267066	25.92	A11-04117.raw
sp|P23258|TBG1_HUMAN	DVFFYQADDEHYIPR	100fmol_noBG_2	62354904	632079	26.39	A11-04118.raw
sp|P23258|TBG1_HUMAN	DVFFYQADDEHYIPR	100fmol_BG_1	624064704	0	25.39	A11-04119.raw
sp|P23258|TBG1_HUMAN	DVFFYQADDEHYIPR	100fmol_BG_2	600920640	0	25.6	A11-04120.raw
sp|P23258|TBG1_HUMAN	DVFFYQADDEHYIPR	1pmol_noBG_1	2556816384	12720605	25.78	A11-04121.raw
sp|P23258|TBG1_HUMAN	DVFFYQADDEHYIPR	1pmol_noBG_2	2065667840	16524869	25.56	A11-04122.raw
sp|P23258|TBG1_HUMAN	DVFFYQADDEHYIPR	1pmol_BG_1	7490736640	39762396	25.17	A11-04123.raw
sp|P23258|TBG1_HUMAN	DVFFYQADDEHYIPR	1pmol_BG_2	6989660160	9212970	25.06	A11-04124.raw
sp|P23258|TBG1_HUMAN	DVFFYQADDEHYIPR	GluFib_1	#N/A	#N/A	#N/A	A11-04095.raw
sp|P23258|TBG1_HUMAN	DVFFYQADDEHYIPR	GluFib_2	#N/A	#N/A	#N/A	A11-04096.raw
sp|P23258|TBG1_HUMAN	DVFFYQADDEHYIPR	1amol_noBG_1	#N/A	#N/A	#N/A	A11-04097.raw
sp|P23258|TBG1_HUMAN	DVFFYQADDEHYIPR	1amol_noBG_2	#N/A	#N/A	#N/A	A11-04098.raw
sp|P23258|TBG1_HUMAN	DVFFYQADDEHYIPR	1amol_BG_1	#N/A	#N/A	#N/A	A11-04099.raw
sp|P23258|TBG1_HUMAN	DVFFYQADDEHYIPR	1amol_BG_2	#N/A	#N/A	#N/A	A11-04100.raw
sp|P23258|TBG1_HUMAN	DVFFYQADDEHYIPR	10amol_noBG_1	#N/A	#N/A	#N/A	A11-04101.raw
sp|P23258|TBG1_HUMAN	DVFFYQADDEHYIPR	10amol_noBG_2	#N/A	#N/A	#N/A	A11-04102.raw
sp|P23258|TBG1_HUMAN	DVFFYQADDEHYIPR	10amol_BG_1	#N/A	#N/A	#N/A	A11-04103.raw
sp|P23258|TBG1_HUMAN	DVFFYQADDEHYIPR	10amol_BG_2	#N/A	#N/A	#N/A	A11-04104.raw
sp|P23258|TBG1_HUMAN	DVFFYQADDEHYIPR	100amol_noBG_1	#N/A	#N/A	#N/A	A11-04105.raw
sp|P23258|TBG1_HUMAN	DVFFYQADDEHYIPR	100amol_noBG_2	#N/A	#N/A	#N/A	A11-04106.raw
sp|P23258|TBG1_HUMAN	DVFFYQADDEHYIPR	100amol_BG_1	#N/A	#N/A	#N/A	A11-04107.raw
sp|P23258|TBG1_HUMAN	DVFFYQADDEHYIPR	100amol_BG_2	#N/A	#N/A	#N/A	A11-04108.raw
sp|P23258|TBG1_HUMAN	DVFFYQADDEHYIPR	1fmol_noBG_1	#N/A	#N/A	#N/A	A11-04109.raw
sp|P23258|TBG1_HUMAN	DVFFYQADDEHYIPR	1fmol_noBG_2	#N/A	#N/A	#N/A	A11-04110.raw
sp|P23258|TBG1_HUMAN	DVFFYQADDEHYIPR	1fmol_BG_1	#N/A	#N/A	#N/A	A11-04111.raw
sp|P23258|TBG1_HUMAN	DVFFYQADDEHYIPR	1fmol_BG_2	#N/A	#N/A	#N/A	A11-04112.raw
sp|P23258|TBG1_HUMAN	DVFFYQADDEHYIPR	10fmol_noBG_1	124	0	25.89	A11-04113.raw
sp|P23258|TBG1_HUMAN	DVFFYQADDEHYIPR	10fmol_noBG_2	3847	0	25.67	A11-04114.raw
sp|P23258|TBG1_HUMAN	DVFFYQADDEHYIPR	10fmol_BG_1	34026496	0	25.27	A11-04115.raw
sp|P23258|TBG1_HUMAN	DVFFYQADDEHYIPR	10fmol_BG_2	30378476	0	25.68	A11-04116.raw
sp|P23258|TBG1_HUMAN	DVFFYQADDEHYIPR	100fmol_noBG_1	78314336	267066	25.93	A11-04117.raw
sp|P23258|TBG1_HUMAN	DVFFYQADDEHYIPR	100fmol_noBG_2	62354904	632079	26.39	A11-04118.raw
sp|P23258|TBG1_HUMAN	DVFFYQADDEHYIPR	100fmol_BG_1	624064704	0	25.39	A11-04119.raw
sp|P23258|TBG1_HUMAN	DVFFYQADDEHYIPR	100fmol_BG_2	600920640	0	25.63	A11-04120.raw
sp|P23258|TBG1_HUMAN	DVFFYQADDEHYIPR	1pmol_noBG_1	2556816384	12720605	25.77	A11-04121.raw
sp|P23258|TBG1_HUMAN	DVFFYQADDEHYIPR	1pmol_noBG_2	2065667840	16524869	25.56	A11-04122.raw
sp|P23258|TBG1_HUMAN	DVFFYQADDEHYIPR	1pmol_BG_1	7490736640	39762396	25.16	A11-04123.raw
sp|P23258|TBG1_HUMAN	DVFFYQADDEHYIPR	1pmol_BG_2	6989660160	9212970	25.06	A11-04124.raw
sp|P23258|TBG1_HUMAN	DVFFYQADDEHYIPR	GluFib_1	#N/A	#N/A	#N/A	A11-04095.raw
sp|P23258|TBG1_HUMAN	DVFFYQADDEHYIPR	GluFib_2	#N/A	#N/A	#N/A	A11-04096.raw
sp|P23258|TBG1_HUMAN	DVFFYQADDEHYIPR	1amol_noBG_1	#N/A	#N/A	#N/A	A11-04097.raw
sp|P23258|TBG1_HUMAN	DVFFYQADDEHYIPR	1amol_noBG_2	#N/A	#N/A	#N/A	A11-04098.raw
sp|P23258|TBG1_HUMAN	DVFFYQADDEHYIPR	1amol_BG_1	#N/A	#N/A	#N/A	A11-04099.raw
sp|P23258|TBG1_HUMAN	DVFFYQADDEHYIPR	1amol_BG_2	#N/A	#N/A	#N/A	A11-04100.raw
sp|P23258|TBG1_HUMAN	DVFFYQADDEHYIPR	10amol_noBG_1	#N/A	#N/A	#N/A	A11-04101.raw
sp|P23258|TBG1_HUMAN	DVFFYQADDEHYIPR	10amol_noBG_2	#N/A	#N/A	#N/A	A11-04102.raw
sp|P23258|TBG1_HUMAN	DVFFYQADDEHYIPR	10amol_BG_1	#N/A	#N/A	#N/A	A11-04103.raw
sp|P23258|TBG1_HUMAN	DVFFYQADDEHYIPR	10amol_BG_2	#N/A	#N/A	#N/A	A11-04104.raw
sp|P23258|TBG1_HUMAN	DVFFYQADDEHYIPR	100amol_noBG_1	#N/A	#N/A	#N/A	A11-04105.raw
sp|P23258|TBG1_HUMAN	DVFFYQADDEHYIPR	100amol_noBG_2	#N/A	#N/A	#N/A	A11-04106.raw
sp|P23258|TBG1_HUMAN	DVFFYQADDEHYIPR	100amol_BG_1	#N/A	#N/A	#N/A	A11-04107.raw
sp|P23258|TBG1_HUMAN	DVFFYQADDEHYIPR	100amol_BG_2	#N/A	#N/A	#N/A	A11-04108.raw
sp|P23258|TBG1_HUMAN	DVFFYQADDEHYIPR	1fmol_noBG_1	#N/A	#N/A	#N/A	A11-04109.raw
sp|P23258|TBG1_HUMAN	DVFFYQADDEHYIPR	1fmol_noBG_2	#N/A	#N/A	#N/A	A11-04110.raw
sp|P23258|TBG1_HUMAN	DVFFYQADDEHYIPR	1fmol_BG_1	#N/A	#N/A	#N/A	A11-04111.raw
sp|P23258|TBG1_HUMAN	DVFFYQADDEHYIPR	1fmol_BG_2	#N/A	#N/A	#N/A	A11-04112.raw
sp|P23258|TBG1_HUMAN	DVFFYQADDEHYIPR	10fmol_noBG_1	124	0	26.12	A11-04113.raw
sp|P23258|TBG1_HUMAN	DVFFYQADDEHYIPR	10fmol_noBG_2	3847	0	25.86	A11-04114.raw
sp|P23258|TBG1_HUMAN	DVFFYQADDEHYIPR	10fmol_BG_1	34026496	0	25.29	A11-04115.raw
sp|P23258|TBG1_HUMAN	DVFFYQADDEHYIPR	10fmol_BG_2	30378476	0	25.66	A11-04116.raw
sp|P23258|TBG1_HUMAN	DVFFYQADDEHYIPR	100fmol_noBG_1	78314336	267066	25.92	A11-04117.raw
sp|P23258|TBG1_HUMAN	DVFFYQADDEHYIPR	100fmol_noBG_2	62354904	632079	26.39	A11-04118.raw
sp|P23258|TBG1_HUMAN	DVFFYQADDEHYIPR	100fmol_BG_1	624064704	0	25.38	A11-04119.raw
sp|P23258|TBG1_HUMAN	DVFFYQADDEHYIPR	100fmol_BG_2	600920640	0	25.62	A11-04120.raw
sp|P23258|TBG1_HUMAN	DVFFYQADDEHYIPR	1pmol_noBG_1	2556816384	12720605	25.78	A11-04121.raw
sp|P23258|TBG1_HUMAN	DVFFYQADDEHYIPR	1pmol_noBG_2	2065667840	16524869	25.56	A11-04122.raw
sp|P23258|TBG1_HUMAN	DVFFYQADDEHYIPR	1pmol_BG_1	7490736640	39762396	25.16	A11-04123.raw
sp|P23258|TBG1_HUMAN	DVFFYQADDEHYIPR	1pmol_BG_2	6989660160	9212970	25.05	A11-04124.raw
sp|P23258|TBG1_HUMAN	DVFFYQADDEHYIPR	GluFib_1	#N/A	#N/A	#N/A	A11-04095.raw
sp|P23258|TBG1_HUMAN	DVFFYQADDEHYIPR	GluFib_2	#N/A	#N/A	#N/A	A11-04096.raw
sp|P23258|TBG1_HUMAN	DVFFYQADDEHYIPR	1amol_noBG_1	#N/A	#N/A	#N/A	A11-04097.raw
sp|P23258|TBG1_HUMAN	DVFFYQADDEHYIPR	1amol_noBG_2	#N/A	#N/A	#N/A	A11-04098.raw
sp|P23258|TBG1_HUMAN	DVFFYQADDEHYIPR	1amol_BG_1	#N/A	#N/A	#N/A	A11-04099.raw
sp|P23258|TBG1_HUMAN	DVFFYQADDEHYIPR	1amol_BG_2	#N/A	#N/A	#N/A	A11-04100.raw
sp|P23258|TBG1_HUMAN	DVFFYQADDEHYIPR	10amol_noBG_1	#N/A	#N/A	#N/A	A11-04101.raw
sp|P23258|TBG1_HUMAN	DVFFYQADDEHYIPR	10amol_noBG_2	#N/A	#N/A	#N/A	A11-04102.raw
sp|P23258|TBG1_HUMAN	DVFFYQADDEHYIPR	10amol_BG_1	#N/A	#N/A	#N/A	A11-04103.raw
sp|P23258|TBG1_HUMAN	DVFFYQADDEHYIPR	10amol_BG_2	#N/A	#N/A	#N/A	A11-04104.raw
sp|P23258|TBG1_HUMAN	DVFFYQADDEHYIPR	100amol_noBG_1	#N/A	#N/A	#N/A	A11-04105.raw
sp|P23258|TBG1_HUMAN	DVFFYQADDEHYIPR	100amol_noBG_2	#N/A	#N/A	#N/A	A11-04106.raw
sp|P23258|TBG1_HUMAN	DVFFYQADDEHYIPR	100amol_BG_1	#N/A	#N/A	#N/A	A11-04107.raw
sp|P23258|TBG1_HUMAN	DVFFYQADDEHYIPR	100amol_BG_2	#N/A	#N/A	#N/A	A11-04108.raw
sp|P23258|TBG1_HUMAN	DVFFYQADDEHYIPR	1fmol_noBG_1	#N/A	#N/A	#N/A	A11-04109.raw
sp|P23258|TBG1_HUMAN	DVFFYQADDEHYIPR	1fmol_noBG_2	#N/A	#N/A	#N/A	A11-04110.raw
sp|P23258|TBG1_HUMAN	DVFFYQADDEHYIPR	1fmol_BG_1	#N/A	#N/A	#N/A	A11-04111.raw
sp|P23258|TBG1_HUMAN	DVFFYQADDEHYIPR	1fmol_BG_2	#N/A	#N/A	#N/A	A11-04112.raw
sp|P23258|TBG1_HUMAN	DVFFYQADDEHYIPR	10fmol_noBG_1	55807	0	26.04	A11-04113.raw
sp|P23258|TBG1_HUMAN	DVFFYQADDEHYIPR	10fmol_noBG_2	56263	0	25.84	A11-04114.raw
sp|P23258|TBG1_HUMAN	DVFFYQADDEHYIPR	10fmol_BG_1	88601040	0	25.28	A11-04115.raw
sp|P23258|TBG1_HUMAN	DVFFYQADDEHYIPR	10fmol_BG_2	84304304	4598	25.7	A11-04116.raw
sp|P23258|TBG1_HUMAN	DVFFYQADDEHYIPR	100fmol_noBG_1	222796672	2235520	25.93	A11-04117.raw
sp|P23258|TBG1_HUMAN	DVFFYQADDEHYIPR	100fmol_noBG_2	183851584	3086976	26.4	A11-04118.raw
sp|P23258|TBG1_HUMAN	DVFFYQADDEHYIPR	100fmol_BG_1	1442341504	7827666	25.39	A11-04119.raw
sp|P23258|TBG1_HUMAN	DVFFYQADDEHYIPR	100fmol_BG_2	1401102464	0	25.62	A11-04120.raw
sp|P23258|TBG1_HUMAN	DVFFYQADDEHYIPR	1pmol_noBG_1	5337529856	63040852	25.77	A11-04121.raw
sp|P23258|TBG1_HUMAN	DVFFYQADDEHYIPR	1pmol_noBG_2	4784675328	81091112	25.53	A11-04122.raw
sp|P23258|TBG1_HUMAN	DVFFYQADDEHYIPR	1pmol_BG_1	14358116352	107115032	25.16	A11-04123.raw
sp|P23258|TBG1_HUMAN	DVFFYQADDEHYIPR	1pmol_BG_2	13181563904	84226640	25.06	A11-04124.raw
sp|P23258|TBG1_HUMAN	DVFFYQADDEHYIPR	GluFib_1	#N/A	#N/A	#N/A	A11-04095.raw
sp|P23258|TBG1_HUMAN	DVFFYQADDEHYIPR	GluFib_2	#N/A	#N/A	#N/A	A11-04096.raw
sp|P23258|TBG1_HUMAN	DVFFYQADDEHYIPR	1amol_noBG_1	#N/A	#N/A	#N/A	A11-04097.raw
sp|P23258|TBG1_HUMAN	DVFFYQADDEHYIPR	1amol_noBG_2	#N/A	#N/A	#N/A	A11-04098.raw
sp|P23258|TBG1_HUMAN	DVFFYQADDEHYIPR	1amol_BG_1	#N/A	#N/A	#N/A	A11-04099.raw
sp|P23258|TBG1_HUMAN	DVFFYQADDEHYIPR	1amol_BG_2	#N/A	#N/A	#N/A	A11-04100.raw
sp|P23258|TBG1_HUMAN	DVFFYQADDEHYIPR	10amol_noBG_1	#N/A	#N/A	#N/A	A11-04101.raw
sp|P23258|TBG1_HUMAN	DVFFYQADDEHYIPR	10amol_noBG_2	#N/A	#N/A	#N/A	A11-04102.raw
sp|P23258|TBG1_HUMAN	DVFFYQADDEHYIPR	10amol_BG_1	#N/A	#N/A	#N/A	A11-04103.raw
sp|P23258|TBG1_HUMAN	DVFFYQADDEHYIPR	10amol_BG_2	#N/A	#N/A	#N/A	A11-04104.raw
sp|P23258|TBG1_HUMAN	DVFFYQADDEHYIPR	100amol_noBG_1	#N/A	#N/A	#N/A	A11-04105.raw
sp|P23258|TBG1_HUMAN	DVFFYQADDEHYIPR	100amol_noBG_2	#N/A	#N/A	#N/A	A11-04106.raw
sp|P23258|TBG1_HUMAN	DVFFYQADDEHYIPR	100amol_BG_1	#N/A	#N/A	#N/A	A11-04107.raw
sp|P23258|TBG1_HUMAN	DVFFYQADDEHYIPR	100amol_BG_2	#N/A	#N/A	#N/A	A11-04108.raw
sp|P23258|TBG1_HUMAN	DVFFYQADDEHYIPR	1fmol_noBG_1	#N/A	#N/A	#N/A	A11-04109.raw
sp|P23258|TBG1_HUMAN	DVFFYQADDEHYIPR	1fmol_noBG_2	#N/A	#N/A	#N/A	A11-04110.raw
sp|P23258|TBG1_HUMAN	DVFFYQADDEHYIPR	1fmol_BG_1	#N/A	#N/A	#N/A	A11-04111.raw
sp|P23258|TBG1_HUMAN	DVFFYQADDEHYIPR	1fmol_BG_2	#N/A	#N/A	#N/A	A11-04112.raw
sp|P23258|TBG1_HUMAN	DVFFYQADDEHYIPR	10fmol_noBG_1	55807	0	26.01	A11-04113.raw
sp|P23258|TBG1_HUMAN	DVFFYQADDEHYIPR	10fmol_noBG_2	56263	0	25.77	A11-04114.raw
sp|P23258|TBG1_HUMAN	DVFFYQADDEHYIPR	10fmol_BG_1	88601040	0	25.29	A11-04115.raw
sp|P23258|TBG1_HUMAN	DVFFYQADDEHYIPR	10fmol_BG_2	84304304	4598	25.68	A11-04116.raw
sp|P23258|TBG1_HUMAN	DVFFYQADDEHYIPR	100fmol_noBG_1	222796672	2235520	25.92	A11-04117.raw
sp|P23258|TBG1_HUMAN	DVFFYQADDEHYIPR	100fmol_noBG_2	183851584	3086976	26.39	A11-04118.raw
sp|P23258|TBG1_HUMAN	DVFFYQADDEHYIPR	100fmol_BG_1	1442341504	7827666	25.39	A11-04119.raw
sp|P23258|TBG1_HUMAN	DVFFYQADDEHYIPR	100fmol_BG_2	1401102464	0	25.61	A11-04120.raw
sp|P23258|TBG1_HUMAN	DVFFYQADDEHYIPR	1pmol_noBG_1	5337529856	63040852	25.77	A11-04121.raw
sp|P23258|TBG1_HUMAN	DVFFYQADDEHYIPR	1pmol_noBG_2	4784675328	81091112	25.53	A11-04122.raw
sp|P23258|TBG1_HUMAN	DVFFYQADDEHYIPR	1pmol_BG_1	14358116352	107115032	25.17	A11-04123.raw
sp|P23258|TBG1_HUMAN	DVFFYQADDEHYIPR	1pmol_BG_2	13181563904	84226640	25.06	A11-04124.raw
sp|P23258|TBG1_HUMAN	DVFFYQADDEHYIPR	GluFib_1	#N/A	#N/A	#N/A	A11-04095.raw
sp|P23258|TBG1_HUMAN	DVFFYQADDEHYIPR	GluFib_2	#N/A	#N/A	#N/A	A11-04096.raw
sp|P23258|TBG1_HUMAN	DVFFYQADDEHYIPR	1amol_noBG_1	#N/A	#N/A	#N/A	A11-04097.raw
sp|P23258|TBG1_HUMAN	DVFFYQADDEHYIPR	1amol_noBG_2	#N/A	#N/A	#N/A	A11-04098.raw
sp|P23258|TBG1_HUMAN	DVFFYQADDEHYIPR	1amol_BG_1	#N/A	#N/A	#N/A	A11-04099.raw
sp|P23258|TBG1_HUMAN	DVFFYQADDEHYIPR	1amol_BG_2	#N/A	#N/A	#N/A	A11-04100.raw
sp|P23258|TBG1_HUMAN	DVFFYQADDEHYIPR	10amol_noBG_1	#N/A	#N/A	#N/A	A11-04101.raw
sp|P23258|TBG1_HUMAN	DVFFYQADDEHYIPR	10amol_noBG_2	#N/A	#N/A	#N/A	A11-04102.raw
sp|P23258|TBG1_HUMAN	DVFFYQADDEHYIPR	10amol_BG_1	#N/A	#N/A	#N/A	A11-04103.raw
sp|P23258|TBG1_HUMAN	DVFFYQADDEHYIPR	10amol_BG_2	#N/A	#N/A	#N/A	A11-04104.raw
sp|P23258|TBG1_HUMAN	DVFFYQADDEHYIPR	100amol_noBG_1	#N/A	#N/A	#N/A	A11-04105.raw
sp|P23258|TBG1_HUMAN	DVFFYQADDEHYIPR	100amol_noBG_2	#N/A	#N/A	#N/A	A11-04106.raw
sp|P23258|TBG1_HUMAN	DVFFYQADDEHYIPR	100amol_BG_1	#N/A	#N/A	#N/A	A11-04107.raw
sp|P23258|TBG1_HUMAN	DVFFYQADDEHYIPR	100amol_BG_2	#N/A	#N/A	#N/A	A11-04108.raw
sp|P23258|TBG1_HUMAN	DVFFYQADDEHYIPR	1fmol_noBG_1	#N/A	#N/A	#N/A	A11-04109.raw
sp|P23258|TBG1_HUMAN	DVFFYQADDEHYIPR	1fmol_noBG_2	#N/A	#N/A	#N/A	A11-04110.raw
sp|P23258|TBG1_HUMAN	DVFFYQADDEHYIPR	1fmol_BG_1	#N/A	#N/A	#N/A	A11-04111.raw
sp|P23258|TBG1_HUMAN	DVFFYQADDEHYIPR	1fmol_BG_2	#N/A	#N/A	#N/A	A11-04112.raw
sp|P23258|TBG1_HUMAN	DVFFYQADDEHYIPR	10fmol_noBG_1	55807	0	26.08	A11-04113.raw
sp|P23258|TBG1_HUMAN	DVFFYQADDEHYIPR	10fmol_noBG_2	56263	0	25.77	A11-04114.raw
sp|P23258|TBG1_HUMAN	DVFFYQADDEHYIPR	10fmol_BG_1	88601040	0	25.29	A11-04115.raw
sp|P23258|TBG1_HUMAN	DVFFYQADDEHYIPR	10fmol_BG_2	84304304	4598	25.68	A11-04116.raw
sp|P23258|TBG1_HUMAN	DVFFYQADDEHYIPR	100fmol_noBG_1	222796672	2235520	25.92	A11-04117.raw
sp|P23258|TBG1_HUMAN	DVFFYQADDEHYIPR	100fmol_noBG_2	183851584	3086976	26.39	A11-04118.raw
sp|P23258|TBG1_HUMAN	DVFFYQADDEHYIPR	100fmol_BG_1	1442341504	7827666	25.39	A11-04119.raw
sp|P23258|TBG1_HUMAN	DVFFYQADDEHYIPR	100fmol_BG_2	1401102464	0	25.62	A11-04120.raw
sp|P23258|TBG1_HUMAN	DVFFYQADDEHYIPR	1pmol_noBG_1	5337529856	63040852	25.77	A11-04121.raw
sp|P23258|TBG1_HUMAN	DVFFYQADDEHYIPR	1pmol_noBG_2	4784675328	81091112	25.53	A11-04122.raw
sp|P23258|TBG1_HUMAN	DVFFYQADDEHYIPR	1pmol_BG_1	14358116352	107115032	25.17	A11-04123.raw
sp|P23258|TBG1_HUMAN	DVFFYQADDEHYIPR	1pmol_BG_2	13181563904	84226640	25.06	A11-04124.raw
sp|Q66GS9|CP135_HUMAN	LELLSIDTER	GluFib_1	66283	0	25.72	A11-04095.raw
sp|Q66GS9|CP135_HUMAN	LELLSIDTER	GluFib_2	51797	0	25.01	A11-04096.raw
sp|Q66GS9|CP135_HUMAN	LELLSIDTER	1amol_noBG_1	13323	0	25.27	A11-04097.raw
sp|Q66GS9|CP135_HUMAN	LELLSIDTER	1amol_noBG_2	9690	0	24.99	A11-04098.raw
sp|Q66GS9|CP135_HUMAN	LELLSIDTER	1amol_BG_1	23920320	2663906	24.8	A11-04099.raw
sp|Q66GS9|CP135_HUMAN	LELLSIDTER	1amol_BG_2	13835618	11443823	24.54	A11-04100.raw
sp|Q66GS9|CP135_HUMAN	LELLSIDTER	10amol_noBG_1	25984	0	26.26	A11-04101.raw
sp|Q66GS9|CP135_HUMAN	LELLSIDTER	10amol_noBG_2	174109	0	23.61	A11-04102.raw
sp|Q66GS9|CP135_HUMAN	LELLSIDTER	10amol_BG_1	9797182	10502980	24.99	A11-04103.raw
sp|Q66GS9|CP135_HUMAN	LELLSIDTER	10amol_BG_2	24257704	0	24.88	A11-04104.raw
sp|Q66GS9|CP135_HUMAN	LELLSIDTER	100amol_noBG_1	26263	5342	25.78	A11-04105.raw
sp|Q66GS9|CP135_HUMAN	LELLSIDTER	100amol_noBG_2	11470	21542	25.38	A11-04106.raw
sp|Q66GS9|CP135_HUMAN	LELLSIDTER	100amol_BG_1	17391934	2907880	25.25	A11-04107.raw
sp|Q66GS9|CP135_HUMAN	LELLSIDTER	100amol_BG_2	16110634	5486423	24.73	A11-04108.raw
sp|Q66GS9|CP135_HUMAN	LELLSIDTER	1fmol_noBG_1	400499	13370	25.33	A11-04109.raw
sp|Q66GS9|CP135_HUMAN	LELLSIDTER	1fmol_noBG_2	506260	0	25.33	A11-04110.raw
sp|Q66GS9|CP135_HUMAN	LELLSIDTER	1fmol_BG_1	10409888	8143100	24.84	A11-04111.raw
sp|Q66GS9|CP135_HUMAN	LELLSIDTER	1fmol_BG_2	7979886	12122255	25.31	A11-04112.raw
sp|Q66GS9|CP135_HUMAN	LELLSIDTER	10fmol_noBG_1	5154640	196923	25.6	A11-04113.raw
sp|Q66GS9|CP135_HUMAN	LELLSIDTER	10fmol_noBG_2	6981460	332771	25.29	A11-04114.raw
sp|Q66GS9|CP135_HUMAN	LELLSIDTER	10fmol_BG_1	17760774	4624534	24.78	A11-04115.raw
sp|Q66GS9|CP135_HUMAN	LELLSIDTER	10fmol_BG_2	20331660	159228	25.18	A11-04116.raw
sp|Q66GS9|CP135_HUMAN	LELLSIDTER	100fmol_noBG_1	682744000	9090797	25.4	A11-04117.raw
sp|Q66GS9|CP135_HUMAN	LELLSIDTER	100fmol_noBG_2	664142016	8982574	25.84	A11-04118.raw
sp|Q66GS9|CP135_HUMAN	LELLSIDTER	100fmol_BG_1	1819860352	15064749	24.68	A11-04119.raw
sp|Q66GS9|CP135_HUMAN	LELLSIDTER	100fmol_BG_2	2021625344	33692916	24.94	A11-04120.raw
sp|Q66GS9|CP135_HUMAN	LELLSIDTER	1pmol_noBG_1	7592535040	118858840	25.11	A11-04121.raw
sp|Q66GS9|CP135_HUMAN	LELLSIDTER	1pmol_noBG_2	6655101440	70276672	25.04	A11-04122.raw
sp|Q66GS9|CP135_HUMAN	LELLSIDTER	1pmol_BG_1	15685804032	109118512	24.41	A11-04123.raw
sp|Q66GS9|CP135_HUMAN	LELLSIDTER	1pmol_BG_2	15748055040	130105992	24.31	A11-04124.raw
sp|Q66GS9|CP135_HUMAN	LELLSIDTER	GluFib_1	66283	0	25.84	A11-04095.raw
sp|Q66GS9|CP135_HUMAN	LELLSIDTER	GluFib_2	51797	0	25.28	A11-04096.raw
sp|Q66GS9|CP135_HUMAN	LELLSIDTER	1amol_noBG_1	13323	0	25.37	A11-04097.raw
sp|Q66GS9|CP135_HUMAN	LELLSIDTER	1amol_noBG_2	9690	0	25.17	A11-04098.raw
sp|Q66GS9|CP135_HUMAN	LELLSIDTER	1amol_BG_1	23920320	2663906	24.83	A11-04099.raw
sp|Q66GS9|CP135_HUMAN	LELLSIDTER	1amol_BG_2	13835618	11443823	24.58	A11-04100.raw
sp|Q66GS9|CP135_HUMAN	LELLSIDTER	10amol_noBG_1	25984	0	26.12	A11-04101.raw
sp|Q66GS9|CP135_HUMAN	LELLSIDTER	10amol_noBG_2	174109	0	23.77	A11-04102.raw
sp|Q66GS9|CP135_HUMAN	LELLSIDTER	10amol_BG_1	9797182	10502980	24.94	A11-04103.raw
sp|Q66GS9|CP135_HUMAN	LELLSIDTER	10amol_BG_2	24257704	0	24.87	A11-04104.raw
sp|Q66GS9|CP135_HUMAN	LELLSIDTER	100amol_noBG_1	26263	5342	25.77	A11-04105.raw
sp|Q66GS9|CP135_HUMAN	LELLSIDTER	100amol_noBG_2	11470	21542	25.46	A11-04106.raw
sp|Q66GS9|CP135_HUMAN	LELLSIDTER	100amol_BG_1	17391934	2907880	25.24	A11-04107.raw
sp|Q66GS9|CP135_HUMAN	LELLSIDTER	100amol_BG_2	16110634	5486423	24.63	A11-04108.raw
sp|Q66GS9|CP135_HUMAN	LELLSIDTER	1fmol_noBG_1	400499	13370	25.33	A11-04109.raw
sp|Q66GS9|CP135_HUMAN	LELLSIDTER	1fmol_noBG_2	506260	0	25.32	A11-04110.raw
sp|Q66GS9|CP135_HUMAN	LELLSIDTER	1fmol_BG_1	10409888	8143100	24.77	A11-04111.raw
sp|Q66GS9|CP135_HUMAN	LELLSIDTER	1fmol_BG_2	7979886	12122255	25.38	A11-04112.raw
sp|Q66GS9|CP135_HUMAN	LELLSIDTER	10fmol_noBG_1	5154640	196923	25.6	A11-04113.raw
sp|Q66GS9|CP135_HUMAN	LELLSIDTER	10fmol_noBG_2	6981460	332771	25.29	A11-04114.raw
sp|Q66GS9|CP135_HUMAN	LELLSIDTER	10fmol_BG_1	17760774	4624534	24.78	A11-04115.raw
sp|Q66GS9|CP135_HUMAN	LELLSIDTER	10fmol_BG_2	20331660	159228	25.28	A11-04116.raw
sp|Q66GS9|CP135_HUMAN	LELLSIDTER	100fmol_noBG_1	682744000	9090797	25.4	A11-04117.raw
sp|Q66GS9|CP135_HUMAN	LELLSIDTER	100fmol_noBG_2	664142016	8982574	25.84	A11-04118.raw
sp|Q66GS9|CP135_HUMAN	LELLSIDTER	100fmol_BG_1	1819860352	15064749	24.68	A11-04119.raw
sp|Q66GS9|CP135_HUMAN	LELLSIDTER	100fmol_BG_2	2021625344	33692916	24.94	A11-04120.raw
sp|Q66GS9|CP135_HUMAN	LELLSIDTER	1pmol_noBG_1	7592535040	118858840	25.14	A11-04121.raw
sp|Q66GS9|CP135_HUMAN	LELLSIDTER	1pmol_noBG_2	6655101440	70276672	25.04	A11-04122.raw
sp|Q66GS9|CP135_HUMAN	LELLSIDTER	1pmol_BG_1	15685804032	109118512	24.45	A11-04123.raw
sp|Q66GS9|CP135_HUMAN	LELLSIDTER	1pmol_BG_2	15748055040	130105992	24.31	A11-04124.raw
sp|Q66GS9|CP135_HUMAN	LELLSIDTER	GluFib_1	66283	0	25.83	A11-04095.raw
sp|Q66GS9|CP135_HUMAN	LELLSIDTER	GluFib_2	51797	0	25.28	A11-04096.raw
sp|Q66GS9|CP135_HUMAN	LELLSIDTER	1amol_noBG_1	13323	0	25.4	A11-04097.raw
sp|Q66GS9|CP135_HUMAN	LELLSIDTER	1amol_noBG_2	9690	0	25.27	A11-04098.raw
sp|Q66GS9|CP135_HUMAN	LELLSIDTER	1amol_BG_1	23920320	2663906	24.79	A11-04099.raw
sp|Q66GS9|CP135_HUMAN	LELLSIDTER	1amol_BG_2	13835618	11443823	24.5	A11-04100.raw
sp|Q66GS9|CP135_HUMAN	LELLSIDTER	10amol_noBG_1	25984	0	26.09	A11-04101.raw
sp|Q66GS9|CP135_HUMAN	LELLSIDTER	10amol_noBG_2	174109	0	23.74	A11-04102.raw
sp|Q66GS9|CP135_HUMAN	LELLSIDTER	10amol_BG_1	9797182	10502980	24.94	A11-04103.raw
sp|Q66GS9|CP135_HUMAN	LELLSIDTER	10amol_BG_2	24257704	0	24.87	A11-04104.raw
sp|Q66GS9|CP135_HUMAN	LELLSIDTER	100amol_noBG_1	26263	5342	25.62	A11-04105.raw
sp|Q66GS9|CP135_HUMAN	LELLSIDTER	100amol_noBG_2	11470	21542	25.34	A11-04106.raw
sp|Q66GS9|CP135_HUMAN	LELLSIDTER	100amol_BG_1	17391934	2907880	25.22	A11-04107.raw
sp|Q66GS9|CP135_HUMAN	LELLSIDTER	100amol_BG_2	16110634	5486423	24.6	A11-04108.raw
sp|Q66GS9|CP135_HUMAN	LELLSIDTER	1fmol_noBG_1	400499	13370	25.29	A11-04109.raw
sp|Q66GS9|CP135_HUMAN	LELLSIDTER	1fmol_noBG_2	506260	0	25.35	A11-04110.raw
sp|Q66GS9|CP135_HUMAN	LELLSIDTER	1fmol_BG_1	10409888	8143100	24.78	A11-04111.raw
sp|Q66GS9|CP135_HUMAN	LELLSIDTER	1fmol_BG_2	7979886	12122255	25.34	A11-04112.raw
sp|Q66GS9|CP135_HUMAN	LELLSIDTER	10fmol_noBG_1	5154640	196923	25.59	A11-04113.raw
sp|Q66GS9|CP135_HUMAN	LELLSIDTER	10fmol_noBG_2	6981460	332771	25.29	A11-04114.raw
sp|Q66GS9|CP135_HUMAN	LELLSIDTER	10fmol_BG_1	17760774	4624534	24.8	A11-04115.raw
sp|Q66GS9|CP135_HUMAN	LELLSIDTER	10fmol_BG_2	20331660	159228	25.26	A11-04116.raw
sp|Q66GS9|CP135_HUMAN	LELLSIDTER	100fmol_noBG_1	682744000	9090797	25.4	A11-04117.raw
sp|Q66GS9|CP135_HUMAN	LELLSIDTER	100fmol_noBG_2	664142016	8982574	25.84	A11-04118.raw
sp|Q66GS9|CP135_HUMAN	LELLSIDTER	100fmol_BG_1	1819860352	15064749	#N/A	A11-04119.raw
sp|Q66GS9|CP135_HUMAN	LELLSIDTER	100fmol_BG_2	2021625344	33692916	24.82	A11-04120.raw
sp|Q66GS9|CP135_HUMAN	LELLSIDTER	1pmol_noBG_1	7592535040	118858840	25.1	A11-04121.raw
sp|Q66GS9|CP135_HUMAN	LELLSIDTER	1pmol_noBG_2	6655101440	70276672	25.04	A11-04122.raw
sp|Q66GS9|CP135_HUMAN	LELLSIDTER	1pmol_BG_1	15685804032	109118512	24.45	A11-04123.raw
sp|Q66GS9|CP135_HUMAN	LELLSIDTER	1pmol_BG_2	15748055040	130105992	24.31	A11-04124.raw
sp|Q66GS9|CP135_HUMAN	LSVLYNEAQEELSALR	GluFib_1	12684	0	32.35	A11-04095.raw
sp|Q66GS9|CP135_HUMAN	LSVLYNEAQEELSALR	GluFib_2	2638	0	32.14	A11-04096.raw
sp|Q66GS9|CP135_HUMAN	LSVLYNEAQEELSALR	1amol_noBG_1	1470	0	31.85	A11-04097.raw
sp|Q66GS9|CP135_HUMAN	LSVLYNEAQEELSALR	1amol_noBG_2	877	0	32.04	A11-04098.raw
sp|Q66GS9|CP135_HUMAN	LSVLYNEAQEELSALR	1amol_BG_1	3668574	3217192	30.84	A11-04099.raw
sp|Q66GS9|CP135_HUMAN	LSVLYNEAQEELSALR	1amol_BG_2	5997137	0	31.1	A11-04100.raw
sp|Q66GS9|CP135_HUMAN	LSVLYNEAQEELSALR	10amol_noBG_1	6775	0	31.85	A11-04101.raw
sp|Q66GS9|CP135_HUMAN	LSVLYNEAQEELSALR	10amol_noBG_2	4370	0	32.04	A11-04102.raw
sp|Q66GS9|CP135_HUMAN	LSVLYNEAQEELSALR	10amol_BG_1	7004553	43637	31.16	A11-04103.raw
sp|Q66GS9|CP135_HUMAN	LSVLYNEAQEELSALR	10amol_BG_2	4090325	329692	31.17	A11-04104.raw
sp|Q66GS9|CP135_HUMAN	LSVLYNEAQEELSALR	100amol_noBG_1	9766	0	31.41	A11-04105.raw
sp|Q66GS9|CP135_HUMAN	LSVLYNEAQEELSALR	100amol_noBG_2	1074	0	32.07	A11-04106.raw
sp|Q66GS9|CP135_HUMAN	LSVLYNEAQEELSALR	100amol_BG_1	5607847	0	31.44	A11-04107.raw
sp|Q66GS9|CP135_HUMAN	LSVLYNEAQEELSALR	100amol_BG_2	1516234	0	31.32	A11-04108.raw
sp|Q66GS9|CP135_HUMAN	LSVLYNEAQEELSALR	1fmol_noBG_1	8852	0	31.61	A11-04109.raw
sp|Q66GS9|CP135_HUMAN	LSVLYNEAQEELSALR	1fmol_noBG_2	2960	0	31.68	A11-04110.raw
sp|Q66GS9|CP135_HUMAN	LSVLYNEAQEELSALR	1fmol_BG_1	1252286	0	31.57	A11-04111.raw
sp|Q66GS9|CP135_HUMAN	LSVLYNEAQEELSALR	1fmol_BG_2	2697587	301952	31.56	A11-04112.raw
sp|Q66GS9|CP135_HUMAN	LSVLYNEAQEELSALR	10fmol_noBG_1	48802	0	31.03	A11-04113.raw
sp|Q66GS9|CP135_HUMAN	LSVLYNEAQEELSALR	10fmol_noBG_2	4520	0	31.54	A11-04114.raw
sp|Q66GS9|CP135_HUMAN	LSVLYNEAQEELSALR	10fmol_BG_1	19344066	0	31.36	A11-04115.raw
sp|Q66GS9|CP135_HUMAN	LSVLYNEAQEELSALR	10fmol_BG_2	18851800	0	31.74	A11-04116.raw
sp|Q66GS9|CP135_HUMAN	LSVLYNEAQEELSALR	100fmol_noBG_1	2046001	0	31.91	A11-04117.raw
sp|Q66GS9|CP135_HUMAN	LSVLYNEAQEELSALR	100fmol_noBG_2	1789261	5324	32.09	A11-04118.raw
sp|Q66GS9|CP135_HUMAN	LSVLYNEAQEELSALR	100fmol_BG_1	901205056	8943610	31.61	A11-04119.raw
sp|Q66GS9|CP135_HUMAN	LSVLYNEAQEELSALR	100fmol_BG_2	867028992	8269247	31.61	A11-04120.raw
sp|Q66GS9|CP135_HUMAN	LSVLYNEAQEELSALR	1pmol_noBG_1	5686694400	86417176	31.75	A11-04121.raw
sp|Q66GS9|CP135_HUMAN	LSVLYNEAQEELSALR	1pmol_noBG_2	4378110976	57762584	31.84	A11-04122.raw
sp|Q66GS9|CP135_HUMAN	LSVLYNEAQEELSALR	1pmol_BG_1	18621648896	202574080	31.23	A11-04123.raw
sp|Q66GS9|CP135_HUMAN	LSVLYNEAQEELSALR	1pmol_BG_2	18270801920	254830176	31.14	A11-04124.raw
sp|Q66GS9|CP135_HUMAN	LSVLYNEAQEELSALR	GluFib_1	12684	0	32.37	A11-04095.raw
sp|Q66GS9|CP135_HUMAN	LSVLYNEAQEELSALR	GluFib_2	2638	0	32.01	A11-04096.raw
sp|Q66GS9|CP135_HUMAN	LSVLYNEAQEELSALR	1amol_noBG_1	1470	0	31.84	A11-04097.raw
sp|Q66GS9|CP135_HUMAN	LSVLYNEAQEELSALR	1amol_noBG_2	877	0	31.98	A11-04098.raw
sp|Q66GS9|CP135_HUMAN	LSVLYNEAQEELSALR	1amol_BG_1	3668574	3217192	31.15	A11-04099.raw
sp|Q66GS9|CP135_HUMAN	LSVLYNEAQEELSALR	1amol_BG_2	5997137	0	30.98	A11-04100.raw
sp|Q66GS9|CP135_HUMAN	LSVLYNEAQEELSALR	10amol_noBG_1	6775	0	32.06	A11-04101.raw
sp|Q66GS9|CP135_HUMAN	LSVLYNEAQEELSALR	10amol_noBG_2	4370	0	31.87	A11-04102.raw
sp|Q66GS9|CP135_HUMAN	LSVLYNEAQEELSALR	10amol_BG_1	7004553	43637	31.11	A11-04103.raw
sp|Q66GS9|CP135_HUMAN	LSVLYNEAQEELSALR	10amol_BG_2	4090325	329692	31.09	A11-04104.raw
sp|Q66GS9|CP135_HUMAN	LSVLYNEAQEELSALR	100amol_noBG_1	9766	0	31.45	A11-04105.raw
sp|Q66GS9|CP135_HUMAN	LSVLYNEAQEELSALR	100amol_noBG_2	1074	0	32.01	A11-04106.raw
sp|Q66GS9|CP135_HUMAN	LSVLYNEAQEELSALR	100amol_BG_1	5607847	0	31.47	A11-04107.raw
sp|Q66GS9|CP135_HUMAN	LSVLYNEAQEELSALR	100amol_BG_2	1516234	0	31.37	A11-04108.raw
sp|Q66GS9|CP135_HUMAN	LSVLYNEAQEELSALR	1fmol_noBG_1	8852	0	32.47	A11-04109.raw
sp|Q66GS9|CP135_HUMAN	LSVLYNEAQEELSALR	1fmol_noBG_2	2960	0	31.54	A11-04110.raw
sp|Q66GS9|CP135_HUMAN	LSVLYNEAQEELSALR	1fmol_BG_1	1252286	0	31.49	A11-04111.raw
sp|Q66GS9|CP135_HUMAN	LSVLYNEAQEELSALR	1fmol_BG_2	2697587	301952	31.5	A11-04112.raw
sp|Q66GS9|CP135_HUMAN	LSVLYNEAQEELSALR	10fmol_noBG_1	48802	0	30.91	A11-04113.raw
sp|Q66GS9|CP135_HUMAN	LSVLYNEAQEELSALR	10fmol_noBG_2	4520	0	31.41	A11-04114.raw
sp|Q66GS9|CP135_HUMAN	LSVLYNEAQEELSALR	10fmol_BG_1	19344066	0	31.36	A11-04115.raw
sp|Q66GS9|CP135_HUMAN	LSVLYNEAQEELSALR	10fmol_BG_2	18851800	0	31.73	A11-04116.raw
sp|Q66GS9|CP135_HUMAN	LSVLYNEAQEELSALR	100fmol_noBG_1	2046001	0	31.91	A11-04117.raw
sp|Q66GS9|CP135_HUMAN	LSVLYNEAQEELSALR	100fmol_noBG_2	1789261	5324	32.09	A11-04118.raw
sp|Q66GS9|CP135_HUMAN	LSVLYNEAQEELSALR	100fmol_BG_1	901205056	8943610	31.61	A11-04119.raw
sp|Q66GS9|CP135_HUMAN	LSVLYNEAQEELSALR	100fmol_BG_2	867028992	8269247	31.61	A11-04120.raw
sp|Q66GS9|CP135_HUMAN	LSVLYNEAQEELSALR	1pmol_noBG_1	5686694400	86417176	31.75	A11-04121.raw
sp|Q66GS9|CP135_HUMAN	LSVLYNEAQEELSALR	1pmol_noBG_2	4378110976	57762584	31.84	A11-04122.raw
sp|Q66GS9|CP135_HUMAN	LSVLYNEAQEELSALR	1pmol_BG_1	18621648896	202574080	31.22	A11-04123.raw
sp|Q66GS9|CP135_HUMAN	LSVLYNEAQEELSALR	1pmol_BG_2	18270801920	254830176	31.14	A11-04124.raw
sp|Q66GS9|CP135_HUMAN	LSVLYNEAQEELSALR	GluFib_1	12684	0	32.42	A11-04095.raw
sp|Q66GS9|CP135_HUMAN	LSVLYNEAQEELSALR	GluFib_2	2638	0	32.03	A11-04096.raw
sp|Q66GS9|CP135_HUMAN	LSVLYNEAQEELSALR	1amol_noBG_1	1470	0	31.78	A11-04097.raw
sp|Q66GS9|CP135_HUMAN	LSVLYNEAQEELSALR	1amol_noBG_2	877	0	31.96	A11-04098.raw
sp|Q66GS9|CP135_HUMAN	LSVLYNEAQEELSALR	1amol_BG_1	3668574	3217192	30.84	A11-04099.raw
sp|Q66GS9|CP135_HUMAN	LSVLYNEAQEELSALR	1amol_BG_2	5997137	0	31.25	A11-04100.raw
sp|Q66GS9|CP135_HUMAN	LSVLYNEAQEELSALR	10amol_noBG_1	6775	0	31.98	A11-04101.raw
sp|Q66GS9|CP135_HUMAN	LSVLYNEAQEELSALR	10amol_noBG_2	4370	0	31.74	A11-04102.raw
sp|Q66GS9|CP135_HUMAN	LSVLYNEAQEELSALR	10amol_BG_1	7004553	43637	31.06	A11-04103.raw
sp|Q66GS9|CP135_HUMAN	LSVLYNEAQEELSALR	10amol_BG_2	4090325	329692	31.31	A11-04104.raw
sp|Q66GS9|CP135_HUMAN	LSVLYNEAQEELSALR	100amol_noBG_1	9766	0	31.36	A11-04105.raw
sp|Q66GS9|CP135_HUMAN	LSVLYNEAQEELSALR	100amol_noBG_2	1074	0	31.97	A11-04106.raw
sp|Q66GS9|CP135_HUMAN	LSVLYNEAQEELSALR	100amol_BG_1	5607847	0	31.65	A11-04107.raw
sp|Q66GS9|CP135_HUMAN	LSVLYNEAQEELSALR	100amol_BG_2	1516234	0	31.37	A11-04108.raw
sp|Q66GS9|CP135_HUMAN	LSVLYNEAQEELSALR	1fmol_noBG_1	8852	0	31.55	A11-04109.raw
sp|Q66GS9|CP135_HUMAN	LSVLYNEAQEELSALR	1fmol_noBG_2	2960	0	31.45	A11-04110.raw
sp|Q66GS9|CP135_HUMAN	LSVLYNEAQEELSALR	1fmol_BG_1	1252286	0	31.36	A11-04111.raw
sp|Q66GS9|CP135_HUMAN	LSVLYNEAQEELSALR	1fmol_BG_2	2697587	301952	31.61	A11-04112.raw
sp|Q66GS9|CP135_HUMAN	LSVLYNEAQEELSALR	10fmol_noBG_1	48802	0	30.87	A11-04113.raw
sp|Q66GS9|CP135_HUMAN	LSVLYNEAQEELSALR	10fmol_noBG_2	4520	0	31.72	A11-04114.raw
sp|Q66GS9|CP135_HUMAN	LSVLYNEAQEELSALR	10fmol_BG_1	19344066	0	31.38	A11-04115.raw
sp|Q66GS9|CP135_HUMAN	LSVLYNEAQEELSALR	10fmol_BG_2	18851800	0	31.74	A11-04116.raw
sp|Q66GS9|CP135_HUMAN	LSVLYNEAQEELSALR	100fmol_noBG_1	2046001	0	31.89	A11-04117.raw
sp|Q66GS9|CP135_HUMAN	LSVLYNEAQEELSALR	100fmol_noBG_2	1789261	5324	32.11	A11-04118.raw
sp|Q66GS9|CP135_HUMAN	LSVLYNEAQEELSALR	100fmol_BG_1	901205056	8943610	31.61	A11-04119.raw
sp|Q66GS9|CP135_HUMAN	LSVLYNEAQEELSALR	100fmol_BG_2	867028992	8269247	31.59	A11-04120.raw
sp|Q66GS9|CP135_HUMAN	LSVLYNEAQEELSALR	1pmol_noBG_1	5686694400	86417176	31.75	A11-04121.raw
sp|Q66GS9|CP135_HUMAN	LSVLYNEAQEELSALR	1pmol_noBG_2	4378110976	57762584	31.84	A11-04122.raw
sp|Q66GS9|CP135_HUMAN	LSVLYNEAQEELSALR	1pmol_BG_1	18621648896	202574080	31.2	A11-04123.raw
sp|Q66GS9|CP135_HUMAN	LSVLYNEAQEELSALR	1pmol_BG_2	18270801920	254830176	31.14	A11-04124.raw

## Sheet: Table S8 Quant unmod Peps_SRM
ProteinName	PeptideSequence	ReplicateName	TotalArea	TotalBackground	RetentionTime	FileName
sp|O94986|CE152_HUMAN	INEVLAAAK	GluFib_1	64	62	11.32	B11-03014.raw
sp|O94986|CE152_HUMAN	INEVLAAAK	GluFib_2	72	130	11.32	B11-03015.raw
sp|O94986|CE152_HUMAN	INEVLAAAK	1amol_noBG_1	538	73	11.22	B11-03016.raw
sp|O94986|CE152_HUMAN	INEVLAAAK	1amol_noBG_2	55	81	11.12	B11-03017.raw
sp|O94986|CE152_HUMAN	INEVLAAAK	1amol_BG_1	7724	15913	10.56	B11-03018.raw
sp|O94986|CE152_HUMAN	INEVLAAAK	1amol_BG_2	10879	32262	9.79	B11-03019.raw
sp|O94986|CE152_HUMAN	INEVLAAAK	10amol_noBG_1	2016	95	11.32	B11-03020.raw
sp|O94986|CE152_HUMAN	INEVLAAAK	10amol_noBG_2	2367	128	11.12	B11-03021.raw
sp|O94986|CE152_HUMAN	INEVLAAAK	10amol_BG_1	7753	15093	10.61	B11-03022.raw
sp|O94986|CE152_HUMAN	INEVLAAAK	10amol_BG_2	7094	41151	10.25	B11-03023.raw
sp|O94986|CE152_HUMAN	INEVLAAAK	100amol_noBG_1	29331	96	11.12	B11-03024.raw
sp|O94986|CE152_HUMAN	INEVLAAAK	100amol_noBG_2	32444	118	11.12	B11-03025.raw
sp|O94986|CE152_HUMAN	INEVLAAAK	100amol_BG_1	33349	25393	10.3	B11-03026.raw
sp|O94986|CE152_HUMAN	INEVLAAAK	100amol_BG_2	33106	23347	10.2	B11-03027.raw
sp|O94986|CE152_HUMAN	INEVLAAAK	1fmol_noBG_1	285192	148	11.27	B11-03028.raw
sp|O94986|CE152_HUMAN	INEVLAAAK	1fmol_noBG_2	308423	356	11.32	B11-03029.raw
sp|O94986|CE152_HUMAN	INEVLAAAK	1fmol_BG_1	299049	40249	10.04	B11-03030.raw
sp|O94986|CE152_HUMAN	INEVLAAAK	1fmol_BG_2	308666	48003	10.09	B11-03031.raw
sp|O94986|CE152_HUMAN	INEVLAAAK	10fmol_noBG_1	3234327	24364	11.22	B11-03032.raw
sp|O94986|CE152_HUMAN	INEVLAAAK	10fmol_noBG_2	3132563	17540	11.22	B11-03033.raw
sp|O94986|CE152_HUMAN	INEVLAAAK	10fmol_BG_1	2350191	34870	10.15	B11-03034.raw
sp|O94986|CE152_HUMAN	INEVLAAAK	10fmol_BG_2	2554508	36522	10.2	B11-03035.raw
sp|O94986|CE152_HUMAN	INEVLAAAK	100fmol_noBG_1	29847364	101599	11.22	B11-03036.raw
sp|O94986|CE152_HUMAN	INEVLAAAK	100fmol_noBG_2	30404812	132120	11.07	B11-03037.raw
sp|O94986|CE152_HUMAN	INEVLAAAK	100fmol_BG_1	24158698	143545	10.09	B11-03038.raw
sp|O94986|CE152_HUMAN	INEVLAAAK	100fmol_BG_2	23998140	104298	10.25	B11-03039.raw
sp|O94986|CE152_HUMAN	INEVLAAAK	1pmol_noBG_1	271446816	988672	10.81	B11-03040.raw
sp|O94986|CE152_HUMAN	INEVLAAAK	1pmol_noBG_2	179943424	775481	11.07	B11-03041.raw
sp|O94986|CE152_HUMAN	INEVLAAAK	1pmol_BG_1	213862592	906455	9.94	B11-03042.raw
sp|O94986|CE152_HUMAN	INEVLAAAK	1pmol_BG_2	224297312	1088543	10.04	B11-03043.raw
sp|O94986|CE152_HUMAN	INEVLAAAK	GluFib_1	64	62	11.27	B11-03014.raw
sp|O94986|CE152_HUMAN	INEVLAAAK	GluFib_2	72	130	11.17	B11-03015.raw
sp|O94986|CE152_HUMAN	INEVLAAAK	1amol_noBG_1	538	73	11.17	B11-03016.raw
sp|O94986|CE152_HUMAN	INEVLAAAK	1amol_noBG_2	55	81	11.12	B11-03017.raw
sp|O94986|CE152_HUMAN	INEVLAAAK	1amol_BG_1	7724	15913	10.45	B11-03018.raw
sp|O94986|CE152_HUMAN	INEVLAAAK	1amol_BG_2	10879	32262	9.99	B11-03019.raw
sp|O94986|CE152_HUMAN	INEVLAAAK	10amol_noBG_1	2016	95	11.22	B11-03020.raw
sp|O94986|CE152_HUMAN	INEVLAAAK	10amol_noBG_2	2367	128	11.12	B11-03021.raw
sp|O94986|CE152_HUMAN	INEVLAAAK	10amol_BG_1	7753	15093	10.61	B11-03022.raw
sp|O94986|CE152_HUMAN	INEVLAAAK	10amol_BG_2	7094	41151	10.09	B11-03023.raw
sp|O94986|CE152_HUMAN	INEVLAAAK	100amol_noBG_1	29331	96	11.12	B11-03024.raw
sp|O94986|CE152_HUMAN	INEVLAAAK	100amol_noBG_2	32444	118	11.12	B11-03025.raw
sp|O94986|CE152_HUMAN	INEVLAAAK	100amol_BG_1	33349	25393	10.25	B11-03026.raw
sp|O94986|CE152_HUMAN	INEVLAAAK	100amol_BG_2	33106	23347	10.2	B11-03027.raw
sp|O94986|CE152_HUMAN	INEVLAAAK	1fmol_noBG_1	285192	148	11.27	B11-03028.raw
sp|O94986|CE152_HUMAN	INEVLAAAK	1fmol_noBG_2	308423	356	11.27	B11-03029.raw
sp|O94986|CE152_HUMAN	INEVLAAAK	1fmol_BG_1	299049	40249	10.04	B11-03030.raw
sp|O94986|CE152_HUMAN	INEVLAAAK	1fmol_BG_2	308666	48003	10.15	B11-03031.raw
sp|O94986|CE152_HUMAN	INEVLAAAK	10fmol_noBG_1	3234327	24364	11.22	B11-03032.raw
sp|O94986|CE152_HUMAN	INEVLAAAK	10fmol_noBG_2	3132563	17540	11.22	B11-03033.raw
sp|O94986|CE152_HUMAN	INEVLAAAK	10fmol_BG_1	2350191	34870	10.15	B11-03034.raw
sp|O94986|CE152_HUMAN	INEVLAAAK	10fmol_BG_2	2554508	36522	10.2	B11-03035.raw
sp|O94986|CE152_HUMAN	INEVLAAAK	100fmol_noBG_1	29847364	101599	11.22	B11-03036.raw
sp|O94986|CE152_HUMAN	INEVLAAAK	100fmol_noBG_2	30404812	132120	11.07	B11-03037.raw
sp|O94986|CE152_HUMAN	INEVLAAAK	100fmol_BG_1	24158698	143545	10.09	B11-03038.raw
sp|O94986|CE152_HUMAN	INEVLAAAK	100fmol_BG_2	23998140	104298	10.25	B11-03039.raw
sp|O94986|CE152_HUMAN	INEVLAAAK	1pmol_noBG_1	271446816	988672	10.81	B11-03040.raw
sp|O94986|CE152_HUMAN	INEVLAAAK	1pmol_noBG_2	179943424	775481	11.12	B11-03041.raw
sp|O94986|CE152_HUMAN	INEVLAAAK	1pmol_BG_1	213862592	906455	9.94	B11-03042.raw
sp|O94986|CE152_HUMAN	INEVLAAAK	1pmol_BG_2	224297312	1088543	10.04	B11-03043.raw
sp|O94986|CE152_HUMAN	INEVLAAAK	GluFib_1	64	62	11.27	B11-03014.raw
sp|O94986|CE152_HUMAN	INEVLAAAK	GluFib_2	72	130	11.17	B11-03015.raw
sp|O94986|CE152_HUMAN	INEVLAAAK	1amol_noBG_1	538	73	11.12	B11-03016.raw
sp|O94986|CE152_HUMAN	INEVLAAAK	1amol_noBG_2	55	81	11.17	B11-03017.raw
sp|O94986|CE152_HUMAN	INEVLAAAK	1amol_BG_1	7724	15913	10.45	B11-03018.raw
sp|O94986|CE152_HUMAN	INEVLAAAK	1amol_BG_2	10879	32262	9.99	B11-03019.raw
sp|O94986|CE152_HUMAN	INEVLAAAK	10amol_noBG_1	2016	95	11.32	B11-03020.raw
sp|O94986|CE152_HUMAN	INEVLAAAK	10amol_noBG_2	2367	128	11.17	B11-03021.raw
sp|O94986|CE152_HUMAN	INEVLAAAK	10amol_BG_1	7753	15093	10.66	B11-03022.raw
sp|O94986|CE152_HUMAN	INEVLAAAK	10amol_BG_2	7094	41151	10.25	B11-03023.raw
sp|O94986|CE152_HUMAN	INEVLAAAK	100amol_noBG_1	29331	96	11.12	B11-03024.raw
sp|O94986|CE152_HUMAN	INEVLAAAK	100amol_noBG_2	32444	118	11.12	B11-03025.raw
sp|O94986|CE152_HUMAN	INEVLAAAK	100amol_BG_1	33349	25393	10.25	B11-03026.raw
sp|O94986|CE152_HUMAN	INEVLAAAK	100amol_BG_2	33106	23347	10.2	B11-03027.raw
sp|O94986|CE152_HUMAN	INEVLAAAK	1fmol_noBG_1	285192	148	11.27	B11-03028.raw
sp|O94986|CE152_HUMAN	INEVLAAAK	1fmol_noBG_2	308423	356	11.32	B11-03029.raw
sp|O94986|CE152_HUMAN	INEVLAAAK	1fmol_BG_1	299049	40249	10.04	B11-03030.raw
sp|O94986|CE152_HUMAN	INEVLAAAK	1fmol_BG_2	308666	48003	10.15	B11-03031.raw
sp|O94986|CE152_HUMAN	INEVLAAAK	10fmol_noBG_1	3234327	24364	11.22	B11-03032.raw
sp|O94986|CE152_HUMAN	INEVLAAAK	10fmol_noBG_2	3132563	17540	11.22	B11-03033.raw
sp|O94986|CE152_HUMAN	INEVLAAAK	10fmol_BG_1	2350191	34870	10.15	B11-03034.raw
sp|O94986|CE152_HUMAN	INEVLAAAK	10fmol_BG_2	2554508	36522	10.2	B11-03035.raw
sp|O94986|CE152_HUMAN	INEVLAAAK	100fmol_noBG_1	29847364	101599	11.22	B11-03036.raw
sp|O94986|CE152_HUMAN	INEVLAAAK	100fmol_noBG_2	30404812	132120	11.07	B11-03037.raw
sp|O94986|CE152_HUMAN	INEVLAAAK	100fmol_BG_1	24158698	143545	10.09	B11-03038.raw
sp|O94986|CE152_HUMAN	INEVLAAAK	100fmol_BG_2	23998140	104298	10.25	B11-03039.raw
sp|O94986|CE152_HUMAN	INEVLAAAK	1pmol_noBG_1	271446816	988672	10.81	B11-03040.raw
sp|O94986|CE152_HUMAN	INEVLAAAK	1pmol_noBG_2	179943424	775481	11.02	B11-03041.raw
sp|O94986|CE152_HUMAN	INEVLAAAK	1pmol_BG_1	213862592	906455	9.94	B11-03042.raw
sp|O94986|CE152_HUMAN	INEVLAAAK	1pmol_BG_2	224297312	1088543	10.04	B11-03043.raw
sp|O94986|CE152_HUMAN	INEVLAAAK	GluFib_1	64	62	11.32	B11-03014.raw
sp|O94986|CE152_HUMAN	INEVLAAAK	GluFib_2	72	130	11.17	B11-03015.raw
sp|O94986|CE152_HUMAN	INEVLAAAK	1amol_noBG_1	538	73	11.27	B11-03016.raw
sp|O94986|CE152_HUMAN	INEVLAAAK	1amol_noBG_2	55	81	11.07	B11-03017.raw
sp|O94986|CE152_HUMAN	INEVLAAAK	1amol_BG_1	7724	15913	10.4	B11-03018.raw
sp|O94986|CE152_HUMAN	INEVLAAAK	1amol_BG_2	10879	32262	9.84	B11-03019.raw
sp|O94986|CE152_HUMAN	INEVLAAAK	10amol_noBG_1	2016	95	11.37	B11-03020.raw
sp|O94986|CE152_HUMAN	INEVLAAAK	10amol_noBG_2	2367	128	11.17	B11-03021.raw
sp|O94986|CE152_HUMAN	INEVLAAAK	10amol_BG_1	7753	15093	10.71	B11-03022.raw
sp|O94986|CE152_HUMAN	INEVLAAAK	10amol_BG_2	7094	41151	10.04	B11-03023.raw
sp|O94986|CE152_HUMAN	INEVLAAAK	100amol_noBG_1	29331	96	11.12	B11-03024.raw
sp|O94986|CE152_HUMAN	INEVLAAAK	100amol_noBG_2	32444	118	11.12	B11-03025.raw
sp|O94986|CE152_HUMAN	INEVLAAAK	100amol_BG_1	33349	25393	10.3	B11-03026.raw
sp|O94986|CE152_HUMAN	INEVLAAAK	100amol_BG_2	33106	23347	10.2	B11-03027.raw
sp|O94986|CE152_HUMAN	INEVLAAAK	1fmol_noBG_1	285192	148	11.27	B11-03028.raw
sp|O94986|CE152_HUMAN	INEVLAAAK	1fmol_noBG_2	308423	356	11.32	B11-03029.raw
sp|O94986|CE152_HUMAN	INEVLAAAK	1fmol_BG_1	299049	40249	10.04	B11-03030.raw
sp|O94986|CE152_HUMAN	INEVLAAAK	1fmol_BG_2	308666	48003	10.09	B11-03031.raw
sp|O94986|CE152_HUMAN	INEVLAAAK	10fmol_noBG_1	3234327	24364	11.22	B11-03032.raw
sp|O94986|CE152_HUMAN	INEVLAAAK	10fmol_noBG_2	3132563	17540	11.22	B11-03033.raw
sp|O94986|CE152_HUMAN	INEVLAAAK	10fmol_BG_1	2350191	34870	10.15	B11-03034.raw
sp|O94986|CE152_HUMAN	INEVLAAAK	10fmol_BG_2	2554508	36522	10.2	B11-03035.raw
sp|O94986|CE152_HUMAN	INEVLAAAK	100fmol_noBG_1	29847364	101599	11.22	B11-03036.raw
sp|O94986|CE152_HUMAN	INEVLAAAK	100fmol_noBG_2	30404812	132120	11.07	B11-03037.raw
sp|O94986|CE152_HUMAN	INEVLAAAK	100fmol_BG_1	24158698	143545	10.09	B11-03038.raw
sp|O94986|CE152_HUMAN	INEVLAAAK	100fmol_BG_2	23998140	104298	10.25	B11-03039.raw
sp|O94986|CE152_HUMAN	INEVLAAAK	1pmol_noBG_1	271446816	988672	10.81	B11-03040.raw
sp|O94986|CE152_HUMAN	INEVLAAAK	1pmol_noBG_2	179943424	775481	11.02	B11-03041.raw
sp|O94986|CE152_HUMAN	INEVLAAAK	1pmol_BG_1	213862592	906455	9.94	B11-03042.raw
sp|O94986|CE152_HUMAN	INEVLAAAK	1pmol_BG_2	224297312	1088543	10.04	B11-03043.raw
sp|O94986|CE152_HUMAN	INEVLAAAK	GluFib_1	64	62	11.22	B11-03014.raw
sp|O94986|CE152_HUMAN	INEVLAAAK	GluFib_2	72	130	11.32	B11-03015.raw
sp|O94986|CE152_HUMAN	INEVLAAAK	1amol_noBG_1	538	73	11.17	B11-03016.raw
sp|O94986|CE152_HUMAN	INEVLAAAK	1amol_noBG_2	55	81	11.12	B11-03017.raw
sp|O94986|CE152_HUMAN	INEVLAAAK	1amol_BG_1	7724	15913	10.4	B11-03018.raw
sp|O94986|CE152_HUMAN	INEVLAAAK	1amol_BG_2	10879	32262	9.79	B11-03019.raw
sp|O94986|CE152_HUMAN	INEVLAAAK	10amol_noBG_1	2016	95	11.27	B11-03020.raw
sp|O94986|CE152_HUMAN	INEVLAAAK	10amol_noBG_2	2367	128	11.07	B11-03021.raw
sp|O94986|CE152_HUMAN	INEVLAAAK	10amol_BG_1	7753	15093	10.5	B11-03022.raw
sp|O94986|CE152_HUMAN	INEVLAAAK	10amol_BG_2	7094	41151	10.09	B11-03023.raw
sp|O94986|CE152_HUMAN	INEVLAAAK	100amol_noBG_1	29331	96	11.17	B11-03024.raw
sp|O94986|CE152_HUMAN	INEVLAAAK	100amol_noBG_2	32444	118	11.12	B11-03025.raw
sp|O94986|CE152_HUMAN	INEVLAAAK	100amol_BG_1	33349	25393	10.25	B11-03026.raw
sp|O94986|CE152_HUMAN	INEVLAAAK	100amol_BG_2	33106	23347	10.04	B11-03027.raw
sp|O94986|CE152_HUMAN	INEVLAAAK	1fmol_noBG_1	285192	148	11.32	B11-03028.raw
sp|O94986|CE152_HUMAN	INEVLAAAK	1fmol_noBG_2	308423	356	11.32	B11-03029.raw
sp|O94986|CE152_HUMAN	INEVLAAAK	1fmol_BG_1	299049	40249	10.04	B11-03030.raw
sp|O94986|CE152_HUMAN	INEVLAAAK	1fmol_BG_2	308666	48003	10.15	B11-03031.raw
sp|O94986|CE152_HUMAN	INEVLAAAK	10fmol_noBG_1	3234327	24364	11.22	B11-03032.raw
sp|O94986|CE152_HUMAN	INEVLAAAK	10fmol_noBG_2	3132563	17540	11.22	B11-03033.raw
sp|O94986|CE152_HUMAN	INEVLAAAK	10fmol_BG_1	2350191	34870	10.15	B11-03034.raw
sp|O94986|CE152_HUMAN	INEVLAAAK	10fmol_BG_2	2554508	36522	10.25	B11-03035.raw
sp|O94986|CE152_HUMAN	INEVLAAAK	100fmol_noBG_1	29847364	101599	11.22	B11-03036.raw
sp|O94986|CE152_HUMAN	INEVLAAAK	100fmol_noBG_2	30404812	132120	11.07	B11-03037.raw
sp|O94986|CE152_HUMAN	INEVLAAAK	100fmol_BG_1	24158698	143545	10.09	B11-03038.raw
sp|O94986|CE152_HUMAN	INEVLAAAK	100fmol_BG_2	23998140	104298	10.25	B11-03039.raw
sp|O94986|CE152_HUMAN	INEVLAAAK	1pmol_noBG_1	271446816	988672	10.81	B11-03040.raw
sp|O94986|CE152_HUMAN	INEVLAAAK	1pmol_noBG_2	179943424	775481	11.17	B11-03041.raw
sp|O94986|CE152_HUMAN	INEVLAAAK	1pmol_BG_1	213862592	906455	9.94	B11-03042.raw
sp|O94986|CE152_HUMAN	INEVLAAAK	1pmol_BG_2	224297312	1088543	10.04	B11-03043.raw
sp|O94986|CE152_HUMAN	INEVLAAAK	GluFib_1	64	62	11.37	B11-03014.raw
sp|O94986|CE152_HUMAN	INEVLAAAK	GluFib_2	72	130	11.17	B11-03015.raw
sp|O94986|CE152_HUMAN	INEVLAAAK	1amol_noBG_1	538	73	11.12	B11-03016.raw
sp|O94986|CE152_HUMAN	INEVLAAAK	1amol_noBG_2	55	81	11.12	B11-03017.raw
sp|O94986|CE152_HUMAN	INEVLAAAK	1amol_BG_1	7724	15913	10.35	B11-03018.raw
sp|O94986|CE152_HUMAN	INEVLAAAK	1amol_BG_2	10879	32262	9.99	B11-03019.raw
sp|O94986|CE152_HUMAN	INEVLAAAK	10amol_noBG_1	2016	95	11.17	B11-03020.raw
sp|O94986|CE152_HUMAN	INEVLAAAK	10amol_noBG_2	2367	128	11.12	B11-03021.raw
sp|O94986|CE152_HUMAN	INEVLAAAK	10amol_BG_1	7753	15093	10.61	B11-03022.raw
sp|O94986|CE152_HUMAN	INEVLAAAK	10amol_BG_2	7094	41151	10.15	B11-03023.raw
sp|O94986|CE152_HUMAN	INEVLAAAK	100amol_noBG_1	29331	96	#N/A	B11-03024.raw
sp|O94986|CE152_HUMAN	INEVLAAAK	100amol_noBG_2	32444	118	11.12	B11-03025.raw
sp|O94986|CE152_HUMAN	INEVLAAAK	100amol_BG_1	33349	25393	10.3	B11-03026.raw
sp|O94986|CE152_HUMAN	INEVLAAAK	100amol_BG_2	33106	23347	10.25	B11-03027.raw
sp|O94986|CE152_HUMAN	INEVLAAAK	1fmol_noBG_1	285192	148	11.27	B11-03028.raw
sp|O94986|CE152_HUMAN	INEVLAAAK	1fmol_noBG_2	308423	356	11.32	B11-03029.raw
sp|O94986|CE152_HUMAN	INEVLAAAK	1fmol_BG_1	299049	40249	10.04	B11-03030.raw
sp|O94986|CE152_HUMAN	INEVLAAAK	1fmol_BG_2	308666	48003	10.15	B11-03031.raw
sp|O94986|CE152_HUMAN	INEVLAAAK	10fmol_noBG_1	3234327	24364	11.22	B11-03032.raw
sp|O94986|CE152_HUMAN	INEVLAAAK	10fmol_noBG_2	3132563	17540	11.22	B11-03033.raw
sp|O94986|CE152_HUMAN	INEVLAAAK	10fmol_BG_1	2350191	34870	10.15	B11-03034.raw
sp|O94986|CE152_HUMAN	INEVLAAAK	10fmol_BG_2	2554508	36522	10.2	B11-03035.raw
sp|O94986|CE152_HUMAN	INEVLAAAK	100fmol_noBG_1	29847364	101599	11.22	B11-03036.raw
sp|O94986|CE152_HUMAN	INEVLAAAK	100fmol_noBG_2	30404812	132120	11.07	B11-03037.raw
sp|O94986|CE152_HUMAN	INEVLAAAK	100fmol_BG_1	24158698	143545	10.09	B11-03038.raw
sp|O94986|CE152_HUMAN	INEVLAAAK	100fmol_BG_2	23998140	104298	10.25	B11-03039.raw
sp|O94986|CE152_HUMAN	INEVLAAAK	1pmol_noBG_1	271446816	988672	10.81	B11-03040.raw
sp|O94986|CE152_HUMAN	INEVLAAAK	1pmol_noBG_2	179943424	775481	11.02	B11-03041.raw
sp|O94986|CE152_HUMAN	INEVLAAAK	1pmol_BG_1	213862592	906455	9.94	B11-03042.raw
sp|O94986|CE152_HUMAN	INEVLAAAK	1pmol_BG_2	224297312	1088543	10.04	B11-03043.raw
sp|O94986|CE152_HUMAN	SQGLDVQEPPVK	GluFib_1	4	132	11.97	B11-03014.raw
sp|O94986|CE152_HUMAN	SQGLDVQEPPVK	GluFib_2	8	177	12.02	B11-03015.raw
sp|O94986|CE152_HUMAN	SQGLDVQEPPVK	1amol_noBG_1	5	79	11.61	B11-03016.raw
sp|O94986|CE152_HUMAN	SQGLDVQEPPVK	1amol_noBG_2	21	238	12.12	B11-03017.raw
sp|O94986|CE152_HUMAN	SQGLDVQEPPVK	1amol_BG_1	1793	444	12.07	B11-03018.raw
sp|O94986|CE152_HUMAN	SQGLDVQEPPVK	1amol_BG_2	2099	348	11.76	B11-03019.raw
sp|O94986|CE152_HUMAN	SQGLDVQEPPVK	10amol_noBG_1	190	178	13.15	B11-03020.raw
sp|O94986|CE152_HUMAN	SQGLDVQEPPVK	10amol_noBG_2	355	32	12.68	B11-03021.raw
sp|O94986|CE152_HUMAN	SQGLDVQEPPVK	10amol_BG_1	1957	2200	12.27	B11-03022.raw
sp|O94986|CE152_HUMAN	SQGLDVQEPPVK	10amol_BG_2	1916	152	11.86	B11-03023.raw
sp|O94986|CE152_HUMAN	SQGLDVQEPPVK	100amol_noBG_1	5074	115	12.79	B11-03024.raw
sp|O94986|CE152_HUMAN	SQGLDVQEPPVK	100amol_noBG_2	6488	129	12.68	B11-03025.raw
sp|O94986|CE152_HUMAN	SQGLDVQEPPVK	100amol_BG_1	13547	1934	12.02	B11-03026.raw
sp|O94986|CE152_HUMAN	SQGLDVQEPPVK	100amol_BG_2	9437	790	11.92	B11-03027.raw
sp|O94986|CE152_HUMAN	SQGLDVQEPPVK	1fmol_noBG_1	73703	182	12.79	B11-03028.raw
sp|O94986|CE152_HUMAN	SQGLDVQEPPVK	1fmol_noBG_2	78344	331	12.79	B11-03029.raw
sp|O94986|CE152_HUMAN	SQGLDVQEPPVK	1fmol_BG_1	91994	3599	11.76	B11-03030.raw
sp|O94986|CE152_HUMAN	SQGLDVQEPPVK	1fmol_BG_2	96484	3951	11.81	B11-03031.raw
sp|O94986|CE152_HUMAN	SQGLDVQEPPVK	10fmol_noBG_1	854021	334	12.74	B11-03032.raw
sp|O94986|CE152_HUMAN	SQGLDVQEPPVK	10fmol_noBG_2	817247	334	12.74	B11-03033.raw
sp|O94986|CE152_HUMAN	SQGLDVQEPPVK	10fmol_BG_1	777298	12417	11.81	B11-03034.raw
sp|O94986|CE152_HUMAN	SQGLDVQEPPVK	10fmol_BG_2	857664	16918	11.92	B11-03035.raw
sp|O94986|CE152_HUMAN	SQGLDVQEPPVK	100fmol_noBG_1	7617671	44948	12.74	B11-03036.raw
sp|O94986|CE152_HUMAN	SQGLDVQEPPVK	100fmol_noBG_2	7212186	3029	12.68	B11-03037.raw
sp|O94986|CE152_HUMAN	SQGLDVQEPPVK	100fmol_BG_1	7232818	40985	11.81	B11-03038.raw
sp|O94986|CE152_HUMAN	SQGLDVQEPPVK	100fmol_BG_2	7206595	122720	11.97	B11-03039.raw
sp|O94986|CE152_HUMAN	SQGLDVQEPPVK	1pmol_noBG_1	81107080	122579	12.38	B11-03040.raw
sp|O94986|CE152_HUMAN	SQGLDVQEPPVK	1pmol_noBG_2	60616672	525439	12.48	B11-03041.raw
sp|O94986|CE152_HUMAN	SQGLDVQEPPVK	1pmol_BG_1	71785872	69819	11.56	B11-03042.raw
sp|O94986|CE152_HUMAN	SQGLDVQEPPVK	1pmol_BG_2	71321072	29420	11.66	B11-03043.raw
sp|O94986|CE152_HUMAN	SQGLDVQEPPVK	GluFib_1	4	132	11.61	B11-03014.raw
sp|O94986|CE152_HUMAN	SQGLDVQEPPVK	GluFib_2	8	177	12.02	B11-03015.raw
sp|O94986|CE152_HUMAN	SQGLDVQEPPVK	1amol_noBG_1	5	79	11.61	B11-03016.raw
sp|O94986|CE152_HUMAN	SQGLDVQEPPVK	1amol_noBG_2	21	238	12.12	B11-03017.raw
sp|O94986|CE152_HUMAN	SQGLDVQEPPVK	1amol_BG_1	1793	444	11.81	B11-03018.raw
sp|O94986|CE152_HUMAN	SQGLDVQEPPVK	1amol_BG_2	2099	348	11.87	B11-03019.raw
sp|O94986|CE152_HUMAN	SQGLDVQEPPVK	10amol_noBG_1	190	178	12.84	B11-03020.raw
sp|O94986|CE152_HUMAN	SQGLDVQEPPVK	10amol_noBG_2	355	32	#N/A	B11-03021.raw
sp|O94986|CE152_HUMAN	SQGLDVQEPPVK	10amol_BG_1	1957	2200	12.38	B11-03022.raw
sp|O94986|CE152_HUMAN	SQGLDVQEPPVK	10amol_BG_2	1916	152	11.86	B11-03023.raw
sp|O94986|CE152_HUMAN	SQGLDVQEPPVK	100amol_noBG_1	5074	115	12.79	B11-03024.raw
sp|O94986|CE152_HUMAN	SQGLDVQEPPVK	100amol_noBG_2	6488	129	12.84	B11-03025.raw
sp|O94986|CE152_HUMAN	SQGLDVQEPPVK	100amol_BG_1	13547	1934	11.97	B11-03026.raw
sp|O94986|CE152_HUMAN	SQGLDVQEPPVK	100amol_BG_2	9437	790	11.86	B11-03027.raw
sp|O94986|CE152_HUMAN	SQGLDVQEPPVK	1fmol_noBG_1	73703	182	12.79	B11-03028.raw
sp|O94986|CE152_HUMAN	SQGLDVQEPPVK	1fmol_noBG_2	78344	331	12.79	B11-03029.raw
sp|O94986|CE152_HUMAN	SQGLDVQEPPVK	1fmol_BG_1	91994	3599	11.81	B11-03030.raw
sp|O94986|CE152_HUMAN	SQGLDVQEPPVK	1fmol_BG_2	96484	3951	11.81	B11-03031.raw
sp|O94986|CE152_HUMAN	SQGLDVQEPPVK	10fmol_noBG_1	854021	334	12.74	B11-03032.raw
sp|O94986|CE152_HUMAN	SQGLDVQEPPVK	10fmol_noBG_2	817247	334	12.74	B11-03033.raw
sp|O94986|CE152_HUMAN	SQGLDVQEPPVK	10fmol_BG_1	777298	12417	11.81	B11-03034.raw
sp|O94986|CE152_HUMAN	SQGLDVQEPPVK	10fmol_BG_2	857664	16918	11.92	B11-03035.raw
sp|O94986|CE152_HUMAN	SQGLDVQEPPVK	100fmol_noBG_1	7617671	44948	12.74	B11-03036.raw
sp|O94986|CE152_HUMAN	SQGLDVQEPPVK	100fmol_noBG_2	7212186	3029	12.68	B11-03037.raw
sp|O94986|CE152_HUMAN	SQGLDVQEPPVK	100fmol_BG_1	7232818	40985	11.81	B11-03038.raw
sp|O94986|CE152_HUMAN	SQGLDVQEPPVK	100fmol_BG_2	7206595	122720	11.92	B11-03039.raw
sp|O94986|CE152_HUMAN	SQGLDVQEPPVK	1pmol_noBG_1	81107080	122579	12.38	B11-03040.raw
sp|O94986|CE152_HUMAN	SQGLDVQEPPVK	1pmol_noBG_2	60616672	525439	12.48	B11-03041.raw
sp|O94986|CE152_HUMAN	SQGLDVQEPPVK	1pmol_BG_1	71785872	69819	11.56	B11-03042.raw
sp|O94986|CE152_HUMAN	SQGLDVQEPPVK	1pmol_BG_2	71321072	29420	11.66	B11-03043.raw
sp|O94986|CE152_HUMAN	SQGLDVQEPPVK	GluFib_1	4	132	11.92	B11-03014.raw
sp|O94986|CE152_HUMAN	SQGLDVQEPPVK	GluFib_2	8	177	12.02	B11-03015.raw
sp|O94986|CE152_HUMAN	SQGLDVQEPPVK	1amol_noBG_1	5	79	11.61	B11-03016.raw
sp|O94986|CE152_HUMAN	SQGLDVQEPPVK	1amol_noBG_2	21	238	12.07	B11-03017.raw
sp|O94986|CE152_HUMAN	SQGLDVQEPPVK	1amol_BG_1	1793	444	11.97	B11-03018.raw
sp|O94986|CE152_HUMAN	SQGLDVQEPPVK	1amol_BG_2	2099	348	11.71	B11-03019.raw
sp|O94986|CE152_HUMAN	SQGLDVQEPPVK	10amol_noBG_1	190	178	12.99	B11-03020.raw
sp|O94986|CE152_HUMAN	SQGLDVQEPPVK	10amol_noBG_2	355	32	12.74	B11-03021.raw
sp|O94986|CE152_HUMAN	SQGLDVQEPPVK	10amol_BG_1	1957	2200	12.22	B11-03022.raw
sp|O94986|CE152_HUMAN	SQGLDVQEPPVK	10amol_BG_2	1916	152	11.97	B11-03023.raw
sp|O94986|CE152_HUMAN	SQGLDVQEPPVK	100amol_noBG_1	5074	115	12.74	B11-03024.raw
sp|O94986|CE152_HUMAN	SQGLDVQEPPVK	100amol_noBG_2	6488	129	12.74	B11-03025.raw
sp|O94986|CE152_HUMAN	SQGLDVQEPPVK	100amol_BG_1	13547	1934	11.97	B11-03026.raw
sp|O94986|CE152_HUMAN	SQGLDVQEPPVK	100amol_BG_2	9437	790	11.92	B11-03027.raw
sp|O94986|CE152_HUMAN	SQGLDVQEPPVK	1fmol_noBG_1	73703	182	12.79	B11-03028.raw
sp|O94986|CE152_HUMAN	SQGLDVQEPPVK	1fmol_noBG_2	78344	331	12.84	B11-03029.raw
sp|O94986|CE152_HUMAN	SQGLDVQEPPVK	1fmol_BG_1	91994	3599	11.76	B11-03030.raw
sp|O94986|CE152_HUMAN	SQGLDVQEPPVK	1fmol_BG_2	96484	3951	11.81	B11-03031.raw
sp|O94986|CE152_HUMAN	SQGLDVQEPPVK	10fmol_noBG_1	854021	334	12.74	B11-03032.raw
sp|O94986|CE152_HUMAN	SQGLDVQEPPVK	10fmol_noBG_2	817247	334	12.74	B11-03033.raw
sp|O94986|CE152_HUMAN	SQGLDVQEPPVK	10fmol_BG_1	777298	12417	11.81	B11-03034.raw
sp|O94986|CE152_HUMAN	SQGLDVQEPPVK	10fmol_BG_2	857664	16918	11.92	B11-03035.raw
sp|O94986|CE152_HUMAN	SQGLDVQEPPVK	100fmol_noBG_1	7617671	44948	12.74	B11-03036.raw
sp|O94986|CE152_HUMAN	SQGLDVQEPPVK	100fmol_noBG_2	7212186	3029	12.68	B11-03037.raw
sp|O94986|CE152_HUMAN	SQGLDVQEPPVK	100fmol_BG_1	7232818	40985	11.81	B11-03038.raw
sp|O94986|CE152_HUMAN	SQGLDVQEPPVK	100fmol_BG_2	7206595	122720	11.97	B11-03039.raw
sp|O94986|CE152_HUMAN	SQGLDVQEPPVK	1pmol_noBG_1	81107080	122579	12.38	B11-03040.raw
sp|O94986|CE152_HUMAN	SQGLDVQEPPVK	1pmol_noBG_2	60616672	525439	12.48	B11-03041.raw
sp|O94986|CE152_HUMAN	SQGLDVQEPPVK	1pmol_BG_1	71785872	69819	11.61	B11-03042.raw
sp|O94986|CE152_HUMAN	SQGLDVQEPPVK	1pmol_BG_2	71321072	29420	11.66	B11-03043.raw
sp|O94986|CE152_HUMAN	SQGLDVQEPPVK	GluFib_1	4	132	11.81	B11-03014.raw
sp|O94986|CE152_HUMAN	SQGLDVQEPPVK	GluFib_2	8	177	11.92	B11-03015.raw
sp|O94986|CE152_HUMAN	SQGLDVQEPPVK	1amol_noBG_1	5	79	11.61	B11-03016.raw
sp|O94986|CE152_HUMAN	SQGLDVQEPPVK	1amol_noBG_2	21	238	11.92	B11-03017.raw
sp|O94986|CE152_HUMAN	SQGLDVQEPPVK	1amol_BG_1	1793	444	12.07	B11-03018.raw
sp|O94986|CE152_HUMAN	SQGLDVQEPPVK	1amol_BG_2	2099	348	11.71	B11-03019.raw
sp|O94986|CE152_HUMAN	SQGLDVQEPPVK	10amol_noBG_1	190	178	12.84	B11-03020.raw
sp|O94986|CE152_HUMAN	SQGLDVQEPPVK	10amol_noBG_2	355	32	12.68	B11-03021.raw
sp|O94986|CE152_HUMAN	SQGLDVQEPPVK	10amol_BG_1	1957	2200	12.27	B11-03022.raw
sp|O94986|CE152_HUMAN	SQGLDVQEPPVK	10amol_BG_2	1916	152	11.97	B11-03023.raw
sp|O94986|CE152_HUMAN	SQGLDVQEPPVK	100amol_noBG_1	5074	115	12.74	B11-03024.raw
sp|O94986|CE152_HUMAN	SQGLDVQEPPVK	100amol_noBG_2	6488	129	12.74	B11-03025.raw
sp|O94986|CE152_HUMAN	SQGLDVQEPPVK	100amol_BG_1	13547	1934	11.92	B11-03026.raw
sp|O94986|CE152_HUMAN	SQGLDVQEPPVK	100amol_BG_2	9437	790	11.97	B11-03027.raw
sp|O94986|CE152_HUMAN	SQGLDVQEPPVK	1fmol_noBG_1	73703	182	12.79	B11-03028.raw
sp|O94986|CE152_HUMAN	SQGLDVQEPPVK	1fmol_noBG_2	78344	331	12.79	B11-03029.raw
sp|O94986|CE152_HUMAN	SQGLDVQEPPVK	1fmol_BG_1	91994	3599	11.76	B11-03030.raw
sp|O94986|CE152_HUMAN	SQGLDVQEPPVK	1fmol_BG_2	96484	3951	11.76	B11-03031.raw
sp|O94986|CE152_HUMAN	SQGLDVQEPPVK	10fmol_noBG_1	854021	334	12.74	B11-03032.raw
sp|O94986|CE152_HUMAN	SQGLDVQEPPVK	10fmol_noBG_2	817247	334	12.74	B11-03033.raw
sp|O94986|CE152_HUMAN	SQGLDVQEPPVK	10fmol_BG_1	777298	12417	11.81	B11-03034.raw
sp|O94986|CE152_HUMAN	SQGLDVQEPPVK	10fmol_BG_2	857664	16918	11.92	B11-03035.raw
sp|O94986|CE152_HUMAN	SQGLDVQEPPVK	100fmol_noBG_1	7617671	44948	12.74	B11-03036.raw
sp|O94986|CE152_HUMAN	SQGLDVQEPPVK	100fmol_noBG_2	7212186	3029	12.68	B11-03037.raw
sp|O94986|CE152_HUMAN	SQGLDVQEPPVK	100fmol_BG_1	7232818	40985	11.81	B11-03038.raw
sp|O94986|CE152_HUMAN	SQGLDVQEPPVK	100fmol_BG_2	7206595	122720	11.97	B11-03039.raw
sp|O94986|CE152_HUMAN	SQGLDVQEPPVK	1pmol_noBG_1	81107080	122579	12.38	B11-03040.raw
sp|O94986|CE152_HUMAN	SQGLDVQEPPVK	1pmol_noBG_2	60616672	525439	12.48	B11-03041.raw
sp|O94986|CE152_HUMAN	SQGLDVQEPPVK	1pmol_BG_1	71785872	69819	11.61	B11-03042.raw
sp|O94986|CE152_HUMAN	SQGLDVQEPPVK	1pmol_BG_2	71321072	29420	11.66	B11-03043.raw
sp|O94986|CE152_HUMAN	SQGLDVQEPPVK	GluFib_1	4	132	11.97	B11-03014.raw
sp|O94986|CE152_HUMAN	SQGLDVQEPPVK	GluFib_2	8	177	12.02	B11-03015.raw
sp|O94986|CE152_HUMAN	SQGLDVQEPPVK	1amol_noBG_1	5	79	11.61	B11-03016.raw
sp|O94986|CE152_HUMAN	SQGLDVQEPPVK	1amol_noBG_2	21	238	12.22	B11-03017.raw
sp|O94986|CE152_HUMAN	SQGLDVQEPPVK	1amol_BG_1	1793	444	12.07	B11-03018.raw
sp|O94986|CE152_HUMAN	SQGLDVQEPPVK	1amol_BG_2	2099	348	11.87	B11-03019.raw
sp|O94986|CE152_HUMAN	SQGLDVQEPPVK	10amol_noBG_1	190	178	12.94	B11-03020.raw
sp|O94986|CE152_HUMAN	SQGLDVQEPPVK	10amol_noBG_2	355	32	#N/A	B11-03021.raw
sp|O94986|CE152_HUMAN	SQGLDVQEPPVK	10amol_BG_1	1957	2200	12.33	B11-03022.raw
sp|O94986|CE152_HUMAN	SQGLDVQEPPVK	10amol_BG_2	1916	152	11.92	B11-03023.raw
sp|O94986|CE152_HUMAN	SQGLDVQEPPVK	100amol_noBG_1	5074	115	12.74	B11-03024.raw
sp|O94986|CE152_HUMAN	SQGLDVQEPPVK	100amol_noBG_2	6488	129	12.63	B11-03025.raw
sp|O94986|CE152_HUMAN	SQGLDVQEPPVK	100amol_BG_1	13547	1934	11.92	B11-03026.raw
sp|O94986|CE152_HUMAN	SQGLDVQEPPVK	100amol_BG_2	9437	790	11.92	B11-03027.raw
sp|O94986|CE152_HUMAN	SQGLDVQEPPVK	1fmol_noBG_1	73703	182	12.79	B11-03028.raw
sp|O94986|CE152_HUMAN	SQGLDVQEPPVK	1fmol_noBG_2	78344	331	12.84	B11-03029.raw
sp|O94986|CE152_HUMAN	SQGLDVQEPPVK	1fmol_BG_1	91994	3599	11.71	B11-03030.raw
sp|O94986|CE152_HUMAN	SQGLDVQEPPVK	1fmol_BG_2	96484	3951	11.81	B11-03031.raw
sp|O94986|CE152_HUMAN	SQGLDVQEPPVK	10fmol_noBG_1	854021	334	12.74	B11-03032.raw
sp|O94986|CE152_HUMAN	SQGLDVQEPPVK	10fmol_noBG_2	817247	334	12.74	B11-03033.raw
sp|O94986|CE152_HUMAN	SQGLDVQEPPVK	10fmol_BG_1	777298	12417	11.81	B11-03034.raw
sp|O94986|CE152_HUMAN	SQGLDVQEPPVK	10fmol_BG_2	857664	16918	11.92	B11-03035.raw
sp|O94986|CE152_HUMAN	SQGLDVQEPPVK	100fmol_noBG_1	7617671	44948	12.74	B11-03036.raw
sp|O94986|CE152_HUMAN	SQGLDVQEPPVK	100fmol_noBG_2	7212186	3029	12.68	B11-03037.raw
sp|O94986|CE152_HUMAN	SQGLDVQEPPVK	100fmol_BG_1	7232818	40985	11.81	B11-03038.raw
sp|O94986|CE152_HUMAN	SQGLDVQEPPVK	100fmol_BG_2	7206595	122720	11.97	B11-03039.raw
sp|O94986|CE152_HUMAN	SQGLDVQEPPVK	1pmol_noBG_1	81107080	122579	12.38	B11-03040.raw
sp|O94986|CE152_HUMAN	SQGLDVQEPPVK	1pmol_noBG_2	60616672	525439	12.48	B11-03041.raw
sp|O94986|CE152_HUMAN	SQGLDVQEPPVK	1pmol_BG_1	71785872	69819	11.61	B11-03042.raw
sp|O94986|CE152_HUMAN	SQGLDVQEPPVK	1pmol_BG_2	71321072	29420	11.66	B11-03043.raw
sp|O94986|CE152_HUMAN	SQGLDVQEPPVK	GluFib_1	4	132	11.97	B11-03014.raw
sp|O94986|CE152_HUMAN	SQGLDVQEPPVK	GluFib_2	8	177	12.22	B11-03015.raw
sp|O94986|CE152_HUMAN	SQGLDVQEPPVK	1amol_noBG_1	5	79	11.61	B11-03016.raw
sp|O94986|CE152_HUMAN	SQGLDVQEPPVK	1amol_noBG_2	21	238	11.92	B11-03017.raw
sp|O94986|CE152_HUMAN	SQGLDVQEPPVK	1amol_BG_1	1793	444	12.07	B11-03018.raw
sp|O94986|CE152_HUMAN	SQGLDVQEPPVK	1amol_BG_2	2099	348	11.71	B11-03019.raw
sp|O94986|CE152_HUMAN	SQGLDVQEPPVK	10amol_noBG_1	190	178	12.99	B11-03020.raw
sp|O94986|CE152_HUMAN	SQGLDVQEPPVK	10amol_noBG_2	355	32	#N/A	B11-03021.raw
sp|O94986|CE152_HUMAN	SQGLDVQEPPVK	10amol_BG_1	1957	2200	12.22	B11-03022.raw
sp|O94986|CE152_HUMAN	SQGLDVQEPPVK	10amol_BG_2	1916	152	11.81	B11-03023.raw
sp|O94986|CE152_HUMAN	SQGLDVQEPPVK	100amol_noBG_1	5074	115	12.74	B11-03024.raw
sp|O94986|CE152_HUMAN	SQGLDVQEPPVK	100amol_noBG_2	6488	129	12.68	B11-03025.raw
sp|O94986|CE152_HUMAN	SQGLDVQEPPVK	100amol_BG_1	13547	1934	12.02	B11-03026.raw
sp|O94986|CE152_HUMAN	SQGLDVQEPPVK	100amol_BG_2	9437	790	11.86	B11-03027.raw
sp|O94986|CE152_HUMAN	SQGLDVQEPPVK	1fmol_noBG_1	73703	182	12.79	B11-03028.raw
sp|O94986|CE152_HUMAN	SQGLDVQEPPVK	1fmol_noBG_2	78344	331	12.84	B11-03029.raw
sp|O94986|CE152_HUMAN	SQGLDVQEPPVK	1fmol_BG_1	91994	3599	11.71	B11-03030.raw
sp|O94986|CE152_HUMAN	SQGLDVQEPPVK	1fmol_BG_2	96484	3951	11.81	B11-03031.raw
sp|O94986|CE152_HUMAN	SQGLDVQEPPVK	10fmol_noBG_1	854021	334	12.74	B11-03032.raw
sp|O94986|CE152_HUMAN	SQGLDVQEPPVK	10fmol_noBG_2	817247	334	12.74	B11-03033.raw
sp|O94986|CE152_HUMAN	SQGLDVQEPPVK	10fmol_BG_1	777298	12417	11.81	B11-03034.raw
sp|O94986|CE152_HUMAN	SQGLDVQEPPVK	10fmol_BG_2	857664	16918	11.92	B11-03035.raw
sp|O94986|CE152_HUMAN	SQGLDVQEPPVK	100fmol_noBG_1	7617671	44948	12.74	B11-03036.raw
sp|O94986|CE152_HUMAN	SQGLDVQEPPVK	100fmol_noBG_2	7212186	3029	12.68	B11-03037.raw
sp|O94986|CE152_HUMAN	SQGLDVQEPPVK	100fmol_BG_1	7232818	40985	11.81	B11-03038.raw
sp|O94986|CE152_HUMAN	SQGLDVQEPPVK	100fmol_BG_2	7206595	122720	11.92	B11-03039.raw
sp|O94986|CE152_HUMAN	SQGLDVQEPPVK	1pmol_noBG_1	81107080	122579	12.38	B11-03040.raw
sp|O94986|CE152_HUMAN	SQGLDVQEPPVK	1pmol_noBG_2	60616672	525439	12.48	B11-03041.raw
sp|O94986|CE152_HUMAN	SQGLDVQEPPVK	1pmol_BG_1	71785872	69819	11.61	B11-03042.raw
sp|O94986|CE152_HUMAN	SQGLDVQEPPVK	1pmol_BG_2	71321072	29420	11.66	B11-03043.raw
sp|O43303|CE110_HUMAN	TDGIDLAR	GluFib_1	362	144	11.58	B11-03014.raw
sp|O43303|CE110_HUMAN	TDGIDLAR	GluFib_2	133	112	11.63	B11-03015.raw
sp|O43303|CE110_HUMAN	TDGIDLAR	1amol_noBG_1	578	146	11.37	B11-03016.raw
sp|O43303|CE110_HUMAN	TDGIDLAR	1amol_noBG_2	54	50	11.53	B11-03017.raw
sp|O43303|CE110_HUMAN	TDGIDLAR	1amol_BG_1	13198	14486	10.35	B11-03018.raw
sp|O43303|CE110_HUMAN	TDGIDLAR	1amol_BG_2	15005	15633	10.35	B11-03019.raw
sp|O43303|CE110_HUMAN	TDGIDLAR	10amol_noBG_1	1804	111	11.83	B11-03020.raw
sp|O43303|CE110_HUMAN	TDGIDLAR	10amol_noBG_2	2564	76	11.63	B11-03021.raw
sp|O43303|CE110_HUMAN	TDGIDLAR	10amol_BG_1	18728	16099	10.3	B11-03022.raw
sp|O43303|CE110_HUMAN	TDGIDLAR	10amol_BG_2	20407	14088	10.5	B11-03023.raw
sp|O43303|CE110_HUMAN	TDGIDLAR	100amol_noBG_1	22215	161	11.58	B11-03024.raw
sp|O43303|CE110_HUMAN	TDGIDLAR	100amol_noBG_2	19282	101	11.58	B11-03025.raw
sp|O43303|CE110_HUMAN	TDGIDLAR	100amol_BG_1	41859	14753	10.76	B11-03026.raw
sp|O43303|CE110_HUMAN	TDGIDLAR	100amol_BG_2	38792	11335	10.6	B11-03027.raw
sp|O43303|CE110_HUMAN	TDGIDLAR	1fmol_noBG_1	187828	1008	11.78	B11-03028.raw
sp|O43303|CE110_HUMAN	TDGIDLAR	1fmol_noBG_2	186961	125	11.78	B11-03029.raw
sp|O43303|CE110_HUMAN	TDGIDLAR	1fmol_BG_1	186572	10557	10.45	B11-03030.raw
sp|O43303|CE110_HUMAN	TDGIDLAR	1fmol_BG_2	207824	21046	10.55	B11-03031.raw
sp|O43303|CE110_HUMAN	TDGIDLAR	10fmol_noBG_1	1883435	11911	11.73	B11-03032.raw
sp|O43303|CE110_HUMAN	TDGIDLAR	10fmol_noBG_2	2018329	21813	11.68	B11-03033.raw
sp|O43303|CE110_HUMAN	TDGIDLAR	10fmol_BG_1	1598641	21156	10.55	B11-03034.raw
sp|O43303|CE110_HUMAN	TDGIDLAR	10fmol_BG_2	1882160	31352	10.71	B11-03035.raw
sp|O43303|CE110_HUMAN	TDGIDLAR	100fmol_noBG_1	18373536	138579	11.73	B11-03036.raw
sp|O43303|CE110_HUMAN	TDGIDLAR	100fmol_noBG_2	19317844	152358	11.53	B11-03037.raw
sp|O43303|CE110_HUMAN	TDGIDLAR	100fmol_BG_1	15510108	107580	10.55	B11-03038.raw
sp|O43303|CE110_HUMAN	TDGIDLAR	100fmol_BG_2	16257276	145558	10.71	B11-03039.raw
sp|O43303|CE110_HUMAN	TDGIDLAR	1pmol_noBG_1	205851488	2584671	11.42	B11-03040.raw
sp|O43303|CE110_HUMAN	TDGIDLAR	1pmol_noBG_2	171506176	2218873	11.58	B11-03041.raw
sp|O43303|CE110_HUMAN	TDGIDLAR	1pmol_BG_1	150766080	1257091	10.4	B11-03042.raw
sp|O43303|CE110_HUMAN	TDGIDLAR	1pmol_BG_2	154309408	1090176	10.55	B11-03043.raw
sp|O43303|CE110_HUMAN	TDGIDLAR	GluFib_1	362	144	11.53	B11-03014.raw
sp|O43303|CE110_HUMAN	TDGIDLAR	GluFib_2	133	112	11.63	B11-03015.raw
sp|O43303|CE110_HUMAN	TDGIDLAR	1amol_noBG_1	578	146	11.63	B11-03016.raw
sp|O43303|CE110_HUMAN	TDGIDLAR	1amol_noBG_2	54	50	11.42	B11-03017.raw
sp|O43303|CE110_HUMAN	TDGIDLAR	1amol_BG_1	13198	14486	10.3	B11-03018.raw
sp|O43303|CE110_HUMAN	TDGIDLAR	1amol_BG_2	15005	15633	10.45	B11-03019.raw
sp|O43303|CE110_HUMAN	TDGIDLAR	10amol_noBG_1	1804	111	11.78	B11-03020.raw
sp|O43303|CE110_HUMAN	TDGIDLAR	10amol_noBG_2	2564	76	11.63	B11-03021.raw
sp|O43303|CE110_HUMAN	TDGIDLAR	10amol_BG_1	18728	16099	10.35	B11-03022.raw
sp|O43303|CE110_HUMAN	TDGIDLAR	10amol_BG_2	20407	14088	10.5	B11-03023.raw
sp|O43303|CE110_HUMAN	TDGIDLAR	100amol_noBG_1	22215	161	11.58	B11-03024.raw
sp|O43303|CE110_HUMAN	TDGIDLAR	100amol_noBG_2	19282	101	11.58	B11-03025.raw
sp|O43303|CE110_HUMAN	TDGIDLAR	100amol_BG_1	41859	14753	10.76	B11-03026.raw
sp|O43303|CE110_HUMAN	TDGIDLAR	100amol_BG_2	38792	11335	10.65	B11-03027.raw
sp|O43303|CE110_HUMAN	TDGIDLAR	1fmol_noBG_1	187828	1008	11.78	B11-03028.raw
sp|O43303|CE110_HUMAN	TDGIDLAR	1fmol_noBG_2	186961	125	11.78	B11-03029.raw
sp|O43303|CE110_HUMAN	TDGIDLAR	1fmol_BG_1	186572	10557	10.45	B11-03030.raw
sp|O43303|CE110_HUMAN	TDGIDLAR	1fmol_BG_2	207824	21046	10.55	B11-03031.raw
sp|O43303|CE110_HUMAN	TDGIDLAR	10fmol_noBG_1	1883435	11911	11.73	B11-03032.raw
sp|O43303|CE110_HUMAN	TDGIDLAR	10fmol_noBG_2	2018329	21813	11.68	B11-03033.raw
sp|O43303|CE110_HUMAN	TDGIDLAR	10fmol_BG_1	1598641	21156	10.55	B11-03034.raw
sp|O43303|CE110_HUMAN	TDGIDLAR	10fmol_BG_2	1882160	31352	10.71	B11-03035.raw
sp|O43303|CE110_HUMAN	TDGIDLAR	100fmol_noBG_1	18373536	138579	11.73	B11-03036.raw
sp|O43303|CE110_HUMAN	TDGIDLAR	100fmol_noBG_2	19317844	152358	11.53	B11-03037.raw
sp|O43303|CE110_HUMAN	TDGIDLAR	100fmol_BG_1	15510108	107580	10.55	B11-03038.raw
sp|O43303|CE110_HUMAN	TDGIDLAR	100fmol_BG_2	16257276	145558	10.71	B11-03039.raw
sp|O43303|CE110_HUMAN	TDGIDLAR	1pmol_noBG_1	205851488	2584671	11.42	B11-03040.raw
sp|O43303|CE110_HUMAN	TDGIDLAR	1pmol_noBG_2	171506176	2218873	11.58	B11-03041.raw
sp|O43303|CE110_HUMAN	TDGIDLAR	1pmol_BG_1	150766080	1257091	10.4	B11-03042.raw
sp|O43303|CE110_HUMAN	TDGIDLAR	1pmol_BG_2	154309408	1090176	10.55	B11-03043.raw
sp|O43303|CE110_HUMAN	TDGIDLAR	GluFib_1	362	144	11.53	B11-03014.raw
sp|O43303|CE110_HUMAN	TDGIDLAR	GluFib_2	133	112	11.63	B11-03015.raw
sp|O43303|CE110_HUMAN	TDGIDLAR	1amol_noBG_1	578	146	11.37	B11-03016.raw
sp|O43303|CE110_HUMAN	TDGIDLAR	1amol_noBG_2	54	50	11.53	B11-03017.raw
sp|O43303|CE110_HUMAN	TDGIDLAR	1amol_BG_1	13198	14486	10.35	B11-03018.raw
sp|O43303|CE110_HUMAN	TDGIDLAR	1amol_BG_2	15005	15633	10.45	B11-03019.raw
sp|O43303|CE110_HUMAN	TDGIDLAR	10amol_noBG_1	1804	111	11.78	B11-03020.raw
sp|O43303|CE110_HUMAN	TDGIDLAR	10amol_noBG_2	2564	76	11.68	B11-03021.raw
sp|O43303|CE110_HUMAN	TDGIDLAR	10amol_BG_1	18728	16099	10.45	B11-03022.raw
sp|O43303|CE110_HUMAN	TDGIDLAR	10amol_BG_2	20407	14088	10.55	B11-03023.raw
sp|O43303|CE110_HUMAN	TDGIDLAR	100amol_noBG_1	22215	161	11.58	B11-03024.raw
sp|O43303|CE110_HUMAN	TDGIDLAR	100amol_noBG_2	19282	101	11.58	B11-03025.raw
sp|O43303|CE110_HUMAN	TDGIDLAR	100amol_BG_1	41859	14753	10.76	B11-03026.raw
sp|O43303|CE110_HUMAN	TDGIDLAR	100amol_BG_2	38792	11335	10.76	B11-03027.raw
sp|O43303|CE110_HUMAN	TDGIDLAR	1fmol_noBG_1	187828	1008	11.78	B11-03028.raw
sp|O43303|CE110_HUMAN	TDGIDLAR	1fmol_noBG_2	186961	125	11.78	B11-03029.raw
sp|O43303|CE110_HUMAN	TDGIDLAR	1fmol_BG_1	186572	10557	10.45	B11-03030.raw
sp|O43303|CE110_HUMAN	TDGIDLAR	1fmol_BG_2	207824	21046	10.6	B11-03031.raw
sp|O43303|CE110_HUMAN	TDGIDLAR	10fmol_noBG_1	1883435	11911	11.73	B11-03032.raw
sp|O43303|CE110_HUMAN	TDGIDLAR	10fmol_noBG_2	2018329	21813	11.68	B11-03033.raw
sp|O43303|CE110_HUMAN	TDGIDLAR	10fmol_BG_1	1598641	21156	10.55	B11-03034.raw
sp|O43303|CE110_HUMAN	TDGIDLAR	10fmol_BG_2	1882160	31352	10.71	B11-03035.raw
sp|O43303|CE110_HUMAN	TDGIDLAR	100fmol_noBG_1	18373536	138579	11.73	B11-03036.raw
sp|O43303|CE110_HUMAN	TDGIDLAR	100fmol_noBG_2	19317844	152358	11.53	B11-03037.raw
sp|O43303|CE110_HUMAN	TDGIDLAR	100fmol_BG_1	15510108	107580	10.55	B11-03038.raw
sp|O43303|CE110_HUMAN	TDGIDLAR	100fmol_BG_2	16257276	145558	10.71	B11-03039.raw
sp|O43303|CE110_HUMAN	TDGIDLAR	1pmol_noBG_1	205851488	2584671	11.42	B11-03040.raw
sp|O43303|CE110_HUMAN	TDGIDLAR	1pmol_noBG_2	171506176	2218873	11.58	B11-03041.raw
sp|O43303|CE110_HUMAN	TDGIDLAR	1pmol_BG_1	150766080	1257091	10.4	B11-03042.raw
sp|O43303|CE110_HUMAN	TDGIDLAR	1pmol_BG_2	154309408	1090176	10.55	B11-03043.raw
sp|O43303|CE110_HUMAN	TDGIDLAR	GluFib_1	362	144	11.58	B11-03014.raw
sp|O43303|CE110_HUMAN	TDGIDLAR	GluFib_2	133	112	11.63	B11-03015.raw
sp|O43303|CE110_HUMAN	TDGIDLAR	1amol_noBG_1	578	146	11.68	B11-03016.raw
sp|O43303|CE110_HUMAN	TDGIDLAR	1amol_noBG_2	54	50	11.42	B11-03017.raw
sp|O43303|CE110_HUMAN	TDGIDLAR	1amol_BG_1	13198	14486	10.3	B11-03018.raw
sp|O43303|CE110_HUMAN	TDGIDLAR	1amol_BG_2	15005	15633	10.45	B11-03019.raw
sp|O43303|CE110_HUMAN	TDGIDLAR	10amol_noBG_1	1804	111	11.73	B11-03020.raw
sp|O43303|CE110_HUMAN	TDGIDLAR	10amol_noBG_2	2564	76	11.58	B11-03021.raw
sp|O43303|CE110_HUMAN	TDGIDLAR	10amol_BG_1	18728	16099	10.3	B11-03022.raw
sp|O43303|CE110_HUMAN	TDGIDLAR	10amol_BG_2	20407	14088	10.35	B11-03023.raw
sp|O43303|CE110_HUMAN	TDGIDLAR	100amol_noBG_1	22215	161	11.58	B11-03024.raw
sp|O43303|CE110_HUMAN	TDGIDLAR	100amol_noBG_2	19282	101	11.58	B11-03025.raw
sp|O43303|CE110_HUMAN	TDGIDLAR	100amol_BG_1	41859	14753	10.71	B11-03026.raw
sp|O43303|CE110_HUMAN	TDGIDLAR	100amol_BG_2	38792	11335	10.6	B11-03027.raw
sp|O43303|CE110_HUMAN	TDGIDLAR	1fmol_noBG_1	187828	1008	11.78	B11-03028.raw
sp|O43303|CE110_HUMAN	TDGIDLAR	1fmol_noBG_2	186961	125	11.78	B11-03029.raw
sp|O43303|CE110_HUMAN	TDGIDLAR	1fmol_BG_1	186572	10557	10.45	B11-03030.raw
sp|O43303|CE110_HUMAN	TDGIDLAR	1fmol_BG_2	207824	21046	10.55	B11-03031.raw
sp|O43303|CE110_HUMAN	TDGIDLAR	10fmol_noBG_1	1883435	11911	11.73	B11-03032.raw
sp|O43303|CE110_HUMAN	TDGIDLAR	10fmol_noBG_2	2018329	21813	11.68	B11-03033.raw
sp|O43303|CE110_HUMAN	TDGIDLAR	10fmol_BG_1	1598641	21156	10.55	B11-03034.raw
sp|O43303|CE110_HUMAN	TDGIDLAR	10fmol_BG_2	1882160	31352	10.71	B11-03035.raw
sp|O43303|CE110_HUMAN	TDGIDLAR	100fmol_noBG_1	18373536	138579	11.73	B11-03036.raw
sp|O43303|CE110_HUMAN	TDGIDLAR	100fmol_noBG_2	19317844	152358	11.53	B11-03037.raw
sp|O43303|CE110_HUMAN	TDGIDLAR	100fmol_BG_1	15510108	107580	10.55	B11-03038.raw
sp|O43303|CE110_HUMAN	TDGIDLAR	100fmol_BG_2	16257276	145558	10.71	B11-03039.raw
sp|O43303|CE110_HUMAN	TDGIDLAR	1pmol_noBG_1	205851488	2584671	11.42	B11-03040.raw
sp|O43303|CE110_HUMAN	TDGIDLAR	1pmol_noBG_2	171506176	2218873	11.58	B11-03041.raw
sp|O43303|CE110_HUMAN	TDGIDLAR	1pmol_BG_1	150766080	1257091	10.4	B11-03042.raw
sp|O43303|CE110_HUMAN	TDGIDLAR	1pmol_BG_2	154309408	1090176	10.55	B11-03043.raw
sp|O43303|CE110_HUMAN	TDGIDLAR	GluFib_1	362	144	11.47	B11-03014.raw
sp|O43303|CE110_HUMAN	TDGIDLAR	GluFib_2	133	112	11.58	B11-03015.raw
sp|O43303|CE110_HUMAN	TDGIDLAR	1amol_noBG_1	578	146	11.63	B11-03016.raw
sp|O43303|CE110_HUMAN	TDGIDLAR	1amol_noBG_2	54	50	11.53	B11-03017.raw
sp|O43303|CE110_HUMAN	TDGIDLAR	1amol_BG_1	13198	14486	10.35	B11-03018.raw
sp|O43303|CE110_HUMAN	TDGIDLAR	1amol_BG_2	15005	15633	10.35	B11-03019.raw
sp|O43303|CE110_HUMAN	TDGIDLAR	10amol_noBG_1	1804	111	11.68	B11-03020.raw
sp|O43303|CE110_HUMAN	TDGIDLAR	10amol_noBG_2	2564	76	#N/A	B11-03021.raw
sp|O43303|CE110_HUMAN	TDGIDLAR	10amol_BG_1	18728	16099	10.19	B11-03022.raw
sp|O43303|CE110_HUMAN	TDGIDLAR	10amol_BG_2	20407	14088	10.35	B11-03023.raw
sp|O43303|CE110_HUMAN	TDGIDLAR	100amol_noBG_1	22215	161	#N/A	B11-03024.raw
sp|O43303|CE110_HUMAN	TDGIDLAR	100amol_noBG_2	19282	101	#N/A	B11-03025.raw
sp|O43303|CE110_HUMAN	TDGIDLAR	100amol_BG_1	41859	14753	10.6	B11-03026.raw
sp|O43303|CE110_HUMAN	TDGIDLAR	100amol_BG_2	38792	11335	10.55	B11-03027.raw
sp|O43303|CE110_HUMAN	TDGIDLAR	1fmol_noBG_1	187828	1008	#N/A	B11-03028.raw
sp|O43303|CE110_HUMAN	TDGIDLAR	1fmol_noBG_2	186961	125	#N/A	B11-03029.raw
sp|O43303|CE110_HUMAN	TDGIDLAR	1fmol_BG_1	186572	10557	#N/A	B11-03030.raw
sp|O43303|CE110_HUMAN	TDGIDLAR	1fmol_BG_2	207824	21046	10.45	B11-03031.raw
sp|O43303|CE110_HUMAN	TDGIDLAR	10fmol_noBG_1	1883435	11911	#N/A	B11-03032.raw
sp|O43303|CE110_HUMAN	TDGIDLAR	10fmol_noBG_2	2018329	21813	#N/A	B11-03033.raw
sp|O43303|CE110_HUMAN	TDGIDLAR	10fmol_BG_1	1598641	21156	10.55	B11-03034.raw
sp|O43303|CE110_HUMAN	TDGIDLAR	10fmol_BG_2	1882160	31352	10.66	B11-03035.raw
sp|O43303|CE110_HUMAN	TDGIDLAR	100fmol_noBG_1	18373536	138579	#N/A	B11-03036.raw
sp|O43303|CE110_HUMAN	TDGIDLAR	100fmol_noBG_2	19317844	152358	#N/A	B11-03037.raw
sp|O43303|CE110_HUMAN	TDGIDLAR	100fmol_BG_1	15510108	107580	#N/A	B11-03038.raw
sp|O43303|CE110_HUMAN	TDGIDLAR	100fmol_BG_2	16257276	145558	#N/A	B11-03039.raw
sp|O43303|CE110_HUMAN	TDGIDLAR	1pmol_noBG_1	205851488	2584671	#N/A	B11-03040.raw
sp|O43303|CE110_HUMAN	TDGIDLAR	1pmol_noBG_2	171506176	2218873	11.58	B11-03041.raw
sp|O43303|CE110_HUMAN	TDGIDLAR	1pmol_BG_1	150766080	1257091	#N/A	B11-03042.raw
sp|O43303|CE110_HUMAN	TDGIDLAR	1pmol_BG_2	154309408	1090176	#N/A	B11-03043.raw
sp|O43303|CE110_HUMAN	TDGIDLAR	GluFib_1	362	144	11.42	B11-03014.raw
sp|O43303|CE110_HUMAN	TDGIDLAR	GluFib_2	133	112	11.73	B11-03015.raw
sp|O43303|CE110_HUMAN	TDGIDLAR	1amol_noBG_1	578	146	11.47	B11-03016.raw
sp|O43303|CE110_HUMAN	TDGIDLAR	1amol_noBG_2	54	50	11.47	B11-03017.raw
sp|O43303|CE110_HUMAN	TDGIDLAR	1amol_BG_1	13198	14486	10.25	B11-03018.raw
sp|O43303|CE110_HUMAN	TDGIDLAR	1amol_BG_2	15005	15633	10.4	B11-03019.raw
sp|O43303|CE110_HUMAN	TDGIDLAR	10amol_noBG_1	1804	111	11.94	B11-03020.raw
sp|O43303|CE110_HUMAN	TDGIDLAR	10amol_noBG_2	2564	76	#N/A	B11-03021.raw
sp|O43303|CE110_HUMAN	TDGIDLAR	10amol_BG_1	18728	16099	10.35	B11-03022.raw
sp|O43303|CE110_HUMAN	TDGIDLAR	10amol_BG_2	20407	14088	10.55	B11-03023.raw
sp|O43303|CE110_HUMAN	TDGIDLAR	100amol_noBG_1	22215	161	#N/A	B11-03024.raw
sp|O43303|CE110_HUMAN	TDGIDLAR	100amol_noBG_2	19282	101	#N/A	B11-03025.raw
sp|O43303|CE110_HUMAN	TDGIDLAR	100amol_BG_1	41859	14753	10.71	B11-03026.raw
sp|O43303|CE110_HUMAN	TDGIDLAR	100amol_BG_2	38792	11335	10.76	B11-03027.raw
sp|O43303|CE110_HUMAN	TDGIDLAR	1fmol_noBG_1	187828	1008	#N/A	B11-03028.raw
sp|O43303|CE110_HUMAN	TDGIDLAR	1fmol_noBG_2	186961	125	#N/A	B11-03029.raw
sp|O43303|CE110_HUMAN	TDGIDLAR	1fmol_BG_1	186572	10557	#N/A	B11-03030.raw
sp|O43303|CE110_HUMAN	TDGIDLAR	1fmol_BG_2	207824	21046	10.55	B11-03031.raw
sp|O43303|CE110_HUMAN	TDGIDLAR	10fmol_noBG_1	1883435	11911	#N/A	B11-03032.raw
sp|O43303|CE110_HUMAN	TDGIDLAR	10fmol_noBG_2	2018329	21813	#N/A	B11-03033.raw
sp|O43303|CE110_HUMAN	TDGIDLAR	10fmol_BG_1	1598641	21156	10.5	B11-03034.raw
sp|O43303|CE110_HUMAN	TDGIDLAR	10fmol_BG_2	1882160	31352	#N/A	B11-03035.raw
sp|O43303|CE110_HUMAN	TDGIDLAR	100fmol_noBG_1	18373536	138579	#N/A	B11-03036.raw
sp|O43303|CE110_HUMAN	TDGIDLAR	100fmol_noBG_2	19317844	152358	#N/A	B11-03037.raw
sp|O43303|CE110_HUMAN	TDGIDLAR	100fmol_BG_1	15510108	107580	#N/A	B11-03038.raw
sp|O43303|CE110_HUMAN	TDGIDLAR	100fmol_BG_2	16257276	145558	#N/A	B11-03039.raw
sp|O43303|CE110_HUMAN	TDGIDLAR	1pmol_noBG_1	205851488	2584671	#N/A	B11-03040.raw
sp|O43303|CE110_HUMAN	TDGIDLAR	1pmol_noBG_2	171506176	2218873	#N/A	B11-03041.raw
sp|O43303|CE110_HUMAN	TDGIDLAR	1pmol_BG_1	150766080	1257091	#N/A	B11-03042.raw
sp|O43303|CE110_HUMAN	TDGIDLAR	1pmol_BG_2	154309408	1090176	#N/A	B11-03043.raw
sp|O43303|CE110_HUMAN	VQEILDNVQVR	GluFib_1	4	116	17.14	B11-03014.raw
sp|O43303|CE110_HUMAN	VQEILDNVQVR	GluFib_2	6	112	17.14	B11-03015.raw
sp|O43303|CE110_HUMAN	VQEILDNVQVR	1amol_noBG_1	2	65	16.58	B11-03016.raw
sp|O43303|CE110_HUMAN	VQEILDNVQVR	1amol_noBG_2	5	179	17.25	B11-03017.raw
sp|O43303|CE110_HUMAN	VQEILDNVQVR	1amol_BG_1	4784	2717	15.97	B11-03018.raw
sp|O43303|CE110_HUMAN	VQEILDNVQVR	1amol_BG_2	8658	12444	16.02	B11-03019.raw
sp|O43303|CE110_HUMAN	VQEILDNVQVR	10amol_noBG_1	527	33	17.35	B11-03020.raw
sp|O43303|CE110_HUMAN	VQEILDNVQVR	10amol_noBG_2	168	144	17.4	B11-03021.raw
sp|O43303|CE110_HUMAN	VQEILDNVQVR	10amol_BG_1	11560	4417	16.12	B11-03022.raw
sp|O43303|CE110_HUMAN	VQEILDNVQVR	10amol_BG_2	13230	6556	16.12	B11-03023.raw
sp|O43303|CE110_HUMAN	VQEILDNVQVR	100amol_noBG_1	6568	66	17.19	B11-03024.raw
sp|O43303|CE110_HUMAN	VQEILDNVQVR	100amol_noBG_2	5955	90	17.19	B11-03025.raw
sp|O43303|CE110_HUMAN	VQEILDNVQVR	100amol_BG_1	22125	9427	16.22	B11-03026.raw
sp|O43303|CE110_HUMAN	VQEILDNVQVR	100amol_BG_2	23377	3459	16.27	B11-03027.raw
sp|O43303|CE110_HUMAN	VQEILDNVQVR	1fmol_noBG_1	74955	133	17.14	B11-03028.raw
sp|O43303|CE110_HUMAN	VQEILDNVQVR	1fmol_noBG_2	66827	135	17.25	B11-03029.raw
sp|O43303|CE110_HUMAN	VQEILDNVQVR	1fmol_BG_1	112845	2747	16.22	B11-03030.raw
sp|O43303|CE110_HUMAN	VQEILDNVQVR	1fmol_BG_2	133923	3829	16.12	B11-03031.raw
sp|O43303|CE110_HUMAN	VQEILDNVQVR	10fmol_noBG_1	1033073	4411	17.14	B11-03032.raw
sp|O43303|CE110_HUMAN	VQEILDNVQVR	10fmol_noBG_2	998244	179	17.19	B11-03033.raw
sp|O43303|CE110_HUMAN	VQEILDNVQVR	10fmol_BG_1	899766	7257	16.17	B11-03034.raw
sp|O43303|CE110_HUMAN	VQEILDNVQVR	10fmol_BG_2	1033776	11002	16.17	B11-03035.raw
sp|O43303|CE110_HUMAN	VQEILDNVQVR	100fmol_noBG_1	9473810	14097	17.14	B11-03036.raw
sp|O43303|CE110_HUMAN	VQEILDNVQVR	100fmol_noBG_2	8204451	97248	17.09	B11-03037.raw
sp|O43303|CE110_HUMAN	VQEILDNVQVR	100fmol_BG_1	7433368	11837	16.17	B11-03038.raw
sp|O43303|CE110_HUMAN	VQEILDNVQVR	100fmol_BG_2	9030232	35408	16.12	B11-03039.raw
sp|O43303|CE110_HUMAN	VQEILDNVQVR	1pmol_noBG_1	90961072	109464	16.58	B11-03040.raw
sp|O43303|CE110_HUMAN	VQEILDNVQVR	1pmol_noBG_2	15632738	3848	16.84	B11-03041.raw
sp|O43303|CE110_HUMAN	VQEILDNVQVR	1pmol_BG_1	89899264	446813	15.97	B11-03042.raw
sp|O43303|CE110_HUMAN	VQEILDNVQVR	1pmol_BG_2	93692336	787138	16.12	B11-03043.raw
sp|O43303|CE110_HUMAN	VQEILDNVQVR	GluFib_1	4	116	17.25	B11-03014.raw
sp|O43303|CE110_HUMAN	VQEILDNVQVR	GluFib_2	6	112	17.14	B11-03015.raw
sp|O43303|CE110_HUMAN	VQEILDNVQVR	1amol_noBG_1	2	65	16.73	B11-03016.raw
sp|O43303|CE110_HUMAN	VQEILDNVQVR	1amol_noBG_2	5	179	17.4	B11-03017.raw
sp|O43303|CE110_HUMAN	VQEILDNVQVR	1amol_BG_1	4784	2717	15.91	B11-03018.raw
sp|O43303|CE110_HUMAN	VQEILDNVQVR	1amol_BG_2	8658	12444	16.02	B11-03019.raw
sp|O43303|CE110_HUMAN	VQEILDNVQVR	10amol_noBG_1	527	33	17.35	B11-03020.raw
sp|O43303|CE110_HUMAN	VQEILDNVQVR	10amol_noBG_2	168	144	17.14	B11-03021.raw
sp|O43303|CE110_HUMAN	VQEILDNVQVR	10amol_BG_1	11560	4417	16.02	B11-03022.raw
sp|O43303|CE110_HUMAN	VQEILDNVQVR	10amol_BG_2	13230	6556	16.02	B11-03023.raw
sp|O43303|CE110_HUMAN	VQEILDNVQVR	100amol_noBG_1	6568	66	17.14	B11-03024.raw
sp|O43303|CE110_HUMAN	VQEILDNVQVR	100amol_noBG_2	5955	90	17.19	B11-03025.raw
sp|O43303|CE110_HUMAN	VQEILDNVQVR	100amol_BG_1	22125	9427	16.27	B11-03026.raw
sp|O43303|CE110_HUMAN	VQEILDNVQVR	100amol_BG_2	23377	3459	16.27	B11-03027.raw
sp|O43303|CE110_HUMAN	VQEILDNVQVR	1fmol_noBG_1	74955	133	17.19	B11-03028.raw
sp|O43303|CE110_HUMAN	VQEILDNVQVR	1fmol_noBG_2	66827	135	17.25	B11-03029.raw
sp|O43303|CE110_HUMAN	VQEILDNVQVR	1fmol_BG_1	112845	2747	16.22	B11-03030.raw
sp|O43303|CE110_HUMAN	VQEILDNVQVR	1fmol_BG_2	133923	3829	16.12	B11-03031.raw
sp|O43303|CE110_HUMAN	VQEILDNVQVR	10fmol_noBG_1	1033073	4411	17.14	B11-03032.raw
sp|O43303|CE110_HUMAN	VQEILDNVQVR	10fmol_noBG_2	998244	179	17.19	B11-03033.raw
sp|O43303|CE110_HUMAN	VQEILDNVQVR	10fmol_BG_1	899766	7257	16.17	B11-03034.raw
sp|O43303|CE110_HUMAN	VQEILDNVQVR	10fmol_BG_2	1033776	11002	16.22	B11-03035.raw
sp|O43303|CE110_HUMAN	VQEILDNVQVR	100fmol_noBG_1	9473810	14097	17.14	B11-03036.raw
sp|O43303|CE110_HUMAN	VQEILDNVQVR	100fmol_noBG_2	8204451	97248	17.09	B11-03037.raw
sp|O43303|CE110_HUMAN	VQEILDNVQVR	100fmol_BG_1	7433368	11837	16.17	B11-03038.raw
sp|O43303|CE110_HUMAN	VQEILDNVQVR	100fmol_BG_2	9030232	35408	16.12	B11-03039.raw
sp|O43303|CE110_HUMAN	VQEILDNVQVR	1pmol_noBG_1	90961072	109464	16.58	B11-03040.raw
sp|O43303|CE110_HUMAN	VQEILDNVQVR	1pmol_noBG_2	15632738	3848	16.84	B11-03041.raw
sp|O43303|CE110_HUMAN	VQEILDNVQVR	1pmol_BG_1	89899264	446813	15.97	B11-03042.raw
sp|O43303|CE110_HUMAN	VQEILDNVQVR	1pmol_BG_2	93692336	787138	16.07	B11-03043.raw
sp|O43303|CE110_HUMAN	VQEILDNVQVR	GluFib_1	4	116	17.25	B11-03014.raw
sp|O43303|CE110_HUMAN	VQEILDNVQVR	GluFib_2	6	112	17.14	B11-03015.raw
sp|O43303|CE110_HUMAN	VQEILDNVQVR	1amol_noBG_1	2	65	16.73	B11-03016.raw
sp|O43303|CE110_HUMAN	VQEILDNVQVR	1amol_noBG_2	5	179	17.25	B11-03017.raw
sp|O43303|CE110_HUMAN	VQEILDNVQVR	1amol_BG_1	4784	2717	15.81	B11-03018.raw
sp|O43303|CE110_HUMAN	VQEILDNVQVR	1amol_BG_2	8658	12444	15.97	B11-03019.raw
sp|O43303|CE110_HUMAN	VQEILDNVQVR	10amol_noBG_1	527	33	17.35	B11-03020.raw
sp|O43303|CE110_HUMAN	VQEILDNVQVR	10amol_noBG_2	168	144	17.14	B11-03021.raw
sp|O43303|CE110_HUMAN	VQEILDNVQVR	10amol_BG_1	11560	4417	16.07	B11-03022.raw
sp|O43303|CE110_HUMAN	VQEILDNVQVR	10amol_BG_2	13230	6556	16.07	B11-03023.raw
sp|O43303|CE110_HUMAN	VQEILDNVQVR	100amol_noBG_1	6568	66	17.19	B11-03024.raw
sp|O43303|CE110_HUMAN	VQEILDNVQVR	100amol_noBG_2	5955	90	17.14	B11-03025.raw
sp|O43303|CE110_HUMAN	VQEILDNVQVR	100amol_BG_1	22125	9427	16.27	B11-03026.raw
sp|O43303|CE110_HUMAN	VQEILDNVQVR	100amol_BG_2	23377	3459	16.17	B11-03027.raw
sp|O43303|CE110_HUMAN	VQEILDNVQVR	1fmol_noBG_1	74955	133	17.19	B11-03028.raw
sp|O43303|CE110_HUMAN	VQEILDNVQVR	1fmol_noBG_2	66827	135	17.25	B11-03029.raw
sp|O43303|CE110_HUMAN	VQEILDNVQVR	1fmol_BG_1	112845	2747	16.17	B11-03030.raw
sp|O43303|CE110_HUMAN	VQEILDNVQVR	1fmol_BG_2	133923	3829	16.12	B11-03031.raw
sp|O43303|CE110_HUMAN	VQEILDNVQVR	10fmol_noBG_1	1033073	4411	17.19	B11-03032.raw
sp|O43303|CE110_HUMAN	VQEILDNVQVR	10fmol_noBG_2	998244	179	17.19	B11-03033.raw
sp|O43303|CE110_HUMAN	VQEILDNVQVR	10fmol_BG_1	899766	7257	16.17	B11-03034.raw
sp|O43303|CE110_HUMAN	VQEILDNVQVR	10fmol_BG_2	1033776	11002	16.22	B11-03035.raw
sp|O43303|CE110_HUMAN	VQEILDNVQVR	100fmol_noBG_1	9473810	14097	17.14	B11-03036.raw
sp|O43303|CE110_HUMAN	VQEILDNVQVR	100fmol_noBG_2	8204451	97248	17.09	B11-03037.raw
sp|O43303|CE110_HUMAN	VQEILDNVQVR	100fmol_BG_1	7433368	11837	16.17	B11-03038.raw
sp|O43303|CE110_HUMAN	VQEILDNVQVR	100fmol_BG_2	9030232	35408	16.12	B11-03039.raw
sp|O43303|CE110_HUMAN	VQEILDNVQVR	1pmol_noBG_1	90961072	109464	16.58	B11-03040.raw
sp|O43303|CE110_HUMAN	VQEILDNVQVR	1pmol_noBG_2	15632738	3848	16.84	B11-03041.raw
sp|O43303|CE110_HUMAN	VQEILDNVQVR	1pmol_BG_1	89899264	446813	15.97	B11-03042.raw
sp|O43303|CE110_HUMAN	VQEILDNVQVR	1pmol_BG_2	93692336	787138	16.07	B11-03043.raw
sp|O43303|CE110_HUMAN	VQEILDNVQVR	GluFib_1	4	116	17.14	B11-03014.raw
sp|O43303|CE110_HUMAN	VQEILDNVQVR	GluFib_2	6	112	17.14	B11-03015.raw
sp|O43303|CE110_HUMAN	VQEILDNVQVR	1amol_noBG_1	2	65	16.58	B11-03016.raw
sp|O43303|CE110_HUMAN	VQEILDNVQVR	1amol_noBG_2	5	179	17.25	B11-03017.raw
sp|O43303|CE110_HUMAN	VQEILDNVQVR	1amol_BG_1	4784	2717	15.97	B11-03018.raw
sp|O43303|CE110_HUMAN	VQEILDNVQVR	1amol_BG_2	8658	12444	15.97	B11-03019.raw
sp|O43303|CE110_HUMAN	VQEILDNVQVR	10amol_noBG_1	527	33	17.35	B11-03020.raw
sp|O43303|CE110_HUMAN	VQEILDNVQVR	10amol_noBG_2	168	144	17.3	B11-03021.raw
sp|O43303|CE110_HUMAN	VQEILDNVQVR	10amol_BG_1	11560	4417	16.17	B11-03022.raw
sp|O43303|CE110_HUMAN	VQEILDNVQVR	10amol_BG_2	13230	6556	16.17	B11-03023.raw
sp|O43303|CE110_HUMAN	VQEILDNVQVR	100amol_noBG_1	6568	66	17.19	B11-03024.raw
sp|O43303|CE110_HUMAN	VQEILDNVQVR	100amol_noBG_2	5955	90	17.25	B11-03025.raw
sp|O43303|CE110_HUMAN	VQEILDNVQVR	100amol_BG_1	22125	9427	16.22	B11-03026.raw
sp|O43303|CE110_HUMAN	VQEILDNVQVR	100amol_BG_2	23377	3459	16.43	B11-03027.raw
sp|O43303|CE110_HUMAN	VQEILDNVQVR	1fmol_noBG_1	74955	133	17.19	B11-03028.raw
sp|O43303|CE110_HUMAN	VQEILDNVQVR	1fmol_noBG_2	66827	135	17.25	B11-03029.raw
sp|O43303|CE110_HUMAN	VQEILDNVQVR	1fmol_BG_1	112845	2747	16.17	B11-03030.raw
sp|O43303|CE110_HUMAN	VQEILDNVQVR	1fmol_BG_2	133923	3829	16.12	B11-03031.raw
sp|O43303|CE110_HUMAN	VQEILDNVQVR	10fmol_noBG_1	1033073	4411	17.14	B11-03032.raw
sp|O43303|CE110_HUMAN	VQEILDNVQVR	10fmol_noBG_2	998244	179	17.14	B11-03033.raw
sp|O43303|CE110_HUMAN	VQEILDNVQVR	10fmol_BG_1	899766	7257	16.22	B11-03034.raw
sp|O43303|CE110_HUMAN	VQEILDNVQVR	10fmol_BG_2	1033776	11002	16.22	B11-03035.raw
sp|O43303|CE110_HUMAN	VQEILDNVQVR	100fmol_noBG_1	9473810	14097	17.14	B11-03036.raw
sp|O43303|CE110_HUMAN	VQEILDNVQVR	100fmol_noBG_2	8204451	97248	17.09	B11-03037.raw
sp|O43303|CE110_HUMAN	VQEILDNVQVR	100fmol_BG_1	7433368	11837	16.17	B11-03038.raw
sp|O43303|CE110_HUMAN	VQEILDNVQVR	100fmol_BG_2	9030232	35408	16.12	B11-03039.raw
sp|O43303|CE110_HUMAN	VQEILDNVQVR	1pmol_noBG_1	90961072	109464	16.58	B11-03040.raw
sp|O43303|CE110_HUMAN	VQEILDNVQVR	1pmol_noBG_2	15632738	3848	16.84	B11-03041.raw
sp|O43303|CE110_HUMAN	VQEILDNVQVR	1pmol_BG_1	89899264	446813	16.02	B11-03042.raw
sp|O43303|CE110_HUMAN	VQEILDNVQVR	1pmol_BG_2	93692336	787138	16.12	B11-03043.raw
sp|O43303|CE110_HUMAN	VQEILDNVQVR	GluFib_1	4	116	17.3	B11-03014.raw
sp|O43303|CE110_HUMAN	VQEILDNVQVR	GluFib_2	6	112	17.14	B11-03015.raw
sp|O43303|CE110_HUMAN	VQEILDNVQVR	1amol_noBG_1	2	65	16.58	B11-03016.raw
sp|O43303|CE110_HUMAN	VQEILDNVQVR	1amol_noBG_2	5	179	16.99	B11-03017.raw
sp|O43303|CE110_HUMAN	VQEILDNVQVR	1amol_BG_1	4784	2717	15.91	B11-03018.raw
sp|O43303|CE110_HUMAN	VQEILDNVQVR	1amol_BG_2	8658	12444	16.17	B11-03019.raw
sp|O43303|CE110_HUMAN	VQEILDNVQVR	10amol_noBG_1	527	33	#N/A	B11-03020.raw
sp|O43303|CE110_HUMAN	VQEILDNVQVR	10amol_noBG_2	168	144	17.14	B11-03021.raw
sp|O43303|CE110_HUMAN	VQEILDNVQVR	10amol_BG_1	11560	4417	16.07	B11-03022.raw
sp|O43303|CE110_HUMAN	VQEILDNVQVR	10amol_BG_2	13230	6556	15.76	B11-03023.raw
sp|O43303|CE110_HUMAN	VQEILDNVQVR	100amol_noBG_1	6568	66	#N/A	B11-03024.raw
sp|O43303|CE110_HUMAN	VQEILDNVQVR	100amol_noBG_2	5955	90	#N/A	B11-03025.raw
sp|O43303|CE110_HUMAN	VQEILDNVQVR	100amol_BG_1	22125	9427	16.17	B11-03026.raw
sp|O43303|CE110_HUMAN	VQEILDNVQVR	100amol_BG_2	23377	3459	16.48	B11-03027.raw
sp|O43303|CE110_HUMAN	VQEILDNVQVR	1fmol_noBG_1	74955	133	17.14	B11-03028.raw
sp|O43303|CE110_HUMAN	VQEILDNVQVR	1fmol_noBG_2	66827	135	17.19	B11-03029.raw
sp|O43303|CE110_HUMAN	VQEILDNVQVR	1fmol_BG_1	112845	2747	16.22	B11-03030.raw
sp|O43303|CE110_HUMAN	VQEILDNVQVR	1fmol_BG_2	133923	3829	#N/A	B11-03031.raw
sp|O43303|CE110_HUMAN	VQEILDNVQVR	10fmol_noBG_1	1033073	4411	17.14	B11-03032.raw
sp|O43303|CE110_HUMAN	VQEILDNVQVR	10fmol_noBG_2	998244	179	17.19	B11-03033.raw
sp|O43303|CE110_HUMAN	VQEILDNVQVR	10fmol_BG_1	899766	7257	16.22	B11-03034.raw
sp|O43303|CE110_HUMAN	VQEILDNVQVR	10fmol_BG_2	1033776	11002	16.22	B11-03035.raw
sp|O43303|CE110_HUMAN	VQEILDNVQVR	100fmol_noBG_1	9473810	14097	17.14	B11-03036.raw
sp|O43303|CE110_HUMAN	VQEILDNVQVR	100fmol_noBG_2	8204451	97248	17.14	B11-03037.raw
sp|O43303|CE110_HUMAN	VQEILDNVQVR	100fmol_BG_1	7433368	11837	16.22	B11-03038.raw
sp|O43303|CE110_HUMAN	VQEILDNVQVR	100fmol_BG_2	9030232	35408	16.12	B11-03039.raw
sp|O43303|CE110_HUMAN	VQEILDNVQVR	1pmol_noBG_1	90961072	109464	16.58	B11-03040.raw
sp|O43303|CE110_HUMAN	VQEILDNVQVR	1pmol_noBG_2	15632738	3848	16.84	B11-03041.raw
sp|O43303|CE110_HUMAN	VQEILDNVQVR	1pmol_BG_1	89899264	446813	15.97	B11-03042.raw
sp|O43303|CE110_HUMAN	VQEILDNVQVR	1pmol_BG_2	93692336	787138	16.12	B11-03043.raw
sp|O43303|CE110_HUMAN	VQEILDNVQVR	GluFib_1	4	116	17.3	B11-03014.raw
sp|O43303|CE110_HUMAN	VQEILDNVQVR	GluFib_2	6	112	17.14	B11-03015.raw
sp|O43303|CE110_HUMAN	VQEILDNVQVR	1amol_noBG_1	2	65	16.58	B11-03016.raw
sp|O43303|CE110_HUMAN	VQEILDNVQVR	1amol_noBG_2	5	179	16.99	B11-03017.raw
sp|O43303|CE110_HUMAN	VQEILDNVQVR	1amol_BG_1	4784	2717	15.81	B11-03018.raw
sp|O43303|CE110_HUMAN	VQEILDNVQVR	1amol_BG_2	8658	12444	16.17	B11-03019.raw
sp|O43303|CE110_HUMAN	VQEILDNVQVR	10amol_noBG_1	527	33	#N/A	B11-03020.raw
sp|O43303|CE110_HUMAN	VQEILDNVQVR	10amol_noBG_2	168	144	17.3	B11-03021.raw
sp|O43303|CE110_HUMAN	VQEILDNVQVR	10amol_BG_1	11560	4417	16.17	B11-03022.raw
sp|O43303|CE110_HUMAN	VQEILDNVQVR	10amol_BG_2	13230	6556	15.91	B11-03023.raw
sp|O43303|CE110_HUMAN	VQEILDNVQVR	100amol_noBG_1	6568	66	#N/A	B11-03024.raw
sp|O43303|CE110_HUMAN	VQEILDNVQVR	100amol_noBG_2	5955	90	#N/A	B11-03025.raw
sp|O43303|CE110_HUMAN	VQEILDNVQVR	100amol_BG_1	22125	9427	16.17	B11-03026.raw
sp|O43303|CE110_HUMAN	VQEILDNVQVR	100amol_BG_2	23377	3459	16.07	B11-03027.raw
sp|O43303|CE110_HUMAN	VQEILDNVQVR	1fmol_noBG_1	74955	133	17.14	B11-03028.raw
sp|O43303|CE110_HUMAN	VQEILDNVQVR	1fmol_noBG_2	66827	135	17.19	B11-03029.raw
sp|O43303|CE110_HUMAN	VQEILDNVQVR	1fmol_BG_1	112845	2747	#N/A	B11-03030.raw
sp|O43303|CE110_HUMAN	VQEILDNVQVR	1fmol_BG_2	133923	3829	16.07	B11-03031.raw
sp|O43303|CE110_HUMAN	VQEILDNVQVR	10fmol_noBG_1	1033073	4411	17.19	B11-03032.raw
sp|O43303|CE110_HUMAN	VQEILDNVQVR	10fmol_noBG_2	998244	179	17.19	B11-03033.raw
sp|O43303|CE110_HUMAN	VQEILDNVQVR	10fmol_BG_1	899766	7257	16.17	B11-03034.raw
sp|O43303|CE110_HUMAN	VQEILDNVQVR	10fmol_BG_2	1033776	11002	16.22	B11-03035.raw
sp|O43303|CE110_HUMAN	VQEILDNVQVR	100fmol_noBG_1	9473810	14097	17.14	B11-03036.raw
sp|O43303|CE110_HUMAN	VQEILDNVQVR	100fmol_noBG_2	8204451	97248	17.14	B11-03037.raw
sp|O43303|CE110_HUMAN	VQEILDNVQVR	100fmol_BG_1	7433368	11837	16.22	B11-03038.raw
sp|O43303|CE110_HUMAN	VQEILDNVQVR	100fmol_BG_2	9030232	35408	16.12	B11-03039.raw
sp|O43303|CE110_HUMAN	VQEILDNVQVR	1pmol_noBG_1	90961072	109464	16.58	B11-03040.raw
sp|O43303|CE110_HUMAN	VQEILDNVQVR	1pmol_noBG_2	15632738	3848	16.84	B11-03041.raw
sp|O43303|CE110_HUMAN	VQEILDNVQVR	1pmol_BG_1	89899264	446813	15.97	B11-03042.raw
sp|O43303|CE110_HUMAN	VQEILDNVQVR	1pmol_BG_2	93692336	787138	16.02	B11-03043.raw
sp|Q8TEP8|CE192_HUMAN	ATSISTPSDSYSSVR	GluFib_1	11	259	12.54	B11-03014.raw
sp|Q8TEP8|CE192_HUMAN	ATSISTPSDSYSSVR	GluFib_2	3	129	12.39	B11-03015.raw
sp|Q8TEP8|CE192_HUMAN	ATSISTPSDSYSSVR	1amol_noBG_1	3	147	12.08	B11-03016.raw
sp|Q8TEP8|CE192_HUMAN	ATSISTPSDSYSSVR	1amol_noBG_2	48	390	11.72	B11-03017.raw
sp|Q8TEP8|CE192_HUMAN	ATSISTPSDSYSSVR	1amol_BG_1	4085	3570	10.95	B11-03018.raw
sp|Q8TEP8|CE192_HUMAN	ATSISTPSDSYSSVR	1amol_BG_2	4296	4175	11.11	B11-03019.raw
sp|Q8TEP8|CE192_HUMAN	ATSISTPSDSYSSVR	10amol_noBG_1	4	245	12.03	B11-03020.raw
sp|Q8TEP8|CE192_HUMAN	ATSISTPSDSYSSVR	10amol_noBG_2	61	317	11.77	B11-03021.raw
sp|Q8TEP8|CE192_HUMAN	ATSISTPSDSYSSVR	10amol_BG_1	2195	3209	11.06	B11-03022.raw
sp|Q8TEP8|CE192_HUMAN	ATSISTPSDSYSSVR	10amol_BG_2	4883	291	11.21	B11-03023.raw
sp|Q8TEP8|CE192_HUMAN	ATSISTPSDSYSSVR	100amol_noBG_1	1377	96	11.98	B11-03024.raw
sp|Q8TEP8|CE192_HUMAN	ATSISTPSDSYSSVR	100amol_noBG_2	1302	121	11.93	B11-03025.raw
sp|Q8TEP8|CE192_HUMAN	ATSISTPSDSYSSVR	100amol_BG_1	9761	214	11.31	B11-03026.raw
sp|Q8TEP8|CE192_HUMAN	ATSISTPSDSYSSVR	100amol_BG_2	4894	294	11.21	B11-03027.raw
sp|Q8TEP8|CE192_HUMAN	ATSISTPSDSYSSVR	1fmol_noBG_1	25849	194	12.08	B11-03028.raw
sp|Q8TEP8|CE192_HUMAN	ATSISTPSDSYSSVR	1fmol_noBG_2	27017	160	12.08	B11-03029.raw
sp|Q8TEP8|CE192_HUMAN	ATSISTPSDSYSSVR	1fmol_BG_1	25657	100	11.06	B11-03030.raw
sp|Q8TEP8|CE192_HUMAN	ATSISTPSDSYSSVR	1fmol_BG_2	35249	3785	11.11	B11-03031.raw
sp|Q8TEP8|CE192_HUMAN	ATSISTPSDSYSSVR	10fmol_noBG_1	393299	3250	12.03	B11-03032.raw
sp|Q8TEP8|CE192_HUMAN	ATSISTPSDSYSSVR	10fmol_noBG_2	362193	603	11.98	B11-03033.raw
sp|Q8TEP8|CE192_HUMAN	ATSISTPSDSYSSVR	10fmol_BG_1	349420	2520	11.11	B11-03034.raw
sp|Q8TEP8|CE192_HUMAN	ATSISTPSDSYSSVR	10fmol_BG_2	409553	7254	11.21	B11-03035.raw
sp|Q8TEP8|CE192_HUMAN	ATSISTPSDSYSSVR	100fmol_noBG_1	4232728	76603	12.03	B11-03036.raw
sp|Q8TEP8|CE192_HUMAN	ATSISTPSDSYSSVR	100fmol_noBG_2	3961448	58569	11.87	B11-03037.raw
sp|Q8TEP8|CE192_HUMAN	ATSISTPSDSYSSVR	100fmol_BG_1	3636935	29291	11.11	B11-03038.raw
sp|Q8TEP8|CE192_HUMAN	ATSISTPSDSYSSVR	100fmol_BG_2	3723363	16200	11.31	B11-03039.raw
sp|Q8TEP8|CE192_HUMAN	ATSISTPSDSYSSVR	1pmol_noBG_1	53356312	734599	11.72	B11-03040.raw
sp|Q8TEP8|CE192_HUMAN	ATSISTPSDSYSSVR	1pmol_noBG_2	49456440	125750	11.87	B11-03041.raw
sp|Q8TEP8|CE192_HUMAN	ATSISTPSDSYSSVR	1pmol_BG_1	39092000	467347	10.9	B11-03042.raw
sp|Q8TEP8|CE192_HUMAN	ATSISTPSDSYSSVR	1pmol_BG_2	38412688	438446	11.06	B11-03043.raw
sp|Q8TEP8|CE192_HUMAN	ATSISTPSDSYSSVR	GluFib_1	11	259	13.1	B11-03014.raw
sp|Q8TEP8|CE192_HUMAN	ATSISTPSDSYSSVR	GluFib_2	3	129	12.39	B11-03015.raw
sp|Q8TEP8|CE192_HUMAN	ATSISTPSDSYSSVR	1amol_noBG_1	3	147	12.08	B11-03016.raw
sp|Q8TEP8|CE192_HUMAN	ATSISTPSDSYSSVR	1amol_noBG_2	48	390	11.72	B11-03017.raw
sp|Q8TEP8|CE192_HUMAN	ATSISTPSDSYSSVR	1amol_BG_1	4085	3570	10.9	B11-03018.raw
sp|Q8TEP8|CE192_HUMAN	ATSISTPSDSYSSVR	1amol_BG_2	4296	4175	11.11	B11-03019.raw
sp|Q8TEP8|CE192_HUMAN	ATSISTPSDSYSSVR	10amol_noBG_1	4	245	12.03	B11-03020.raw
sp|Q8TEP8|CE192_HUMAN	ATSISTPSDSYSSVR	10amol_noBG_2	61	317	12.39	B11-03021.raw
sp|Q8TEP8|CE192_HUMAN	ATSISTPSDSYSSVR	10amol_BG_1	2195	3209	10.95	B11-03022.raw
sp|Q8TEP8|CE192_HUMAN	ATSISTPSDSYSSVR	10amol_BG_2	4883	291	11.21	B11-03023.raw
sp|Q8TEP8|CE192_HUMAN	ATSISTPSDSYSSVR	100amol_noBG_1	1377	96	11.88	B11-03024.raw
sp|Q8TEP8|CE192_HUMAN	ATSISTPSDSYSSVR	100amol_noBG_2	1302	121	11.82	B11-03025.raw
sp|Q8TEP8|CE192_HUMAN	ATSISTPSDSYSSVR	100amol_BG_1	9761	214	11.31	B11-03026.raw
sp|Q8TEP8|CE192_HUMAN	ATSISTPSDSYSSVR	100amol_BG_2	4894	294	11.26	B11-03027.raw
sp|Q8TEP8|CE192_HUMAN	ATSISTPSDSYSSVR	1fmol_noBG_1	25849	194	12.03	B11-03028.raw
sp|Q8TEP8|CE192_HUMAN	ATSISTPSDSYSSVR	1fmol_noBG_2	27017	160	12.03	B11-03029.raw
sp|Q8TEP8|CE192_HUMAN	ATSISTPSDSYSSVR	1fmol_BG_1	25657	100	11	B11-03030.raw
sp|Q8TEP8|CE192_HUMAN	ATSISTPSDSYSSVR	1fmol_BG_2	35249	3785	11.16	B11-03031.raw
sp|Q8TEP8|CE192_HUMAN	ATSISTPSDSYSSVR	10fmol_noBG_1	393299	3250	12.03	B11-03032.raw
sp|Q8TEP8|CE192_HUMAN	ATSISTPSDSYSSVR	10fmol_noBG_2	362193	603	12.03	B11-03033.raw
sp|Q8TEP8|CE192_HUMAN	ATSISTPSDSYSSVR	10fmol_BG_1	349420	2520	11.06	B11-03034.raw
sp|Q8TEP8|CE192_HUMAN	ATSISTPSDSYSSVR	10fmol_BG_2	409553	7254	11.21	B11-03035.raw
sp|Q8TEP8|CE192_HUMAN	ATSISTPSDSYSSVR	100fmol_noBG_1	4232728	76603	12.03	B11-03036.raw
sp|Q8TEP8|CE192_HUMAN	ATSISTPSDSYSSVR	100fmol_noBG_2	3961448	58569	11.87	B11-03037.raw
sp|Q8TEP8|CE192_HUMAN	ATSISTPSDSYSSVR	100fmol_BG_1	3636935	29291	11.11	B11-03038.raw
sp|Q8TEP8|CE192_HUMAN	ATSISTPSDSYSSVR	100fmol_BG_2	3723363	16200	11.31	B11-03039.raw
sp|Q8TEP8|CE192_HUMAN	ATSISTPSDSYSSVR	1pmol_noBG_1	53356312	734599	11.72	B11-03040.raw
sp|Q8TEP8|CE192_HUMAN	ATSISTPSDSYSSVR	1pmol_noBG_2	49456440	125750	11.93	B11-03041.raw
sp|Q8TEP8|CE192_HUMAN	ATSISTPSDSYSSVR	1pmol_BG_1	39092000	467347	10.95	B11-03042.raw
sp|Q8TEP8|CE192_HUMAN	ATSISTPSDSYSSVR	1pmol_BG_2	38412688	438446	11.06	B11-03043.raw
sp|Q8TEP8|CE192_HUMAN	ATSISTPSDSYSSVR	GluFib_1	11	259	12.54	B11-03014.raw
sp|Q8TEP8|CE192_HUMAN	ATSISTPSDSYSSVR	GluFib_2	3	129	12.39	B11-03015.raw
sp|Q8TEP8|CE192_HUMAN	ATSISTPSDSYSSVR	1amol_noBG_1	3	147	12.08	B11-03016.raw
sp|Q8TEP8|CE192_HUMAN	ATSISTPSDSYSSVR	1amol_noBG_2	48	390	11.72	B11-03017.raw
sp|Q8TEP8|CE192_HUMAN	ATSISTPSDSYSSVR	1amol_BG_1	4085	3570	10.8	B11-03018.raw
sp|Q8TEP8|CE192_HUMAN	ATSISTPSDSYSSVR	1amol_BG_2	4296	4175	11	B11-03019.raw
sp|Q8TEP8|CE192_HUMAN	ATSISTPSDSYSSVR	10amol_noBG_1	4	245	12.03	B11-03020.raw
sp|Q8TEP8|CE192_HUMAN	ATSISTPSDSYSSVR	10amol_noBG_2	61	317	11.98	B11-03021.raw
sp|Q8TEP8|CE192_HUMAN	ATSISTPSDSYSSVR	10amol_BG_1	2195	3209	10.95	B11-03022.raw
sp|Q8TEP8|CE192_HUMAN	ATSISTPSDSYSSVR	10amol_BG_2	4883	291	11.16	B11-03023.raw
sp|Q8TEP8|CE192_HUMAN	ATSISTPSDSYSSVR	100amol_noBG_1	1377	96	11.98	B11-03024.raw
sp|Q8TEP8|CE192_HUMAN	ATSISTPSDSYSSVR	100amol_noBG_2	1302	121	11.82	B11-03025.raw
sp|Q8TEP8|CE192_HUMAN	ATSISTPSDSYSSVR	100amol_BG_1	9761	214	11.36	B11-03026.raw
sp|Q8TEP8|CE192_HUMAN	ATSISTPSDSYSSVR	100amol_BG_2	4894	294	11.26	B11-03027.raw
sp|Q8TEP8|CE192_HUMAN	ATSISTPSDSYSSVR	1fmol_noBG_1	25849	194	12.03	B11-03028.raw
sp|Q8TEP8|CE192_HUMAN	ATSISTPSDSYSSVR	1fmol_noBG_2	27017	160	12.08	B11-03029.raw
sp|Q8TEP8|CE192_HUMAN	ATSISTPSDSYSSVR	1fmol_BG_1	25657	100	11.06	B11-03030.raw
sp|Q8TEP8|CE192_HUMAN	ATSISTPSDSYSSVR	1fmol_BG_2	35249	3785	11.06	B11-03031.raw
sp|Q8TEP8|CE192_HUMAN	ATSISTPSDSYSSVR	10fmol_noBG_1	393299	3250	12.03	B11-03032.raw
sp|Q8TEP8|CE192_HUMAN	ATSISTPSDSYSSVR	10fmol_noBG_2	362193	603	12.03	B11-03033.raw
sp|Q8TEP8|CE192_HUMAN	ATSISTPSDSYSSVR	10fmol_BG_1	349420	2520	11.11	B11-03034.raw
sp|Q8TEP8|CE192_HUMAN	ATSISTPSDSYSSVR	10fmol_BG_2	409553	7254	11.21	B11-03035.raw
sp|Q8TEP8|CE192_HUMAN	ATSISTPSDSYSSVR	100fmol_noBG_1	4232728	76603	12.03	B11-03036.raw
sp|Q8TEP8|CE192_HUMAN	ATSISTPSDSYSSVR	100fmol_noBG_2	3961448	58569	11.82	B11-03037.raw
sp|Q8TEP8|CE192_HUMAN	ATSISTPSDSYSSVR	100fmol_BG_1	3636935	29291	11.16	B11-03038.raw
sp|Q8TEP8|CE192_HUMAN	ATSISTPSDSYSSVR	100fmol_BG_2	3723363	16200	11.31	B11-03039.raw
sp|Q8TEP8|CE192_HUMAN	ATSISTPSDSYSSVR	1pmol_noBG_1	53356312	734599	11.72	B11-03040.raw
sp|Q8TEP8|CE192_HUMAN	ATSISTPSDSYSSVR	1pmol_noBG_2	49456440	125750	11.87	B11-03041.raw
sp|Q8TEP8|CE192_HUMAN	ATSISTPSDSYSSVR	1pmol_BG_1	39092000	467347	10.9	B11-03042.raw
sp|Q8TEP8|CE192_HUMAN	ATSISTPSDSYSSVR	1pmol_BG_2	38412688	438446	11	B11-03043.raw
sp|Q8TEP8|CE192_HUMAN	ATSISTPSDSYSSVR	GluFib_1	11	259	12.69	B11-03014.raw
sp|Q8TEP8|CE192_HUMAN	ATSISTPSDSYSSVR	GluFib_2	3	129	12.18	B11-03015.raw
sp|Q8TEP8|CE192_HUMAN	ATSISTPSDSYSSVR	1amol_noBG_1	3	147	12.23	B11-03016.raw
sp|Q8TEP8|CE192_HUMAN	ATSISTPSDSYSSVR	1amol_noBG_2	48	390	11.98	B11-03017.raw
sp|Q8TEP8|CE192_HUMAN	ATSISTPSDSYSSVR	1amol_BG_1	4085	3570	10.85	B11-03018.raw
sp|Q8TEP8|CE192_HUMAN	ATSISTPSDSYSSVR	1amol_BG_2	4296	4175	10.95	B11-03019.raw
sp|Q8TEP8|CE192_HUMAN	ATSISTPSDSYSSVR	10amol_noBG_1	4	245	12.03	B11-03020.raw
sp|Q8TEP8|CE192_HUMAN	ATSISTPSDSYSSVR	10amol_noBG_2	61	317	12.39	B11-03021.raw
sp|Q8TEP8|CE192_HUMAN	ATSISTPSDSYSSVR	10amol_BG_1	2195	3209	11.11	B11-03022.raw
sp|Q8TEP8|CE192_HUMAN	ATSISTPSDSYSSVR	10amol_BG_2	4883	291	11.11	B11-03023.raw
sp|Q8TEP8|CE192_HUMAN	ATSISTPSDSYSSVR	100amol_noBG_1	1377	96	#N/A	B11-03024.raw
sp|Q8TEP8|CE192_HUMAN	ATSISTPSDSYSSVR	100amol_noBG_2	1302	121	11.93	B11-03025.raw
sp|Q8TEP8|CE192_HUMAN	ATSISTPSDSYSSVR	100amol_BG_1	9761	214	11.06	B11-03026.raw
sp|Q8TEP8|CE192_HUMAN	ATSISTPSDSYSSVR	100amol_BG_2	4894	294	11.21	B11-03027.raw
sp|Q8TEP8|CE192_HUMAN	ATSISTPSDSYSSVR	1fmol_noBG_1	25849	194	12.03	B11-03028.raw
sp|Q8TEP8|CE192_HUMAN	ATSISTPSDSYSSVR	1fmol_noBG_2	27017	160	12.13	B11-03029.raw
sp|Q8TEP8|CE192_HUMAN	ATSISTPSDSYSSVR	1fmol_BG_1	25657	100	#N/A	B11-03030.raw
sp|Q8TEP8|CE192_HUMAN	ATSISTPSDSYSSVR	1fmol_BG_2	35249	3785	11.06	B11-03031.raw
sp|Q8TEP8|CE192_HUMAN	ATSISTPSDSYSSVR	10fmol_noBG_1	393299	3250	12.08	B11-03032.raw
sp|Q8TEP8|CE192_HUMAN	ATSISTPSDSYSSVR	10fmol_noBG_2	362193	603	11.98	B11-03033.raw
sp|Q8TEP8|CE192_HUMAN	ATSISTPSDSYSSVR	10fmol_BG_1	349420	2520	11.06	B11-03034.raw
sp|Q8TEP8|CE192_HUMAN	ATSISTPSDSYSSVR	10fmol_BG_2	409553	7254	11.26	B11-03035.raw
sp|Q8TEP8|CE192_HUMAN	ATSISTPSDSYSSVR	100fmol_noBG_1	4232728	76603	12.08	B11-03036.raw
sp|Q8TEP8|CE192_HUMAN	ATSISTPSDSYSSVR	100fmol_noBG_2	3961448	58569	11.87	B11-03037.raw
sp|Q8TEP8|CE192_HUMAN	ATSISTPSDSYSSVR	100fmol_BG_1	3636935	29291	11.16	B11-03038.raw
sp|Q8TEP8|CE192_HUMAN	ATSISTPSDSYSSVR	100fmol_BG_2	3723363	16200	11.31	B11-03039.raw
sp|Q8TEP8|CE192_HUMAN	ATSISTPSDSYSSVR	1pmol_noBG_1	53356312	734599	11.72	B11-03040.raw
sp|Q8TEP8|CE192_HUMAN	ATSISTPSDSYSSVR	1pmol_noBG_2	49456440	125750	11.87	B11-03041.raw
sp|Q8TEP8|CE192_HUMAN	ATSISTPSDSYSSVR	1pmol_BG_1	39092000	467347	10.9	B11-03042.raw
sp|Q8TEP8|CE192_HUMAN	ATSISTPSDSYSSVR	1pmol_BG_2	38412688	438446	11.06	B11-03043.raw
sp|Q8TEP8|CE192_HUMAN	ATSISTPSDSYSSVR	GluFib_1	11	259	12.95	B11-03014.raw
sp|Q8TEP8|CE192_HUMAN	ATSISTPSDSYSSVR	GluFib_2	3	129	12.29	B11-03015.raw
sp|Q8TEP8|CE192_HUMAN	ATSISTPSDSYSSVR	1amol_noBG_1	3	147	12.34	B11-03016.raw
sp|Q8TEP8|CE192_HUMAN	ATSISTPSDSYSSVR	1amol_noBG_2	48	390	12.39	B11-03017.raw
sp|Q8TEP8|CE192_HUMAN	ATSISTPSDSYSSVR	1amol_BG_1	4085	3570	11.11	B11-03018.raw
sp|Q8TEP8|CE192_HUMAN	ATSISTPSDSYSSVR	1amol_BG_2	4296	4175	11.21	B11-03019.raw
sp|Q8TEP8|CE192_HUMAN	ATSISTPSDSYSSVR	10amol_noBG_1	4	245	12.03	B11-03020.raw
sp|Q8TEP8|CE192_HUMAN	ATSISTPSDSYSSVR	10amol_noBG_2	61	317	12.39	B11-03021.raw
sp|Q8TEP8|CE192_HUMAN	ATSISTPSDSYSSVR	10amol_BG_1	2195	3209	11.16	B11-03022.raw
sp|Q8TEP8|CE192_HUMAN	ATSISTPSDSYSSVR	10amol_BG_2	4883	291	11.26	B11-03023.raw
sp|Q8TEP8|CE192_HUMAN	ATSISTPSDSYSSVR	100amol_noBG_1	1377	96	#N/A	B11-03024.raw
sp|Q8TEP8|CE192_HUMAN	ATSISTPSDSYSSVR	100amol_noBG_2	1302	121	11.87	B11-03025.raw
sp|Q8TEP8|CE192_HUMAN	ATSISTPSDSYSSVR	100amol_BG_1	9761	214	11	B11-03026.raw
sp|Q8TEP8|CE192_HUMAN	ATSISTPSDSYSSVR	100amol_BG_2	4894	294	11.31	B11-03027.raw
sp|Q8TEP8|CE192_HUMAN	ATSISTPSDSYSSVR	1fmol_noBG_1	25849	194	11.93	B11-03028.raw
sp|Q8TEP8|CE192_HUMAN	ATSISTPSDSYSSVR	1fmol_noBG_2	27017	160	12.08	B11-03029.raw
sp|Q8TEP8|CE192_HUMAN	ATSISTPSDSYSSVR	1fmol_BG_1	25657	100	#N/A	B11-03030.raw
sp|Q8TEP8|CE192_HUMAN	ATSISTPSDSYSSVR	1fmol_BG_2	35249	3785	11.26	B11-03031.raw
sp|Q8TEP8|CE192_HUMAN	ATSISTPSDSYSSVR	10fmol_noBG_1	393299	3250	12.03	B11-03032.raw
sp|Q8TEP8|CE192_HUMAN	ATSISTPSDSYSSVR	10fmol_noBG_2	362193	603	11.98	B11-03033.raw
sp|Q8TEP8|CE192_HUMAN	ATSISTPSDSYSSVR	10fmol_BG_1	349420	2520	11.11	B11-03034.raw
sp|Q8TEP8|CE192_HUMAN	ATSISTPSDSYSSVR	10fmol_BG_2	409553	7254	11.21	B11-03035.raw
sp|Q8TEP8|CE192_HUMAN	ATSISTPSDSYSSVR	100fmol_noBG_1	4232728	76603	12.08	B11-03036.raw
sp|Q8TEP8|CE192_HUMAN	ATSISTPSDSYSSVR	100fmol_noBG_2	3961448	58569	11.87	B11-03037.raw
sp|Q8TEP8|CE192_HUMAN	ATSISTPSDSYSSVR	100fmol_BG_1	3636935	29291	11.11	B11-03038.raw
sp|Q8TEP8|CE192_HUMAN	ATSISTPSDSYSSVR	100fmol_BG_2	3723363	16200	11.26	B11-03039.raw
sp|Q8TEP8|CE192_HUMAN	ATSISTPSDSYSSVR	1pmol_noBG_1	53356312	734599	11.72	B11-03040.raw
sp|Q8TEP8|CE192_HUMAN	ATSISTPSDSYSSVR	1pmol_noBG_2	49456440	125750	11.87	B11-03041.raw
sp|Q8TEP8|CE192_HUMAN	ATSISTPSDSYSSVR	1pmol_BG_1	39092000	467347	10.9	B11-03042.raw
sp|Q8TEP8|CE192_HUMAN	ATSISTPSDSYSSVR	1pmol_BG_2	38412688	438446	11.06	B11-03043.raw
sp|Q8TEP8|CE192_HUMAN	ATSISTPSDSYSSVR	GluFib_1	11	259	12.95	B11-03014.raw
sp|Q8TEP8|CE192_HUMAN	ATSISTPSDSYSSVR	GluFib_2	3	129	12.23	B11-03015.raw
sp|Q8TEP8|CE192_HUMAN	ATSISTPSDSYSSVR	1amol_noBG_1	3	147	12.28	B11-03016.raw
sp|Q8TEP8|CE192_HUMAN	ATSISTPSDSYSSVR	1amol_noBG_2	48	390	12.34	B11-03017.raw
sp|Q8TEP8|CE192_HUMAN	ATSISTPSDSYSSVR	1amol_BG_1	4085	3570	10.8	B11-03018.raw
sp|Q8TEP8|CE192_HUMAN	ATSISTPSDSYSSVR	1amol_BG_2	4296	4175	10.85	B11-03019.raw
sp|Q8TEP8|CE192_HUMAN	ATSISTPSDSYSSVR	10amol_noBG_1	4	245	12.03	B11-03020.raw
sp|Q8TEP8|CE192_HUMAN	ATSISTPSDSYSSVR	10amol_noBG_2	61	317	12.08	B11-03021.raw
sp|Q8TEP8|CE192_HUMAN	ATSISTPSDSYSSVR	10amol_BG_1	2195	3209	10.95	B11-03022.raw
sp|Q8TEP8|CE192_HUMAN	ATSISTPSDSYSSVR	10amol_BG_2	4883	291	11.26	B11-03023.raw
sp|Q8TEP8|CE192_HUMAN	ATSISTPSDSYSSVR	100amol_noBG_1	1377	96	11.93	B11-03024.raw
sp|Q8TEP8|CE192_HUMAN	ATSISTPSDSYSSVR	100amol_noBG_2	1302	121	#N/A	B11-03025.raw
sp|Q8TEP8|CE192_HUMAN	ATSISTPSDSYSSVR	100amol_BG_1	9761	214	11.11	B11-03026.raw
sp|Q8TEP8|CE192_HUMAN	ATSISTPSDSYSSVR	100amol_BG_2	4894	294	11.11	B11-03027.raw
sp|Q8TEP8|CE192_HUMAN	ATSISTPSDSYSSVR	1fmol_noBG_1	25849	194	11.98	B11-03028.raw
sp|Q8TEP8|CE192_HUMAN	ATSISTPSDSYSSVR	1fmol_noBG_2	27017	160	12.03	B11-03029.raw
sp|Q8TEP8|CE192_HUMAN	ATSISTPSDSYSSVR	1fmol_BG_1	25657	100	#N/A	B11-03030.raw
sp|Q8TEP8|CE192_HUMAN	ATSISTPSDSYSSVR	1fmol_BG_2	35249	3785	11.11	B11-03031.raw
sp|Q8TEP8|CE192_HUMAN	ATSISTPSDSYSSVR	10fmol_noBG_1	393299	3250	12.03	B11-03032.raw
sp|Q8TEP8|CE192_HUMAN	ATSISTPSDSYSSVR	10fmol_noBG_2	362193	603	12.03	B11-03033.raw
sp|Q8TEP8|CE192_HUMAN	ATSISTPSDSYSSVR	10fmol_BG_1	349420	2520	11.11	B11-03034.raw
sp|Q8TEP8|CE192_HUMAN	ATSISTPSDSYSSVR	10fmol_BG_2	409553	7254	11.26	B11-03035.raw
sp|Q8TEP8|CE192_HUMAN	ATSISTPSDSYSSVR	100fmol_noBG_1	4232728	76603	12.08	B11-03036.raw
sp|Q8TEP8|CE192_HUMAN	ATSISTPSDSYSSVR	100fmol_noBG_2	3961448	58569	11.87	B11-03037.raw
sp|Q8TEP8|CE192_HUMAN	ATSISTPSDSYSSVR	100fmol_BG_1	3636935	29291	11.11	B11-03038.raw
sp|Q8TEP8|CE192_HUMAN	ATSISTPSDSYSSVR	100fmol_BG_2	3723363	16200	11.31	B11-03039.raw
sp|Q8TEP8|CE192_HUMAN	ATSISTPSDSYSSVR	1pmol_noBG_1	53356312	734599	11.72	B11-03040.raw
sp|Q8TEP8|CE192_HUMAN	ATSISTPSDSYSSVR	1pmol_noBG_2	49456440	125750	11.93	B11-03041.raw
sp|Q8TEP8|CE192_HUMAN	ATSISTPSDSYSSVR	1pmol_BG_1	39092000	467347	10.9	B11-03042.raw
sp|Q8TEP8|CE192_HUMAN	ATSISTPSDSYSSVR	1pmol_BG_2	38412688	438446	11.06	B11-03043.raw
sp|Q8TEP8|CE192_HUMAN	HFLPNDLEK	GluFib_1	37	80	13.59	B11-03014.raw
sp|Q8TEP8|CE192_HUMAN	HFLPNDLEK	GluFib_2	10	112	13.18	B11-03015.raw
sp|Q8TEP8|CE192_HUMAN	HFLPNDLEK	1amol_noBG_1	5	143	13.69	B11-03016.raw
sp|Q8TEP8|CE192_HUMAN	HFLPNDLEK	1amol_noBG_2	23	244	13.74	B11-03017.raw
sp|Q8TEP8|CE192_HUMAN	HFLPNDLEK	1amol_BG_1	18706	9432	13.33	B11-03018.raw
sp|Q8TEP8|CE192_HUMAN	HFLPNDLEK	1amol_BG_2	16581	25713	13.28	B11-03019.raw
sp|Q8TEP8|CE192_HUMAN	HFLPNDLEK	10amol_noBG_1	43	156	14.31	B11-03020.raw
sp|Q8TEP8|CE192_HUMAN	HFLPNDLEK	10amol_noBG_2	27	113	13.59	B11-03021.raw
sp|Q8TEP8|CE192_HUMAN	HFLPNDLEK	10amol_BG_1	11634	18681	12.98	B11-03022.raw
sp|Q8TEP8|CE192_HUMAN	HFLPNDLEK	10amol_BG_2	16517	16569	12.77	B11-03023.raw
sp|Q8TEP8|CE192_HUMAN	HFLPNDLEK	100amol_noBG_1	2327	96	14.1	B11-03024.raw
sp|Q8TEP8|CE192_HUMAN	HFLPNDLEK	100amol_noBG_2	2302	115	14.15	B11-03025.raw
sp|Q8TEP8|CE192_HUMAN	HFLPNDLEK	100amol_BG_1	22741	13458	12.98	B11-03026.raw
sp|Q8TEP8|CE192_HUMAN	HFLPNDLEK	100amol_BG_2	18236	12945	13.03	B11-03027.raw
sp|Q8TEP8|CE192_HUMAN	HFLPNDLEK	1fmol_noBG_1	40949	129	14.2	B11-03028.raw
sp|Q8TEP8|CE192_HUMAN	HFLPNDLEK	1fmol_noBG_2	36804	175	14.31	B11-03029.raw
sp|Q8TEP8|CE192_HUMAN	HFLPNDLEK	1fmol_BG_1	73352	7879	12.77	B11-03030.raw
sp|Q8TEP8|CE192_HUMAN	HFLPNDLEK	1fmol_BG_2	99208	15881	12.82	B11-03031.raw
sp|Q8TEP8|CE192_HUMAN	HFLPNDLEK	10fmol_noBG_1	606236	2096	14.26	B11-03032.raw
sp|Q8TEP8|CE192_HUMAN	HFLPNDLEK	10fmol_noBG_2	571651	3029	14.2	B11-03033.raw
sp|Q8TEP8|CE192_HUMAN	HFLPNDLEK	10fmol_BG_1	682553	10417	12.77	B11-03034.raw
sp|Q8TEP8|CE192_HUMAN	HFLPNDLEK	10fmol_BG_2	845065	11942	12.92	B11-03035.raw
sp|Q8TEP8|CE192_HUMAN	HFLPNDLEK	100fmol_noBG_1	7212066	23353	14.05	B11-03036.raw
sp|Q8TEP8|CE192_HUMAN	HFLPNDLEK	100fmol_noBG_2	6895540	6082	14	B11-03037.raw
sp|Q8TEP8|CE192_HUMAN	HFLPNDLEK	100fmol_BG_1	7453550	118835	12.82	B11-03038.raw
sp|Q8TEP8|CE192_HUMAN	HFLPNDLEK	100fmol_BG_2	6897520	52768	12.92	B11-03039.raw
sp|Q8TEP8|CE192_HUMAN	HFLPNDLEK	1pmol_noBG_1	79052968	183094	13.59	B11-03040.raw
sp|Q8TEP8|CE192_HUMAN	HFLPNDLEK	1pmol_noBG_2	64075912	121169	13.74	B11-03041.raw
sp|Q8TEP8|CE192_HUMAN	HFLPNDLEK	1pmol_BG_1	72224544	90210	12.46	B11-03042.raw
sp|Q8TEP8|CE192_HUMAN	HFLPNDLEK	1pmol_BG_2	70548304	555855	12.57	B11-03043.raw
sp|Q8TEP8|CE192_HUMAN	HFLPNDLEK	GluFib_1	37	80	13.59	B11-03014.raw
sp|Q8TEP8|CE192_HUMAN	HFLPNDLEK	GluFib_2	10	112	13.18	B11-03015.raw
sp|Q8TEP8|CE192_HUMAN	HFLPNDLEK	1amol_noBG_1	5	143	13.69	B11-03016.raw
sp|Q8TEP8|CE192_HUMAN	HFLPNDLEK	1amol_noBG_2	23	244	13.95	B11-03017.raw
sp|Q8TEP8|CE192_HUMAN	HFLPNDLEK	1amol_BG_1	18706	9432	13.23	B11-03018.raw
sp|Q8TEP8|CE192_HUMAN	HFLPNDLEK	1amol_BG_2	16581	25713	13.28	B11-03019.raw
sp|Q8TEP8|CE192_HUMAN	HFLPNDLEK	10amol_noBG_1	43	156	14.51	B11-03020.raw
sp|Q8TEP8|CE192_HUMAN	HFLPNDLEK	10amol_noBG_2	27	113	13.69	B11-03021.raw
sp|Q8TEP8|CE192_HUMAN	HFLPNDLEK	10amol_BG_1	11634	18681	13.33	B11-03022.raw
sp|Q8TEP8|CE192_HUMAN	HFLPNDLEK	10amol_BG_2	16517	16569	13.33	B11-03023.raw
sp|Q8TEP8|CE192_HUMAN	HFLPNDLEK	100amol_noBG_1	2327	96	14.05	B11-03024.raw
sp|Q8TEP8|CE192_HUMAN	HFLPNDLEK	100amol_noBG_2	2302	115	14.15	B11-03025.raw
sp|Q8TEP8|CE192_HUMAN	HFLPNDLEK	100amol_BG_1	22741	13458	12.92	B11-03026.raw
sp|Q8TEP8|CE192_HUMAN	HFLPNDLEK	100amol_BG_2	18236	12945	12.98	B11-03027.raw
sp|Q8TEP8|CE192_HUMAN	HFLPNDLEK	1fmol_noBG_1	40949	129	14.2	B11-03028.raw
sp|Q8TEP8|CE192_HUMAN	HFLPNDLEK	1fmol_noBG_2	36804	175	14.26	B11-03029.raw
sp|Q8TEP8|CE192_HUMAN	HFLPNDLEK	1fmol_BG_1	73352	7879	12.72	B11-03030.raw
sp|Q8TEP8|CE192_HUMAN	HFLPNDLEK	1fmol_BG_2	99208	15881	12.82	B11-03031.raw
sp|Q8TEP8|CE192_HUMAN	HFLPNDLEK	10fmol_noBG_1	606236	2096	14.26	B11-03032.raw
sp|Q8TEP8|CE192_HUMAN	HFLPNDLEK	10fmol_noBG_2	571651	3029	14.2	B11-03033.raw
sp|Q8TEP8|CE192_HUMAN	HFLPNDLEK	10fmol_BG_1	682553	10417	12.82	B11-03034.raw
sp|Q8TEP8|CE192_HUMAN	HFLPNDLEK	10fmol_BG_2	845065	11942	12.92	B11-03035.raw
sp|Q8TEP8|CE192_HUMAN	HFLPNDLEK	100fmol_noBG_1	7212066	23353	14.1	B11-03036.raw
sp|Q8TEP8|CE192_HUMAN	HFLPNDLEK	100fmol_noBG_2	6895540	6082	13.95	B11-03037.raw
sp|Q8TEP8|CE192_HUMAN	HFLPNDLEK	100fmol_BG_1	7453550	118835	12.82	B11-03038.raw
sp|Q8TEP8|CE192_HUMAN	HFLPNDLEK	100fmol_BG_2	6897520	52768	12.87	B11-03039.raw
sp|Q8TEP8|CE192_HUMAN	HFLPNDLEK	1pmol_noBG_1	79052968	183094	13.54	B11-03040.raw
sp|Q8TEP8|CE192_HUMAN	HFLPNDLEK	1pmol_noBG_2	64075912	121169	13.74	B11-03041.raw
sp|Q8TEP8|CE192_HUMAN	HFLPNDLEK	1pmol_BG_1	72224544	90210	12.46	B11-03042.raw
sp|Q8TEP8|CE192_HUMAN	HFLPNDLEK	1pmol_BG_2	70548304	555855	12.57	B11-03043.raw
sp|Q8TEP8|CE192_HUMAN	HFLPNDLEK	GluFib_1	37	80	13.59	B11-03014.raw
sp|Q8TEP8|CE192_HUMAN	HFLPNDLEK	GluFib_2	10	112	13.39	B11-03015.raw
sp|Q8TEP8|CE192_HUMAN	HFLPNDLEK	1amol_noBG_1	5	143	13.69	B11-03016.raw
sp|Q8TEP8|CE192_HUMAN	HFLPNDLEK	1amol_noBG_2	23	244	13.74	B11-03017.raw
sp|Q8TEP8|CE192_HUMAN	HFLPNDLEK	1amol_BG_1	18706	9432	12.92	B11-03018.raw
sp|Q8TEP8|CE192_HUMAN	HFLPNDLEK	1amol_BG_2	16581	25713	13.28	B11-03019.raw
sp|Q8TEP8|CE192_HUMAN	HFLPNDLEK	10amol_noBG_1	43	156	14.31	B11-03020.raw
sp|Q8TEP8|CE192_HUMAN	HFLPNDLEK	10amol_noBG_2	27	113	13.74	B11-03021.raw
sp|Q8TEP8|CE192_HUMAN	HFLPNDLEK	10amol_BG_1	11634	18681	12.77	B11-03022.raw
sp|Q8TEP8|CE192_HUMAN	HFLPNDLEK	10amol_BG_2	16517	16569	13.13	B11-03023.raw
sp|Q8TEP8|CE192_HUMAN	HFLPNDLEK	100amol_noBG_1	2327	96	14.1	B11-03024.raw
sp|Q8TEP8|CE192_HUMAN	HFLPNDLEK	100amol_noBG_2	2302	115	14.15	B11-03025.raw
sp|Q8TEP8|CE192_HUMAN	HFLPNDLEK	100amol_BG_1	22741	13458	13.03	B11-03026.raw
sp|Q8TEP8|CE192_HUMAN	HFLPNDLEK	100amol_BG_2	18236	12945	13.03	B11-03027.raw
sp|Q8TEP8|CE192_HUMAN	HFLPNDLEK	1fmol_noBG_1	40949	129	14.2	B11-03028.raw
sp|Q8TEP8|CE192_HUMAN	HFLPNDLEK	1fmol_noBG_2	36804	175	14.31	B11-03029.raw
sp|Q8TEP8|CE192_HUMAN	HFLPNDLEK	1fmol_BG_1	73352	7879	12.72	B11-03030.raw
sp|Q8TEP8|CE192_HUMAN	HFLPNDLEK	1fmol_BG_2	99208	15881	12.77	B11-03031.raw
sp|Q8TEP8|CE192_HUMAN	HFLPNDLEK	10fmol_noBG_1	606236	2096	14.26	B11-03032.raw
sp|Q8TEP8|CE192_HUMAN	HFLPNDLEK	10fmol_noBG_2	571651	3029	14.2	B11-03033.raw
sp|Q8TEP8|CE192_HUMAN	HFLPNDLEK	10fmol_BG_1	682553	10417	12.82	B11-03034.raw
sp|Q8TEP8|CE192_HUMAN	HFLPNDLEK	10fmol_BG_2	845065	11942	12.92	B11-03035.raw
sp|Q8TEP8|CE192_HUMAN	HFLPNDLEK	100fmol_noBG_1	7212066	23353	14.1	B11-03036.raw
sp|Q8TEP8|CE192_HUMAN	HFLPNDLEK	100fmol_noBG_2	6895540	6082	13.95	B11-03037.raw
sp|Q8TEP8|CE192_HUMAN	HFLPNDLEK	100fmol_BG_1	7453550	118835	12.82	B11-03038.raw
sp|Q8TEP8|CE192_HUMAN	HFLPNDLEK	100fmol_BG_2	6897520	52768	12.87	B11-03039.raw
sp|Q8TEP8|CE192_HUMAN	HFLPNDLEK	1pmol_noBG_1	79052968	183094	13.59	B11-03040.raw
sp|Q8TEP8|CE192_HUMAN	HFLPNDLEK	1pmol_noBG_2	64075912	121169	13.74	B11-03041.raw
sp|Q8TEP8|CE192_HUMAN	HFLPNDLEK	1pmol_BG_1	72224544	90210	12.41	B11-03042.raw
sp|Q8TEP8|CE192_HUMAN	HFLPNDLEK	1pmol_BG_2	70548304	555855	12.57	B11-03043.raw
sp|Q8TEP8|CE192_HUMAN	HFLPNDLEK	GluFib_1	37	80	13.59	B11-03014.raw
sp|Q8TEP8|CE192_HUMAN	HFLPNDLEK	GluFib_2	10	112	13.18	B11-03015.raw
sp|Q8TEP8|CE192_HUMAN	HFLPNDLEK	1amol_noBG_1	5	143	13.69	B11-03016.raw
sp|Q8TEP8|CE192_HUMAN	HFLPNDLEK	1amol_noBG_2	23	244	13.74	B11-03017.raw
sp|Q8TEP8|CE192_HUMAN	HFLPNDLEK	1amol_BG_1	18706	9432	13.28	B11-03018.raw
sp|Q8TEP8|CE192_HUMAN	HFLPNDLEK	1amol_BG_2	16581	25713	12.36	B11-03019.raw
sp|Q8TEP8|CE192_HUMAN	HFLPNDLEK	10amol_noBG_1	43	156	14.36	B11-03020.raw
sp|Q8TEP8|CE192_HUMAN	HFLPNDLEK	10amol_noBG_2	27	113	13.69	B11-03021.raw
sp|Q8TEP8|CE192_HUMAN	HFLPNDLEK	10amol_BG_1	11634	18681	13.18	B11-03022.raw
sp|Q8TEP8|CE192_HUMAN	HFLPNDLEK	10amol_BG_2	16517	16569	13.18	B11-03023.raw
sp|Q8TEP8|CE192_HUMAN	HFLPNDLEK	100amol_noBG_1	2327	96	#N/A	B11-03024.raw
sp|Q8TEP8|CE192_HUMAN	HFLPNDLEK	100amol_noBG_2	2302	115	14.26	B11-03025.raw
sp|Q8TEP8|CE192_HUMAN	HFLPNDLEK	100amol_BG_1	22741	13458	12.77	B11-03026.raw
sp|Q8TEP8|CE192_HUMAN	HFLPNDLEK	100amol_BG_2	18236	12945	12.67	B11-03027.raw
sp|Q8TEP8|CE192_HUMAN	HFLPNDLEK	1fmol_noBG_1	40949	129	14.2	B11-03028.raw
sp|Q8TEP8|CE192_HUMAN	HFLPNDLEK	1fmol_noBG_2	36804	175	14.31	B11-03029.raw
sp|Q8TEP8|CE192_HUMAN	HFLPNDLEK	1fmol_BG_1	73352	7879	#N/A	B11-03030.raw
sp|Q8TEP8|CE192_HUMAN	HFLPNDLEK	1fmol_BG_2	99208	15881	12.57	B11-03031.raw
sp|Q8TEP8|CE192_HUMAN	HFLPNDLEK	10fmol_noBG_1	606236	2096	14.26	B11-03032.raw
sp|Q8TEP8|CE192_HUMAN	HFLPNDLEK	10fmol_noBG_2	571651	3029	14.2	B11-03033.raw
sp|Q8TEP8|CE192_HUMAN	HFLPNDLEK	10fmol_BG_1	682553	10417	12.77	B11-03034.raw
sp|Q8TEP8|CE192_HUMAN	HFLPNDLEK	10fmol_BG_2	845065	11942	12.92	B11-03035.raw
sp|Q8TEP8|CE192_HUMAN	HFLPNDLEK	100fmol_noBG_1	7212066	23353	14.05	B11-03036.raw
sp|Q8TEP8|CE192_HUMAN	HFLPNDLEK	100fmol_noBG_2	6895540	6082	13.95	B11-03037.raw
sp|Q8TEP8|CE192_HUMAN	HFLPNDLEK	100fmol_BG_1	7453550	118835	12.82	B11-03038.raw
sp|Q8TEP8|CE192_HUMAN	HFLPNDLEK	100fmol_BG_2	6897520	52768	12.87	B11-03039.raw
sp|Q8TEP8|CE192_HUMAN	HFLPNDLEK	1pmol_noBG_1	79052968	183094	13.54	B11-03040.raw
sp|Q8TEP8|CE192_HUMAN	HFLPNDLEK	1pmol_noBG_2	64075912	121169	13.59	B11-03041.raw
sp|Q8TEP8|CE192_HUMAN	HFLPNDLEK	1pmol_BG_1	72224544	90210	12.41	B11-03042.raw
sp|Q8TEP8|CE192_HUMAN	HFLPNDLEK	1pmol_BG_2	70548304	555855	12.57	B11-03043.raw
sp|Q8TEP8|CE192_HUMAN	HFLPNDLEK	GluFib_1	37	80	13.69	B11-03014.raw
sp|Q8TEP8|CE192_HUMAN	HFLPNDLEK	GluFib_2	10	112	13.28	B11-03015.raw
sp|Q8TEP8|CE192_HUMAN	HFLPNDLEK	1amol_noBG_1	5	143	13.69	B11-03016.raw
sp|Q8TEP8|CE192_HUMAN	HFLPNDLEK	1amol_noBG_2	23	244	13.74	B11-03017.raw
sp|Q8TEP8|CE192_HUMAN	HFLPNDLEK	1amol_BG_1	18706	9432	13.23	B11-03018.raw
sp|Q8TEP8|CE192_HUMAN	HFLPNDLEK	1amol_BG_2	16581	25713	13.08	B11-03019.raw
sp|Q8TEP8|CE192_HUMAN	HFLPNDLEK	10amol_noBG_1	43	156	14.46	B11-03020.raw
sp|Q8TEP8|CE192_HUMAN	HFLPNDLEK	10amol_noBG_2	27	113	13.74	B11-03021.raw
sp|Q8TEP8|CE192_HUMAN	HFLPNDLEK	10amol_BG_1	11634	18681	12.87	B11-03022.raw
sp|Q8TEP8|CE192_HUMAN	HFLPNDLEK	10amol_BG_2	16517	16569	13.23	B11-03023.raw
sp|Q8TEP8|CE192_HUMAN	HFLPNDLEK	100amol_noBG_1	2327	96	14.15	B11-03024.raw
sp|Q8TEP8|CE192_HUMAN	HFLPNDLEK	100amol_noBG_2	2302	115	14.15	B11-03025.raw
sp|Q8TEP8|CE192_HUMAN	HFLPNDLEK	100amol_BG_1	22741	13458	12.92	B11-03026.raw
sp|Q8TEP8|CE192_HUMAN	HFLPNDLEK	100amol_BG_2	18236	12945	12.77	B11-03027.raw
sp|Q8TEP8|CE192_HUMAN	HFLPNDLEK	1fmol_noBG_1	40949	129	14.15	B11-03028.raw
sp|Q8TEP8|CE192_HUMAN	HFLPNDLEK	1fmol_noBG_2	36804	175	14.41	B11-03029.raw
sp|Q8TEP8|CE192_HUMAN	HFLPNDLEK	1fmol_BG_1	73352	7879	12.72	B11-03030.raw
sp|Q8TEP8|CE192_HUMAN	HFLPNDLEK	1fmol_BG_2	99208	15881	12.82	B11-03031.raw
sp|Q8TEP8|CE192_HUMAN	HFLPNDLEK	10fmol_noBG_1	606236	2096	14.26	B11-03032.raw
sp|Q8TEP8|CE192_HUMAN	HFLPNDLEK	10fmol_noBG_2	571651	3029	14.15	B11-03033.raw
sp|Q8TEP8|CE192_HUMAN	HFLPNDLEK	10fmol_BG_1	682553	10417	12.77	B11-03034.raw
sp|Q8TEP8|CE192_HUMAN	HFLPNDLEK	10fmol_BG_2	845065	11942	12.92	B11-03035.raw
sp|Q8TEP8|CE192_HUMAN	HFLPNDLEK	100fmol_noBG_1	7212066	23353	14.05	B11-03036.raw
sp|Q8TEP8|CE192_HUMAN	HFLPNDLEK	100fmol_noBG_2	6895540	6082	13.95	B11-03037.raw
sp|Q8TEP8|CE192_HUMAN	HFLPNDLEK	100fmol_BG_1	7453550	118835	12.82	B11-03038.raw
sp|Q8TEP8|CE192_HUMAN	HFLPNDLEK	100fmol_BG_2	6897520	52768	12.87	B11-03039.raw
sp|Q8TEP8|CE192_HUMAN	HFLPNDLEK	1pmol_noBG_1	79052968	183094	13.59	B11-03040.raw
sp|Q8TEP8|CE192_HUMAN	HFLPNDLEK	1pmol_noBG_2	64075912	121169	13.59	B11-03041.raw
sp|Q8TEP8|CE192_HUMAN	HFLPNDLEK	1pmol_BG_1	72224544	90210	12.62	B11-03042.raw
sp|Q8TEP8|CE192_HUMAN	HFLPNDLEK	1pmol_BG_2	70548304	555855	12.57	B11-03043.raw
sp|Q8TEP8|CE192_HUMAN	HFLPNDLEK	GluFib_1	37	80	13.74	B11-03014.raw
sp|Q8TEP8|CE192_HUMAN	HFLPNDLEK	GluFib_2	10	112	13.18	B11-03015.raw
sp|Q8TEP8|CE192_HUMAN	HFLPNDLEK	1amol_noBG_1	5	143	13.69	B11-03016.raw
sp|Q8TEP8|CE192_HUMAN	HFLPNDLEK	1amol_noBG_2	23	244	13.74	B11-03017.raw
sp|Q8TEP8|CE192_HUMAN	HFLPNDLEK	1amol_BG_1	18706	9432	13.39	B11-03018.raw
sp|Q8TEP8|CE192_HUMAN	HFLPNDLEK	1amol_BG_2	16581	25713	13.39	B11-03019.raw
sp|Q8TEP8|CE192_HUMAN	HFLPNDLEK	10amol_noBG_1	43	156	14.15	B11-03020.raw
sp|Q8TEP8|CE192_HUMAN	HFLPNDLEK	10amol_noBG_2	27	113	13.74	B11-03021.raw
sp|Q8TEP8|CE192_HUMAN	HFLPNDLEK	10amol_BG_1	11634	18681	13.18	B11-03022.raw
sp|Q8TEP8|CE192_HUMAN	HFLPNDLEK	10amol_BG_2	16517	16569	12.92	B11-03023.raw
sp|Q8TEP8|CE192_HUMAN	HFLPNDLEK	100amol_noBG_1	2327	96	#N/A	B11-03024.raw
sp|Q8TEP8|CE192_HUMAN	HFLPNDLEK	100amol_noBG_2	2302	115	14.15	B11-03025.raw
sp|Q8TEP8|CE192_HUMAN	HFLPNDLEK	100amol_BG_1	22741	13458	13.18	B11-03026.raw
sp|Q8TEP8|CE192_HUMAN	HFLPNDLEK	100amol_BG_2	18236	12945	12.98	B11-03027.raw
sp|Q8TEP8|CE192_HUMAN	HFLPNDLEK	1fmol_noBG_1	40949	129	14.2	B11-03028.raw
sp|Q8TEP8|CE192_HUMAN	HFLPNDLEK	1fmol_noBG_2	36804	175	14.2	B11-03029.raw
sp|Q8TEP8|CE192_HUMAN	HFLPNDLEK	1fmol_BG_1	73352	7879	#N/A	B11-03030.raw
sp|Q8TEP8|CE192_HUMAN	HFLPNDLEK	1fmol_BG_2	99208	15881	12.82	B11-03031.raw
sp|Q8TEP8|CE192_HUMAN	HFLPNDLEK	10fmol_noBG_1	606236	2096	14.26	B11-03032.raw
sp|Q8TEP8|CE192_HUMAN	HFLPNDLEK	10fmol_noBG_2	571651	3029	14.2	B11-03033.raw
sp|Q8TEP8|CE192_HUMAN	HFLPNDLEK	10fmol_BG_1	682553	10417	12.82	B11-03034.raw
sp|Q8TEP8|CE192_HUMAN	HFLPNDLEK	10fmol_BG_2	845065	11942	12.92	B11-03035.raw
sp|Q8TEP8|CE192_HUMAN	HFLPNDLEK	100fmol_noBG_1	7212066	23353	14.05	B11-03036.raw
sp|Q8TEP8|CE192_HUMAN	HFLPNDLEK	100fmol_noBG_2	6895540	6082	13.95	B11-03037.raw
sp|Q8TEP8|CE192_HUMAN	HFLPNDLEK	100fmol_BG_1	7453550	118835	12.87	B11-03038.raw
sp|Q8TEP8|CE192_HUMAN	HFLPNDLEK	100fmol_BG_2	6897520	52768	12.87	B11-03039.raw
sp|Q8TEP8|CE192_HUMAN	HFLPNDLEK	1pmol_noBG_1	79052968	183094	13.54	B11-03040.raw
sp|Q8TEP8|CE192_HUMAN	HFLPNDLEK	1pmol_noBG_2	64075912	121169	13.79	B11-03041.raw
sp|Q8TEP8|CE192_HUMAN	HFLPNDLEK	1pmol_BG_1	72224544	90210	12.57	B11-03042.raw
sp|Q8TEP8|CE192_HUMAN	HFLPNDLEK	1pmol_BG_2	70548304	555855	12.57	B11-03043.raw
sp|P42212|GFP_AEQVI	FEGDTLVNR	GluFib_1	2	98	12.3	B11-03014.raw
sp|P42212|GFP_AEQVI	FEGDTLVNR	GluFib_2	6	126	12.51	B11-03015.raw
sp|P42212|GFP_AEQVI	FEGDTLVNR	1amol_noBG_1	13	95	12.51	B11-03016.raw
sp|P42212|GFP_AEQVI	FEGDTLVNR	1amol_noBG_2	17	167	12.92	B11-03017.raw
sp|P42212|GFP_AEQVI	FEGDTLVNR	1amol_BG_1	2263	11384	11.13	B11-03018.raw
sp|P42212|GFP_AEQVI	FEGDTLVNR	1amol_BG_2	7403	9200	11.49	B11-03019.raw
sp|P42212|GFP_AEQVI	FEGDTLVNR	10amol_noBG_1	1504	83	12.61	B11-03020.raw
sp|P42212|GFP_AEQVI	FEGDTLVNR	10amol_noBG_2	1295	77	12.36	B11-03021.raw
sp|P42212|GFP_AEQVI	FEGDTLVNR	10amol_BG_1	2709	17899	11.38	B11-03022.raw
sp|P42212|GFP_AEQVI	FEGDTLVNR	10amol_BG_2	7486	6654	11.59	B11-03023.raw
sp|P42212|GFP_AEQVI	FEGDTLVNR	100amol_noBG_1	18366	61	12.36	B11-03024.raw
sp|P42212|GFP_AEQVI	FEGDTLVNR	100amol_noBG_2	16303	84	12.41	B11-03025.raw
sp|P42212|GFP_AEQVI	FEGDTLVNR	100amol_BG_1	38134	9945	11.69	B11-03026.raw
sp|P42212|GFP_AEQVI	FEGDTLVNR	100amol_BG_2	22007	9923	11.59	B11-03027.raw
sp|P42212|GFP_AEQVI	FEGDTLVNR	1fmol_noBG_1	179050	135	12.51	B11-03028.raw
sp|P42212|GFP_AEQVI	FEGDTLVNR	1fmol_noBG_2	188812	122	12.56	B11-03029.raw
sp|P42212|GFP_AEQVI	FEGDTLVNR	1fmol_BG_1	194966	17338	11.33	B11-03030.raw
sp|P42212|GFP_AEQVI	FEGDTLVNR	1fmol_BG_2	168015	17910	11.43	B11-03031.raw
sp|P42212|GFP_AEQVI	FEGDTLVNR	10fmol_noBG_1	2028157	3376	12.51	B11-03032.raw
sp|P42212|GFP_AEQVI	FEGDTLVNR	10fmol_noBG_2	2100588	10859	12.51	B11-03033.raw
sp|P42212|GFP_AEQVI	FEGDTLVNR	10fmol_BG_1	1594210	18748	11.43	B11-03034.raw
sp|P42212|GFP_AEQVI	FEGDTLVNR	10fmol_BG_2	1945247	27394	11.59	B11-03035.raw
sp|P42212|GFP_AEQVI	FEGDTLVNR	100fmol_noBG_1	18503112	51948	12.51	B11-03036.raw
sp|P42212|GFP_AEQVI	FEGDTLVNR	100fmol_noBG_2	19861792	70634	12.3	B11-03037.raw
sp|P42212|GFP_AEQVI	FEGDTLVNR	100fmol_BG_1	16552822	53912	11.43	B11-03038.raw
sp|P42212|GFP_AEQVI	FEGDTLVNR	100fmol_BG_2	16648657	76273	11.64	B11-03039.raw
sp|P42212|GFP_AEQVI	FEGDTLVNR	1pmol_noBG_1	202850128	199379	12.1	B11-03040.raw
sp|P42212|GFP_AEQVI	FEGDTLVNR	1pmol_noBG_2	216598944	1014705	12.2	B11-03041.raw
sp|P42212|GFP_AEQVI	FEGDTLVNR	1pmol_BG_1	154774672	1242369	11.18	B11-03042.raw
sp|P42212|GFP_AEQVI	FEGDTLVNR	1pmol_BG_2	149865248	491000	11.28	B11-03043.raw
sp|P42212|GFP_AEQVI	FEGDTLVNR	GluFib_1	2	98	12.3	B11-03014.raw
sp|P42212|GFP_AEQVI	FEGDTLVNR	GluFib_2	6	126	12.41	B11-03015.raw
[truncated: 2,338 more rows]

## Sheet: Table S9 Quant unmod Peps_PRM
ProteinName	PeptideSequence	ReplicateName	TotalArea	TotalBackground	RetentionTime	FileName
[truncated: 7,163 more rows]

[truncated: 16 more sheets: Table S10 Quant PO4 DDA, Table S11 Quant PO4 SRM, Table S12 Quant PO4 PRM-HCD, Table S13 Quant PO4 PRM-CID-MS2, Table S14 Quant PO4 PRM-CID-MS3, Table S15 LOI unmod_Peps_DDA, Table S16 LOI unmod_Peps_INL, Table S17 LOI unmod_Peps_PRM, Table S18 Mad1_IP (Proteins), Table S19 Mad1_IP (Peptides), Table S20 Mad1_IP (PSM), Table S21 Mad1_IP (PO4-sites), Table S22 Quant Mad1 (PRM), Table S23 Quant Mad1-2 (PRM), Table S24 Quant Mad1_(LFQ), Table S25 File and Sample Nmaes]
